# Supplementary material for: HPV8-induced STAT3 activation led keratinocyte stem cell expansion in human actinic keratoses
Source: JCI Insight. 2024 Jun 25;9(15):e177898. doi: 10.1172/jci.insight.177898 (PMC11383611; doi:10.1172/jci.insight.177898)
Supplement: Supplemental table 1 [file jciinsight-9-177898-s166.xlsx]

## Sheet: Lrig1 HPV vs CD34 HPV
	Symbol	log2FC
ENSMUSG00000025491	Ifitm1	-3.5871
ENSMUSG00000073008	Gpr174	-4.52066
ENSMUSG00000045382	Cxcr4	-4.22533
ENSMUSG00000038298	Pdzk1	-6.8121
ENSMUSG00000057191	AB124611	-4.88171
ENSMUSG00000024734	Zp1	-7.30012
ENSMUSG00000043230	Fam124b	-5.92951
ENSMUSG00000045672	Col27a1	-6.43509
ENSMUSG00000056724	Nbeal2	-3.7227
ENSMUSG00000037280	Galnt6	-3.27556
ENSMUSG00000076822	Trav16n	-5.78725
ENSMUSG00000041831	Sytl3	-5.62906
ENSMUSG00000020395	Itk	-5.45621
ENSMUSG00000056666	Retsat	1.10174
ENSMUSG00000094828	Trav3-3	-7.28367
ENSMUSG00000024526	Cidea	3.41327
ENSMUSG00000111229	Gm39323	-7.20251
ENSMUSG00000030366	Ceacam12	4.81626
ENSMUSG00000027761	Aadac	3.09015
ENSMUSG00000078247	Airn	-3.87262
ENSMUSG00000022469	Rapgef3	-5.73719
ENSMUSG00000068129	Cst7	-5.39729
ENSMUSG00000047361	Gm973	-3.66774
ENSMUSG00000001240	Ramp2	-3.60836
ENSMUSG00000099553	Gm29538	8.03885
ENSMUSG00000104835	Gm5547	-4.05663
ENSMUSG00000113634	Gm36756	-7.20286
ENSMUSG00000031155	Pim2	-4.64175
ENSMUSG00000045232	Rln3	-8.16116
ENSMUSG00000048652	Samd13	-6.6468
ENSMUSG00000051998	Lax1	-4.34485
ENSMUSG00000026581	Sell	-8.96015
ENSMUSG00000031342	Gpm6b	-3.3016
ENSMUSG00000032334	Loxl1	-12.4954
ENSMUSG00000085603	Gm11346	-7.27739
ENSMUSG00000044258	Ctla2a	-6.39447
ENSMUSG00000029204	Rhoh	-6.06276
ENSMUSG00000024677	Ms4a6b	-3.90793
ENSMUSG00000091722	Siah3	-8.54302
ENSMUSG00000051022	Hs3st1	-7.78738
ENSMUSG00000043807	Ly6g5b	-6.28474
ENSMUSG00000032657	Fam189b	-2.88623
ENSMUSG00000111792	Gm33858	-8.04109
ENSMUSG00000023092	Fhl1	-3.9197
ENSMUSG00000028184	Adgrl2	1.13718
ENSMUSG00000052336	Cx3cr1	-4.70381
ENSMUSG00000019768	Esr1	3.08938
ENSMUSG00000000782	Tcf7	-4.06465
ENSMUSG00000028405	Aco1	1.37638
ENSMUSG00000036545	Adamts2	-7.35918
ENSMUSG00000053395	Cacng8	-8.46527
ENSMUSG00000022656	Nectin3	-8.24817
ENSMUSG00000023393	Slc17a9	-4.91955
ENSMUSG00000026117	Zap70	-6.07445
ENSMUSG00000111994	A330049N07Rik	5.72875
ENSMUSG00000040592	Cd79b	-7.85695
ENSMUSG00000050288	Fzd2	-2.49423
ENSMUSG00000040723	Rcsd1	-4.60369
ENSMUSG00000091475	2810468N07Rik	-5.76719
ENSMUSG00000022055	Nefl	-6.84422
ENSMUSG00000028036	Ptgfr	-9.61795
ENSMUSG00000009633	G0s2	-7.13183
ENSMUSG00000018341	Il12rb2	-4.59259
ENSMUSG00000032899	Styk1	-6.99468
ENSMUSG00000071398	2410004P03Rik	-6.48875
ENSMUSG00000084826	AI847159	-8.1683
ENSMUSG00000020717	Pecam1	-4.24393
ENSMUSG00000079138	Gm8818	-5.67223
ENSMUSG00000046623	Gjb4	2.28576
ENSMUSG00000028649	Macf1	-1.29534
ENSMUSG00000098609	Anxa11os	-4.67278
ENSMUSG00000019990	Pde7b	-6.94858
ENSMUSG00000024810	Il33	3.31619
ENSMUSG00000032818	Loxhd1	6.69763
ENSMUSG00000032507	Fbxl2	-3.87779
ENSMUSG00000041729	Coro2b	-7.87373
ENSMUSG00000026113	Inpp4a	-1.38
ENSMUSG00000076475	Trbv19	-5.2783
ENSMUSG00000064262	Gimap8	-7.08368
ENSMUSG00000028943	Espn	-2.71721
ENSMUSG00000046027	Stard5	1.66214
ENSMUSG00000030413	Pglyrp1	-4.10283
ENSMUSG00000026825	Dnm1	-8.22323
ENSMUSG00000048249	Crebrf	-1.02425
ENSMUSG00000041907	Gpr45	-5.67088
ENSMUSG00000027985	Lef1	-4.9518
ENSMUSG00000030156	Cd69	-4.67342
ENSMUSG00000086214	Gm14062	8.00759
ENSMUSG00000090084	Srpx	-11.4515
ENSMUSG00000025929	Il17a	-5.25962
ENSMUSG00000032402	Smad3	-2.49953
ENSMUSG00000078921	Tgtp2	-4.91147
ENSMUSG00000028460	Sit1	-5.15545
ENSMUSG00000026701	Prdx6	1.05393
ENSMUSG00000031844	Hsd17b2	4.10907
ENSMUSG00000012350	Ehf	2.3415
ENSMUSG00000028100	Nudt17	1.59884
ENSMUSG00000079363	Gbp4	-5.43638
ENSMUSG00000022836	Mylk	-5.07759
ENSMUSG00000076745	Tcrg-V4	-5.91891
ENSMUSG00000102935	Gm38355	-5.25139
ENSMUSG00000012187	Mogat1	2.75292
ENSMUSG00000019762	Iyd	-7.04401
ENSMUSG00000025432	Avil	-6.07349
ENSMUSG00000076744	Tcrg-V7	-6.83652
ENSMUSG00000018451	6330403K07Rik	-4.43625
ENSMUSG00000028782	Adgrb2	-5.98798
ENSMUSG00000076463	Trbv3	-5.04835
ENSMUSG00000026193	Fn1	-5.9213
ENSMUSG00000040699	Limd2	-2.1257
ENSMUSG00000024402	Lta	-6.24808
ENSMUSG00000026110	Mgat4a	-2.71585
ENSMUSG00000070331	Qrich2	6.90829
ENSMUSG00000044405	Adig	6.45405
ENSMUSG00000037577	Ephx3	2.22083
ENSMUSG00000006570	Defb2	7.11818
ENSMUSG00000034958	Atcay	-7.6438
ENSMUSG00000036446	Lum	-14.1755
ENSMUSG00000022209	Dhrs2	-5.77023
ENSMUSG00000033208	S100b	-7.21747
ENSMUSG00000023966	Rsph9	-3.84335
ENSMUSG00000028544	Slc5a9	2.4657
ENSMUSG00000116640	AC166114.1	-4.68458
ENSMUSG00000039488	Cntn5	-8.06018
ENSMUSG00000105986	Gm43065	-7.42543
ENSMUSG00000047496	Rnf152	-3.92096
ENSMUSG00000045287	Rtn4rl1	-2.93705
ENSMUSG00000106053	Gm20752	4.56399
ENSMUSG00000027379	Bub1	1.76603
ENSMUSG00000073418	C4b	-8.44496
ENSMUSG00000029420	Rimbp2	-5.14574
ENSMUSG00000018470	Kcnab3	-4.26925
ENSMUSG00000029658	Wdr95	-7.20929
ENSMUSG00000024910	Ctsw	-6.10784
ENSMUSG00000043932	Klri2	-5.57354
ENSMUSG00000052949	Rnf157	-3.99837
ENSMUSG00000030325	Klrb1c	-6.24216
ENSMUSG00000094766	Trav7-4	-6.42307
ENSMUSG00000057609	Lce1a1	4.98836
ENSMUSG00000002985	Apoe	2.02132
ENSMUSG00000087333	Gm13652	-8.86659
ENSMUSG00000076870	Trdj1	-7.98604
ENSMUSG00000048388	Fam171b	-6.16196
ENSMUSG00000111546	Gm47050	-7.36896
ENSMUSG00000031595	Pdgfrl	-4.34841
ENSMUSG00000020176	Grb10	-10.97
ENSMUSG00000023033	Scn8a	-5.69962
ENSMUSG00000056078	Lipm	2.49313
ENSMUSG00000000708	Kat2b	-1.76315
ENSMUSG00000034308	Sdr42e1	1.28832
ENSMUSG00000023046	Igfbp6	-3.95296
ENSMUSG00000024451	Arap3	-5.16396
ENSMUSG00000020846	Rflnb	-2.05451
ENSMUSG00000032060	Cryab	-1.87954
ENSMUSG00000000791	Il12rb1	-6.31514
ENSMUSG00000024085	Man2a1	-1.60723
ENSMUSG00000031673	Cdh11	-6.01675
ENSMUSG00000031870	Pgr	-7.95957
ENSMUSG00000028359	Orm3	-6.03898
ENSMUSG00000018169	Mfng	-4.50647
ENSMUSG00000017493	Igfbp4	2.10907
ENSMUSG00000042190	Cmklr1	-4.89945
ENSMUSG00000048482	Bdnf	-5.25315
ENSMUSG00000000278	Scpep1	-1.78418
ENSMUSG00000030946	Lhpp	1.74223
ENSMUSG00000033629	Hacd3	0.82644
ENSMUSG00000045009	Prrt3	6.98858
ENSMUSG00000104962	Trgj1	-6.60513
ENSMUSG00000056870	Gulp1	-6.60039
ENSMUSG00000085887	Arhgap27os3	-5.57758
ENSMUSG00000101224	Gm28209	6.70309
ENSMUSG00000030315	Vgll4	-1.50836
ENSMUSG00000079259	Trim71	-7.14587
ENSMUSG00000037868	Egr2	2.94474
ENSMUSG00000051359	Ncald	-2.46633
ENSMUSG00000024525	Impa2	1.73342
ENSMUSG00000026721	Rabgap1l	-1.73158
ENSMUSG00000026778	Prkcq	-2.48459
ENSMUSG00000040247	Tbc1d10c	-5.3589
ENSMUSG00000097740	E030044B06Rik	4.0616
ENSMUSG00000011884	Gltp	1.27762
ENSMUSG00000038007	Acer2	1.62842
ENSMUSG00000022102	Dok2	-4.80448
ENSMUSG00000035284	Vps13c	-1.82623
ENSMUSG00000036377	C530008M17Rik	-8.37138
ENSMUSG00000090186	Gm7592	3.19503
ENSMUSG00000074063	Osgin1	2.38732
ENSMUSG00000032068	Plet1	2.24702
ENSMUSG00000053626	Tll1	-4.54747
ENSMUSG00000028072	Ntrk1	3.76939
ENSMUSG00000042834	Nrep	-2.84498
ENSMUSG00000022415	Syngr1	-2.77526
ENSMUSG00000028005	Gucy1b1	-8.72155
ENSMUSG00000024782	Ak3	1.46536
ENSMUSG00000025213	Kazald1	2.3852
ENSMUSG00000046329	Slc25a23	-2.6832
ENSMUSG00000024785	Rcl1	1.23464
ENSMUSG00000076796	Trav16d-dv11	-5.42294
ENSMUSG00000075702	Selenom	-2.68474
ENSMUSG00000000901	Mmp11	-3.81327
ENSMUSG00000019577	Pdk4	4.29601
ENSMUSG00000000983	Wfdc18	-3.79738
ENSMUSG00000024109	Nrxn1	4.79372
ENSMUSG00000108436	Gm44851	-3.98542
ENSMUSG00000004707	Ly9	-2.69577
ENSMUSG00000031397	Tktl1	-6.43726
ENSMUSG00000063286	Gm8995	-5.01078
ENSMUSG00000028393	Alad	1.83043
ENSMUSG00000021235	Coq6	1.15999
ENSMUSG00000021136	Smoc1	-8.59348
ENSMUSG00000020427	Igfbp3	-4.45927
ENSMUSG00000071847	Apcdd1	2.7619
ENSMUSG00000076758	Trav1	-7.43099
ENSMUSG00000032009	Sesn3	-1.84704
ENSMUSG00000022665	Ccdc80	-9.24554
ENSMUSG00000046794	Ppp1r3b	-3.02182
ENSMUSG00000085399	Foxd2os	-6.78007
ENSMUSG00000028523	Tctex1d1	-6.90189
ENSMUSG00000040009	Gnaz	-6.35812
ENSMUSG00000029675	Eln	-9.56306
ENSMUSG00000055761	Nkain3	-8.66103
ENSMUSG00000028175	Depdc1a	2.59772
ENSMUSG00000023845	Lnpep	-1.45718
ENSMUSG00000027636	Sla2	-5.54086
ENSMUSG00000030114	Klrg1	-5.86591
ENSMUSG00000047747	Rnf150	-3.18938
ENSMUSG00000042064	Myo3b	-5.4231
ENSMUSG00000078252	Krtap17-1	-4.79637
ENSMUSG00000056025	Clca3a1	2.78675
ENSMUSG00000031480	Thsd1	-3.91679
ENSMUSG00000023045	Soat2	-7.43279
ENSMUSG00000035378	Shq1	1.07736
ENSMUSG00000071724	Smpd5	-4.05109
ENSMUSG00000100108	Gm28100	-4.26094
ENSMUSG00000023236	Scg5	-6.62545
ENSMUSG00000038304	Cd160	-5.97044
ENSMUSG00000098132	Rassf10	3.25642
ENSMUSG00000024299	Adamts10	-3.39906
ENSMUSG00000014158	Trpv4	-3.32068
ENSMUSG00000005034	Prkacb	-3.87654
ENSMUSG00000026220	Slc16a14	1.9796
ENSMUSG00000079845	Xlr4a	-3.99418
ENSMUSG00000089715	Cbx6	-2.80337
ENSMUSG00000073102	Drc1	4.0656
ENSMUSG00000051397	Tacstd2	1.48114
ENSMUSG00000089683	4930570N18Rik	-6.82338
ENSMUSG00000026574	Dpt	-8.00783
ENSMUSG00000036570	Fxyd1	-5.71627
ENSMUSG00000040584	Abcb1a	-5.34131
ENSMUSG00000108289	Gm44174	-7.81656
ENSMUSG00000020431	Adcy1	-6.21042
ENSMUSG00000069520	Tmem19	0.742505
ENSMUSG00000047293	Gpr15	-4.96519
ENSMUSG00000038463	Olfml2b	-7.05563
ENSMUSG00000086652	Gm14029	-5.79116
ENSMUSG00000050953	Gja1	-2.11585
ENSMUSG00000048373	Fgfbp1	2.73021
ENSMUSG00000111283	E230034D01Rik	-7.24156
ENSMUSG00000097415	AU020206	-2.90341
ENSMUSG00000001506	Col1a1	-8.19642
ENSMUSG00000024032	Tff1	-6.24204
ENSMUSG00000024124	Prss30	-6.69892
ENSMUSG00000068587	Mgam	-7.21335
ENSMUSG00000029633	Gm5578	2.17314
ENSMUSG00000001655	Hoxc13	-2.9677
ENSMUSG00000086835	Gm11775	-5.42302
ENSMUSG00000027656	Wisp2	-6.10645
ENSMUSG00000020473	Aebp1	-3.79103
ENSMUSG00000035683	Melk	1.732
ENSMUSG00000025776	Crispld1	-6.2728
ENSMUSG00000032554	Trf	-4.25579
ENSMUSG00000020913	Krt24	-5.54434
ENSMUSG00000034159	2310007B03Rik	3.74556
ENSMUSG00000033027	Klrc3	-7.28034
ENSMUSG00000038482	Tfdp1	0.816461
ENSMUSG00000030361	Klrb1a	-4.17608
ENSMUSG00000024427	Spry4	-3.69042
ENSMUSG00000040387	Klhl32	-5.11143
ENSMUSG00000035236	Scai	-1.12069
ENSMUSG00000116220	A430088P11Rik	-3.90034
ENSMUSG00000110206	Flt3l	-2.77796
ENSMUSG00000116707	AC130844.1	3.5063
ENSMUSG00000045100	Slc25a26	1.15339
ENSMUSG00000025035	Arl3	-1.29535
ENSMUSG00000001029	Icam2	-4.99936
ENSMUSG00000028546	Elavl4	-6.65904
ENSMUSG00000026830	Ermn	-6.83081
ENSMUSG00000033107	Rnf125	-2.74773
ENSMUSG00000052302	Tbc1d30	-3.26779
ENSMUSG00000036006	Ripor2	-7.65669
ENSMUSG00000039316	Rftn1	-4.01906
ENSMUSG00000030867	Plk1	2.02911
ENSMUSG00000078920	Ifi47	-3.44017
ENSMUSG00000033965	Slc16a2	1.65552
ENSMUSG00000036885	Arhgef26	1.95892
ENSMUSG00000029337	Fgf5	-6.94222
ENSMUSG00000024892	Pcx	2.76664
ENSMUSG00000020646	Mboat2	-3.09629
ENSMUSG00000020627	Klhl29	-2.36754
ENSMUSG00000026344	Lypd1	-9.03618
ENSMUSG00000066487	Gm5786	0.910291
ENSMUSG00000105199	Gm43581	1.86037
ENSMUSG00000032006	Pdgfd	-8.21523
ENSMUSG00000026222	Sp100	-2.83587
ENSMUSG00000022462	Slc38a2	-0.902452
ENSMUSG00000037747	Phyhipl	-4.49044
ENSMUSG00000054672	5830411N06Rik	-3.95775
ENSMUSG00000074497	A430078G23Rik	-7.13441
ENSMUSG00000031355	Arhgap6	-3.67953
ENSMUSG00000097838	C530050E15Rik	-7.86058
ENSMUSG00000021943	Gdf10	-5.56306
ENSMUSG00000039478	Micu3	-0.877146
ENSMUSG00000087194	Skint6	3.08845
ENSMUSG00000031860	Pbx4	-5.9637
ENSMUSG00000031755	Bbs2	-1.15151
ENSMUSG00000034312	Iqsec1	-2.79258
ENSMUSG00000039385	Cdh6	-7.75535
ENSMUSG00000001864	Aif1l	-5.60323
ENSMUSG00000030303	Far2	2.985
ENSMUSG00000103175	Gm37169	-7.47783
ENSMUSG00000107254	Gm43769	-8.12882
ENSMUSG00000000402	Egfl6	-3.96528
ENSMUSG00000046718	Bst2	-3.0808
ENSMUSG00000019986	Ahi1	-1.24359
ENSMUSG00000063142	Kcnma1	-7.92267
ENSMUSG00000026875	Traf1	-3.06907
ENSMUSG00000035413	Tmem98	1.91042
ENSMUSG00000043067	Dpy19l1	-2.16757
ENSMUSG00000024378	Stard4	-1.07598
ENSMUSG00000040055	Gjb6	1.6851
ENSMUSG00000035164	Zc3h12c	-1.80916
ENSMUSG00000007480	Mc5r	4.63001
ENSMUSG00000030530	Furin	-1.42964
ENSMUSG00000091455	Otogl	8.43634
ENSMUSG00000027720	Il2	-4.05692
ENSMUSG00000056671	Prelid2	-3.46163
ENSMUSG00000058470	Gm8369	-7.2553
ENSMUSG00000025212	Sfxn3	0.835186
ENSMUSG00000038526	Car14	-4.42052
ENSMUSG00000026473	Glul	2.24211
ENSMUSG00000045362	Tnfrsf26	-6.00657
ENSMUSG00000052852	Reep1	-5.06035
ENSMUSG00000022551	Cyc1	0.814309
ENSMUSG00000020241	Col6a2	-8.95468
ENSMUSG00000027923	Lce1b	6.567
ENSMUSG00000024909	Efemp2	-2.14732
ENSMUSG00000020891	Alox8	-4.94789
ENSMUSG00000102212	C230085N15Rik	-3.6534
ENSMUSG00000053044	Cd8b1	-5.11088
ENSMUSG00000030365	Clec2i	-4.56158
ENSMUSG00000068227	Il2rb	-6.90004
ENSMUSG00000078606	Gm4070	-6.00688
ENSMUSG00000100627	A830008E24Rik	3.82067
ENSMUSG00000039004	Bmp6	-4.79859
ENSMUSG00000078922	Tgtp1	-4.59456
ENSMUSG00000050439	Enthd1	-7.61992
ENSMUSG00000053541	Gm4759	-9.20835
ENSMUSG00000034266	Batf	-3.15776
ENSMUSG00000005836	Gata6	2.20169
ENSMUSG00000035042	Ccl5	-3.92519
ENSMUSG00000049232	Tigd2	-1.06926
ENSMUSG00000029661	Col1a2	-8.26863
ENSMUSG00000037202	Prf1	-7.13107
ENSMUSG00000064246	Chil1	3.48259
ENSMUSG00000109713	Pvrig	-5.51332
ENSMUSG00000054662	Ano9	2.54486
ENSMUSG00000027965	Olfm3	-8.57234
ENSMUSG00000044217	Aqp5	-6.41985
ENSMUSG00000018930	Ccl4	-3.71865
ENSMUSG00000050931	Sgms2	-2.53285
ENSMUSG00000019843	Fyn	-2.4441
ENSMUSG00000072640	Lyrm9	-2.10277
ENSMUSG00000109413	Gm45165	-8.03262
ENSMUSG00000070111	Gm10286	-5.32477
ENSMUSG00000018927	Ccl6	-7.55222
ENSMUSG00000090150	Acad11	0.945135
ENSMUSG00000095668	Trbd1	-5.30703
ENSMUSG00000039070	Cpa4	-7.40096
ENSMUSG00000023391	Dlx2	-6.80954
ENSMUSG00000004661	Arid3b	-2.89856
ENSMUSG00000021903	Galnt15	-8.80317
ENSMUSG00000029591	Ung	1.42276
ENSMUSG00000030739	Myh14	-3.11437
ENSMUSG00000058073	Gm11189	3.28603
ENSMUSG00000033470	Cysltr2	-5.06332
ENSMUSG00000111690	Gm48720	-6.57703
ENSMUSG00000035273	Hpse	-7.54836
ENSMUSG00000042807	Hecw2	-3.91498
ENSMUSG00000076873	Trdv5	-7.0268
ENSMUSG00000039910	Cited2	-1.55066
ENSMUSG00000045733	Sprn	-5.51351
ENSMUSG00000019969	Psen1	1.10684
ENSMUSG00000028073	Pear1	-4.78275
ENSMUSG00000015112	Slc25a13	0.790438
ENSMUSG00000027323	Rad51	1.36599
ENSMUSG00000005981	Trap1	0.591141
ENSMUSG00000030165	Klrd1	-5.42739
ENSMUSG00000104966	Gm43273	3.39287
ENSMUSG00000027016	Zfp385b	4.26239
ENSMUSG00000055430	Nap1l5	-5.52148
ENSMUSG00000076483	Trbj1-1	-7.13006
ENSMUSG00000028381	Ugcg	-2.99486
ENSMUSG00000016386	Mpped2	-6.6231
ENSMUSG00000096478	Trav9d-1	-6.8663
ENSMUSG00000024670	Cd6	-4.71103
ENSMUSG00000024039	Cbs	2.63067
ENSMUSG00000023830	Igf2r	-1.82964
ENSMUSG00000026870	Cutal	-2.67786
ENSMUSG00000040234	Tm7sf3	-0.967476
ENSMUSG00000015354	Pcolce2	-10.8097
ENSMUSG00000029120	Ppp2r2c	2.81819
ENSMUSG00000089829	Gm16565	-7.19272
ENSMUSG00000099492	Gm5525	0.993495
ENSMUSG00000105830	Trgj2	-4.92484
ENSMUSG00000055799	Tcf7l1	-2.50089
ENSMUSG00000029053	Prkcz	-2.59802
ENSMUSG00000054459	Vsnl1	2.57482
ENSMUSG00000087497	2810001G20Rik	-2.07026
ENSMUSG00000032373	Car12	2.08149
ENSMUSG00000052137	Rbm12b2	-0.808129
ENSMUSG00000004885	Crabp2	2.31044
ENSMUSG00000114005	Gm24474	2.27761
ENSMUSG00000110815	Gm47345	-6.49668
ENSMUSG00000042121	Ssh1	-1.30978
ENSMUSG00000039236	Isg20	-2.09699
ENSMUSG00000059970	Hspa2	-1.59175
ENSMUSG00000116504	I730030J21Rik	-7.79189
ENSMUSG00000029759	Pon3	1.13096
ENSMUSG00000031782	Coq9	0.790274
ENSMUSG00000034647	Ankrd12	-1.34708
ENSMUSG00000056091	St3gal5	-3.00361
ENSMUSG00000001281	Itgb7	-4.35052
ENSMUSG00000028076	Cd1d1	-1.61938
ENSMUSG00000027223	Mapk8ip1	-2.74266
ENSMUSG00000074625	Arhgap40	7.42254
ENSMUSG00000092083	Kcnb2	-6.43218
ENSMUSG00000024544	Ldlrad4	-2.06029
ENSMUSG00000033032	Afap1l1	2.27071
ENSMUSG00000055172	C1ra	-3.59348
ENSMUSG00000076480	Trbv29	-6.40432
ENSMUSG00000090121	Abhd12b	4.52543
ENSMUSG00000027618	Nfs1	0.883491
ENSMUSG00000071551	Akr1c19	4.50183
ENSMUSG00000048450	Msx1	-5.06805
ENSMUSG00000069769	Msi2	-0.782582
ENSMUSG00000078670	Fam174b	-7.12169
ENSMUSG00000105715	Gm31887	-7.8045
ENSMUSG00000035357	Pdzrn3	-2.74108
ENSMUSG00000024696	Lpxn	-3.87203
ENSMUSG00000003227	Edar	4.79467
ENSMUSG00000016758	Bik	-4.14096
ENSMUSG00000031119	Gpc4	1.83519
ENSMUSG00000031963	Bmper	-6.56164
ENSMUSG00000078851	Hist3h2a	-0.858133
ENSMUSG00000039239	Tgfb2	-2.28547
ENSMUSG00000055629	B4galnt4	-2.65321
ENSMUSG00000063354	Slc39a4	-3.38152
ENSMUSG00000078853	Igtp	-1.78957
ENSMUSG00000038530	Rgs4	4.3803
ENSMUSG00000092586	Ly6g6c	2.1981
ENSMUSG00000022332	Khdrbs3	-4.75209
ENSMUSG00000059325	Hopx	-0.928873
ENSMUSG00000073599	Ecscr	-4.47812
ENSMUSG00000111039	Gm47000	5.78591
ENSMUSG00000111203	Gm48719	-7.10097
ENSMUSG00000053192	Mllt11	-1.3226
ENSMUSG00000015879	Fam184b	-7.32373
ENSMUSG00000036782	Klhl13	-6.94478
ENSMUSG00000032418	Me1	2.42729
ENSMUSG00000030830	Itgal	-4.86094
ENSMUSG00000028124	Gclm	1.22786
ENSMUSG00000021957	Tkt	0.986508
ENSMUSG00000034487	Kdelc2	-1.31677
ENSMUSG00000027377	Mall	2.99714
ENSMUSG00000112120	Gm32255	3.46058
ENSMUSG00000021868	Ppif	1.37261
ENSMUSG00000025169	Ogfod3	-1.26275
ENSMUSG00000025347	Mettl7b	4.2426
ENSMUSG00000047428	Dlk2	3.24259
ENSMUSG00000021928	Ebpl	-1.31862
ENSMUSG00000032766	Gng11	-3.92429
ENSMUSG00000046447	Camk2n1	-1.89271
ENSMUSG00000009654	Oit3	-8.45728
ENSMUSG00000047507	Baiap3	-4.80184
ENSMUSG00000100701	Gm19587	-3.67482
ENSMUSG00000031489	Adrb3	2.61378
ENSMUSG00000030102	Itpr1	-1.82154
ENSMUSG00000045867	Cradd	-1.0805
ENSMUSG00000047242	Taf9b	-1.40867
ENSMUSG00000090946	Ccdc71l	-1.91037
ENSMUSG00000085125	Gm16070	-7.74347
ENSMUSG00000087519	AV039307	-5.10526
ENSMUSG00000020681	Ace	-4.30277
ENSMUSG00000076755	Tcrg-V1	-5.23787
ENSMUSG00000028838	Extl1	2.17018
ENSMUSG00000049230	Gm9833	-3.71561
ENSMUSG00000053310	Nrgn	-6.89288
ENSMUSG00000054720	Lrrc8c	-3.14644
ENSMUSG00000042821	Snai1	-5.7924
ENSMUSG00000055717	Slain1	-4.27755
ENSMUSG00000031803	B3gnt3	1.87775
ENSMUSG00000047363	Cstad	-3.57236
ENSMUSG00000027201	Myef2	-2.72147
ENSMUSG00000032607	Amt	-1.54155
ENSMUSG00000056737	Capg	-1.56908
ENSMUSG00000112290	Gm33782	-3.15472
ENSMUSG00000027508	Pag1	-2.668
ENSMUSG00000030701	Plekhb1	-4.75619
ENSMUSG00000018168	Ikzf3	-4.37137
ENSMUSG00000029298	Gbp9	-2.19611
ENSMUSG00000021203	Otub2	1.39529
ENSMUSG00000022993	4930415O20Rik	4.91475
ENSMUSG00000068762	Gstm6	-2.30445
ENSMUSG00000078249	Hmga1b	1.67212
ENSMUSG00000053977	Cd8a	-5.11078
ENSMUSG00000075270	Pde11a	-5.79503
ENSMUSG00000109684	Gm45745	-5.05447
ENSMUSG00000022225	Cma1	-8.01709
ENSMUSG00000060376	Bckdha	0.703813
ENSMUSG00000064120	Mocs1	1.55073
ENSMUSG00000113741	Gm48236	-3.75062
ENSMUSG00000032289	Thsd4	2.32178
ENSMUSG00000000440	Pparg	4.58874
ENSMUSG00000052117	D630039A03Rik	-6.18298
ENSMUSG00000041556	Fbxo2	-2.5853
ENSMUSG00000073481	Marc2	0.996422
ENSMUSG00000022752	Tomm70a	0.482411
ENSMUSG00000000489	Pdgfb	-1.65815
ENSMUSG00000026646	Suv39h2	1.68341
ENSMUSG00000026526	Fh1	0.741121
ENSMUSG00000053199	Arhgap20	-7.01055
ENSMUSG00000094569	Trbd2	-5.52064
ENSMUSG00000021314	Amph	-8.41992
ENSMUSG00000027834	Serpini1	-3.52717
ENSMUSG00000038751	Ptk6	7.34149
ENSMUSG00000097990	Gm19557	-4.74774
ENSMUSG00000115812	Gm49309	2.52401
ENSMUSG00000003438	Timm50	0.648867
ENSMUSG00000005355	Casp14	2.27054
ENSMUSG00000020638	Cmpk2	-4.64798
ENSMUSG00000057230	Aak1	-2.17376
ENSMUSG00000059796	Eif4a1	0.609875
ENSMUSG00000057329	Bcl2	-2.23924
ENSMUSG00000021217	Tshz3	-2.32401
ENSMUSG00000022265	Ank	-1.40346
ENSMUSG00000052105	Mtcl1	2.75794
ENSMUSG00000028602	Tnfrsf8	-8.15548
ENSMUSG00000097519	4930558J18Rik	2.87859
ENSMUSG00000029726	Mepce	-0.722712
ENSMUSG00000018008	Cyth4	-4.02161
ENSMUSG00000093598	A730085K08Rik	2.96464
ENSMUSG00000039519	Cyp7b1	3.41317
ENSMUSG00000066684	Pilrb1	-3.90308
ENSMUSG00000028362	Tnfsf8	-4.93611
ENSMUSG00000024883	Rin1	2.23356
ENSMUSG00000099025	Gm27162	-7.17916
ENSMUSG00000087223	4930442L01Rik	-6.1976
ENSMUSG00000103772	Gm36933	-2.92657
ENSMUSG00000115149	9330188P03Rik	-7.09277
ENSMUSG00000078963	Hsbp1l1	2.69999
ENSMUSG00000020401	Fam71b	-6.67035
ENSMUSG00000076866	Trdv2-2	-7.11809
ENSMUSG00000103216	Gm37248	-6.74033
ENSMUSG00000056481	Cd248	-5.27095
ENSMUSG00000112111	Gm47834	-6.86895
ENSMUSG00000097240	Gm26614	-5.56806
ENSMUSG00000030247	Kcnj8	-7.0954
ENSMUSG00000040147	Maob	2.49641
ENSMUSG00000113302	Gm32219	2.29802
ENSMUSG00000069763	Tmem100	-10.4299
ENSMUSG00000029776	Hibadh	0.591897
ENSMUSG00000052727	Map1b	-1.9279
ENSMUSG00000022546	Gpt	2.0366
ENSMUSG00000021731	Mrps30	0.646831
ENSMUSG00000008153	Clstn3	3.19291
ENSMUSG00000037418	Best1	-1.8765
ENSMUSG00000106112	Gm43434	-6.1534
ENSMUSG00000020811	Wscd1	-6.25158
ENSMUSG00000038128	Camk4	-3.98024
ENSMUSG00000001542	Ell2	0.816993
ENSMUSG00000025203	Scd2	-1.99594
ENSMUSG00000028589	1700012P22Rik	6.56813
ENSMUSG00000076479	Trbv26	-4.77996
ENSMUSG00000037169	Mycn	-2.60282
ENSMUSG00000022723	Crybg3	1.48106
ENSMUSG00000049939	Lrrc4	-2.94792
ENSMUSG00000069581	Tspear	-3.40242
ENSMUSG00000072082	Ccnf	1.78866
ENSMUSG00000071656	Lrrn4cl	-10.9406
ENSMUSG00000004270	Lpcat3	1.05143
ENSMUSG00000055561	Spink5	-3.08849
ENSMUSG00000024642	Tle4	-1.3594
ENSMUSG00000054203	Ifi205	-6.14523
ENSMUSG00000083539	Gm12466	3.54061
ENSMUSG00000063564	Col23a1	2.37611
ENSMUSG00000076461	Trbv1	-4.39569
ENSMUSG00000027984	Hadh	1.15042
ENSMUSG00000004988	Fxyd4	-2.87704
ENSMUSG00000024885	Aldh3b1	-4.03548
ENSMUSG00000028104	Polr3gl	-1.67321
ENSMUSG00000040583	Cyp2b13	-3.90314
ENSMUSG00000062510	Nsl1	1.50518
ENSMUSG00000041417	Pik3r1	-1.11084
ENSMUSG00000106478	Gm36551	-4.68208
ENSMUSG00000032652	Crebl2	-1.85848
ENSMUSG00000079184	Mphosph8	-1.06149
ENSMUSG00000023284	Zfp605	-1.21633
ENSMUSG00000032305	Fam219b	-0.712654
ENSMUSG00000032537	Ephb1	-3.03783
ENSMUSG00000095105	Edaradd	1.46793
ENSMUSG00000039542	Ncam1	-3.93945
ENSMUSG00000033022	Cdo1	3.27825
ENSMUSG00000051855	Mest	-4.67431
ENSMUSG00000031029	Eif3f	0.698848
ENSMUSG00000021268	Meg3	-7.08228
ENSMUSG00000001435	Col18a1	-2.68483
ENSMUSG00000060657	Marf1	-1.10643
ENSMUSG00000015243	Abca1	0.945491
ENSMUSG00000019102	Aldh3a1	3.13009
ENSMUSG00000028545	Bend5	-3.52345
ENSMUSG00000038738	Shank1	-2.41646
ENSMUSG00000103280	Gm37277	6.14402
ENSMUSG00000006651	Aplp1	-2.67708
ENSMUSG00000039899	Fgl2	-3.91395
ENSMUSG00000025980	Hspd1	0.624133
ENSMUSG00000039942	Ptger4	1.13866
ENSMUSG00000030729	Pgm2l1	-2.36819
ENSMUSG00000009216	Fam163b	-7.68298
ENSMUSG00000019699	Akt3	-2.32203
ENSMUSG00000052142	Rasal3	-4.49928
ENSMUSG00000025037	Maoa	1.34745
ENSMUSG00000040829	Zmynd15	2.27854
ENSMUSG00000032228	Tcf12	-1.00063
ENSMUSG00000040896	Kcnd3	-7.7711
ENSMUSG00000028664	Ephb2	3.46389
ENSMUSG00000071552	Tigit	-4.86136
ENSMUSG00000027858	Tspan2	-2.32295
ENSMUSG00000025428	Atp5a1	0.536951
ENSMUSG00000009097	Tbx1	-3.13236
ENSMUSG00000055407	Map6	-1.86442
ENSMUSG00000029913	Prdm5	-4.72728
ENSMUSG00000062960	Kdr	-6.95483
ENSMUSG00000001120	Pcbp3	-1.7131
ENSMUSG00000031327	Chic1	-4.74431
ENSMUSG00000001870	Ltbp1	-2.99428
ENSMUSG00000047517	Dmbt1	7.26255
ENSMUSG00000025795	Rassf3	-1.07421
ENSMUSG00000028262	Clca3a2	2.31803
ENSMUSG00000079523	Tmsb10	-2.15393
ENSMUSG00000051790	Nlgn2	-1.94085
ENSMUSG00000038462	Uqcrfs1	0.675424
ENSMUSG00000040564	Apoc1	1.74048
ENSMUSG00000042581	Thsd7b	-7.18108
ENSMUSG00000049404	Rarres1	2.00473
ENSMUSG00000097113	Gm19705	-4.98007
ENSMUSG00000021054	Sgpp1	1.33014
ENSMUSG00000113101	Gm33424	-4.4841
ENSMUSG00000042784	Muc1	-4.47334
ENSMUSG00000078507	Aadacl3	5.46256
ENSMUSG00000079355	Ackr4	1.96253
ENSMUSG00000031758	Cdyl2	-2.98098
ENSMUSG00000053398	Phgdh	1.72186
ENSMUSG00000022105	Rb1	-1.19772
ENSMUSG00000027531	Impa1	-0.701959
ENSMUSG00000027692	Tnik	-1.93642
ENSMUSG00000058056	Palld	-1.07725
ENSMUSG00000039137	Whrn	-1.71107
ENSMUSG00000041654	Slc39a11	1.61741
ENSMUSG00000025723	Nmb	-2.47539
ENSMUSG00000039196	Orm1	2.50752
ENSMUSG00000001025	S100a6	-0.934607
ENSMUSG00000040569	Slc26a7	-7.41686
ENSMUSG00000096900	Trav9-1	-6.4411
ENSMUSG00000034762	Glis1	3.66179
ENSMUSG00000079414	Gm11110	-1.82086
ENSMUSG00000027386	Fbln7	2.86946
ENSMUSG00000015755	Tab2	-1.08207
ENSMUSG00000008999	Bmp7	1.63248
ENSMUSG00000027514	Zbp1	-3.03867
ENSMUSG00000025465	Echs1	1.045
ENSMUSG00000056290	Ms4a4b	-4.33772
ENSMUSG00000028223	Decr1	0.950538
ENSMUSG00000024349	Tmem173	-2.22365
ENSMUSG00000037492	Zmat4	-4.41059
ENSMUSG00000021591	Glrx	-2.22326
ENSMUSG00000044322	Dsc1	4.12822
ENSMUSG00000041119	Pde9a	-8.60872
ENSMUSG00000048924	Ccdc125	-2.20383
ENSMUSG00000089669	Tnfsf13	5.50623
ENSMUSG00000095607	Trav5-4	-5.33994
ENSMUSG00000000869	Il4	-5.06369
ENSMUSG00000107486	Trbv4	-5.05903
ENSMUSG00000024806	Mlana	-5.54791
ENSMUSG00000064231	Gm5321	1.69669
ENSMUSG00000021508	Cxcl14	-1.75221
ENSMUSG00000022750	Klhl22	-2.24527
ENSMUSG00000019467	Arhgef25	-3.97589
ENSMUSG00000026255	Efhd1	-8.41343
ENSMUSG00000003363	Pld3	-2.13774
ENSMUSG00000097353	A430046D13Rik	-3.51528
ENSMUSG00000020706	Ftsj3	0.514997
ENSMUSG00000084885	3010001F23Rik	-6.1743
ENSMUSG00000036186	Fam69b	-2.60801
ENSMUSG00000086552	Dlx4os	-5.20623
ENSMUSG00000032965	Ift57	-1.43353
ENSMUSG00000036030	Prtg	-6.62331
ENSMUSG00000071984	Fndc1	-5.21146
ENSMUSG00000002265	Peg3	-6.534
ENSMUSG00000063296	Tmem117	-6.61224
ENSMUSG00000021033	Gstz1	1.1521
ENSMUSG00000115762	Gm34907	4.75846
ENSMUSG00000068101	Cenpm	1.26882
ENSMUSG00000050164	Mchr1	-7.61285
ENSMUSG00000019832	Rab32	1.37191
ENSMUSG00000023411	Nfatc4	-6.48667
ENSMUSG00000037379	Spon2	-2.05932
ENSMUSG00000090223	Pcp4	-5.8831
ENSMUSG00000027239	Mdk	-4.63962
ENSMUSG00000048878	Hexim1	-0.848747
ENSMUSG00000085808	Gm14718	-5.80599
ENSMUSG00000017466	Timp2	-2.16732
ENSMUSG00000024803	Ankrd1	-8.13617
ENSMUSG00000079298	Klrb1b	-4.15019
ENSMUSG00000041420	Meis3	-2.43034
ENSMUSG00000005251	Ripk4	1.82734
ENSMUSG00000030096	Slc6a6	-1.34676
ENSMUSG00000104612	Gm42449	-7.38083
ENSMUSG00000027208	Fgf7	-7.92763
ENSMUSG00000043017	Ptgir	-7.6102
ENSMUSG00000000959	Oxa1l	0.618478
ENSMUSG00000043668	Tox3	2.94587
ENSMUSG00000029761	Cald1	-1.82134
ENSMUSG00000107026	Gm7504	3.28531
ENSMUSG00000079563	Pglyrp2	-5.32816
ENSMUSG00000101875	Gm6028	1.45634
ENSMUSG00000024548	Setbp1	-2.73754
ENSMUSG00000045092	S1pr1	-7.48018
ENSMUSG00000015850	Adamtsl4	-2.87438
ENSMUSG00000020882	Cacnb1	-1.61826
ENSMUSG00000027395	Polr1b	1.30769
ENSMUSG00000028369	Svep1	-6.2301
ENSMUSG00000030200	Bcl2l14	2.99739
ENSMUSG00000059447	Hadhb	0.772346
ENSMUSG00000100502	Gm28286	6.25182
ENSMUSG00000105602	Gm10636	-7.06901
ENSMUSG00000110027	C030029H02Rik	-8.00509
ENSMUSG00000112106	Gm47026	-5.93998
ENSMUSG00000027596	a	-4.58771
ENSMUSG00000025930	Msc	-7.60343
ENSMUSG00000020334	Slc22a4	2.90485
ENSMUSG00000030713	Klk7	2.2366
ENSMUSG00000030226	Lmo3	-5.20457
ENSMUSG00000049892	Rasd1	1.24878
ENSMUSG00000045777	Ifitm10	-2.13885
ENSMUSG00000025464	Paox	1.9295
ENSMUSG00000039037	St6galnac5	-2.59804
ENSMUSG00000044367	Slc16a13	1.5746
ENSMUSG00000106164	9430085M18Rik	4.55077
ENSMUSG00000009630	Ppp2cb	-1.06871
ENSMUSG00000005410	Mcm5	1.13964
ENSMUSG00000031952	Chst5	-5.77114
ENSMUSG00000035183	Slc24a5	-4.03486
ENSMUSG00000063889	Crem	-1.78988
ENSMUSG00000003153	Slc2a3	-2.11097
ENSMUSG00000013921	Clip3	-3.03393
ENSMUSG00000041633	Kctd12b	-4.75796
ENSMUSG00000104117	Gm20743	-4.62921
ENSMUSG00000000168	Dlat	0.785996
ENSMUSG00000072966	Gprasp2	-3.11859
ENSMUSG00000006398	Cdc20	1.27827
ENSMUSG00000094796	BC147527	-7.3062
ENSMUSG00000071113	Mboat4	-7.70414
ENSMUSG00000061808	Ttr	-8.04296
ENSMUSG00000021003	Galc	-1.20231
ENSMUSG00000029205	Chrna9	-7.96753
ENSMUSG00000033545	Znrf1	-1.33787
ENSMUSG00000006519	Cyba	-2.72288
ENSMUSG00000050014	Apol10b	-7.71168
ENSMUSG00000016529	Il10	-4.83546
ENSMUSG00000039209	Rpl39l	-3.36951
ENSMUSG00000105512	Gm43714	2.84568
ENSMUSG00000021886	Gpr65	-5.20437
ENSMUSG00000104069	Gm37198	-5.29307
ENSMUSG00000028445	Enho	-3.37962
ENSMUSG00000028238	Atp6v0d2	-7.08554
ENSMUSG00000041235	Chd7	1.11683
ENSMUSG00000026249	Serpine2	-2.66039
ENSMUSG00000004552	Ctse	-3.78143
ENSMUSG00000088252	Snord13	-1.7809
ENSMUSG00000000435	Myf5	-11.0662
ENSMUSG00000051378	Kif18b	3.08951
ENSMUSG00000026649	Cfap126	-3.57712
ENSMUSG00000028217	Cdh17	-6.20005
ENSMUSG00000031365	Zfp275	-1.64222
ENSMUSG00000026578	Ccdc181	-1.09878
ENSMUSG00000110841	Gpx4-ps2	1.06544
ENSMUSG00000046341	Gm11223	1.39571
ENSMUSG00000076496	Trbj2-5	-4.57375
ENSMUSG00000087538	Gm16341	-6.17753
ENSMUSG00000001663	Gstt1	-2.93496
ENSMUSG00000038831	Ralgps1	-5.13581
ENSMUSG00000029860	Zyx	-1.82918
ENSMUSG00000039092	Sptlc3	2.00959
ENSMUSG00000032782	Cntrob	-2.48386
ENSMUSG00000030124	Lag3	-3.37557
ENSMUSG00000036853	Mcoln3	-7.10475
ENSMUSG00000045620	Odf3l1	-3.80781
ENSMUSG00000079317	Trappc2	-0.934416
ENSMUSG00000116090	Rpl19-ps6	1.17894
ENSMUSG00000026618	Iars2	0.81253
ENSMUSG00000027748	Trpc4	5.44958
ENSMUSG00000033006	Sox10	-5.21766
ENSMUSG00000026305	Lrrfip1	-1.55899
ENSMUSG00000032997	Chpf	-2.57427
ENSMUSG00000075376	Rc3h2	-0.787305
ENSMUSG00000030671	Pde3b	-3.27381
ENSMUSG00000025359	Pmel	-4.88321
ENSMUSG00000097055	Gm4419	-1.99324
ENSMUSG00000100975	Gm28875	-2.03391
ENSMUSG00000042401	Crtac1	-7.42972
ENSMUSG00000029772	Ahcyl2	-0.799068
ENSMUSG00000031930	Wwp2	-1.24261
ENSMUSG00000022040	Ephx2	1.8863
ENSMUSG00000036777	Anln	2.2545
ENSMUSG00000074264	Amy1	-8.5682
ENSMUSG00000020620	Abca8b	-6.88052
ENSMUSG00000031990	Jam3	-7.48847
ENSMUSG00000056313	Tcim	1.81411
ENSMUSG00000022885	St6gal1	-2.45902
ENSMUSG00000082141	Gm11212	-5.83905
ENSMUSG00000022860	Chodl	-11.0951
ENSMUSG00000084796	Mir142hg	-2.55008
ENSMUSG00000058715	Fcer1g	-3.35246
ENSMUSG00000070407	Hs3st3b1	-2.61212
ENSMUSG00000053475	Tnfaip6	-10.4013
ENSMUSG00000040613	Apobec1	1.87253
ENSMUSG00000029121	Crmp1	-3.7247
ENSMUSG00000116879	AC125141.3	-4.62957
ENSMUSG00000003062	Stard3nl	-0.769652
ENSMUSG00000016239	Lonrf3	2.56061
ENSMUSG00000116825	AC083895.1	1.26563
ENSMUSG00000054418	2900041M22Rik	-1.60506
ENSMUSG00000111505	Gm48673	-6.45239
ENSMUSG00000026042	Col5a2	-4.0044
ENSMUSG00000026205	Slc23a3	4.05169
ENSMUSG00000076762	Trav6-1	-7.31207
ENSMUSG00000032091	Tmprss4	2.26506
ENSMUSG00000033450	Tagap	-2.71241
ENSMUSG00000085645	Hoxb5os	-2.60514
ENSMUSG00000022754	Tmem45a	2.14082
ENSMUSG00000075410	Prcd	-5.80577
ENSMUSG00000113637	Gm7049	2.55139
ENSMUSG00000003420	Fcgrt	-1.81834
ENSMUSG00000078763	Slfn1	-4.04029
ENSMUSG00000037664	Cdkn1c	-3.81308
ENSMUSG00000038252	Ncapd2	0.965613
ENSMUSG00000039232	Stx11	-1.53862
ENSMUSG00000057133	Chd6	-1.09281
ENSMUSG00000025257	Ribc1	-1.69963
ENSMUSG00000028145	Them4	-0.927198
ENSMUSG00000032342	Mto1	0.669276
ENSMUSG00000097325	Gm16897	-7.09171
ENSMUSG00000067768	Xlr4b	-2.46191
ENSMUSG00000038521	C1s1	-3.29152
ENSMUSG00000028640	Tfap2c	1.72841
ENSMUSG00000007030	Vwa7	-2.70391
ENSMUSG00000026576	Atp1b1	-3.75231
ENSMUSG00000029428	Stx2	-2.76536
ENSMUSG00000027204	Fbn1	-10.9159
ENSMUSG00000059146	Ntrk3	-5.50759
ENSMUSG00000058914	C1qtnf3	-4.68816
ENSMUSG00000103821	D430013B06Rik	-4.20904
ENSMUSG00000037624	Kcnk2	-4.18448
ENSMUSG00000002733	Plekha3	-1.32151
ENSMUSG00000064984	Snord73a	-1.80622
ENSMUSG00000050854	Tmem125	2.54267
ENSMUSG00000034981	Parm1	1.71587
ENSMUSG00000021048	Mthfd1	1.27314
ENSMUSG00000028069	Gpatch4	0.800049
ENSMUSG00000037362	Nov	-10.0901
ENSMUSG00000017607	Tns4	1.18466
ENSMUSG00000047238	Mageh1	-1.6098
ENSMUSG00000019899	Lama2	-4.64424
ENSMUSG00000028364	Tnc	-2.40937
ENSMUSG00000048279	Sacs	-3.34627
ENSMUSG00000018474	Chd3	-1.47864
ENSMUSG00000026043	Col3a1	-9.95126
ENSMUSG00000096956	Snhg18	-2.53542
ENSMUSG00000024083	Pja2	-0.854871
ENSMUSG00000065799	Gm25517	-5.6972
ENSMUSG00000025422	Agap2	-2.52572
ENSMUSG00000050445	Cyp8b1	4.69526
ENSMUSG00000049588	Ccdc69	-3.52248
ENSMUSG00000020010	Vnn3	6.93614
ENSMUSG00000020053	Igf1	-9.81625
ENSMUSG00000021396	Nxnl2	-7.35348
ENSMUSG00000036915	Kirrel2	-5.60871
ENSMUSG00000049353	Rd3	-7.82965
ENSMUSG00000055409	Nell1	-5.15699
ENSMUSG00000060509	Xcr1	-5.09174
ENSMUSG00000084124	Gm13588	-2.12518
ENSMUSG00000021287	Xrcc3	1.74337
ENSMUSG00000074695	Il22	-8.90394
ENSMUSG00000029735	Tpk1	0.975098
ENSMUSG00000082120	Gm15720	1.78634
ENSMUSG00000018217	Pmp22	-1.65942
ENSMUSG00000035863	Palm	-2.28974
ENSMUSG00000051726	Kcnf1	-7.24523
ENSMUSG00000110542	Gm39139	1.85261
ENSMUSG00000043773	1700048O20Rik	1.81249
ENSMUSG00000046314	Stxbp6	2.05769
ENSMUSG00000090100	Ttbk2	-1.97749
ENSMUSG00000097254	C430042M11Rik	2.98246
ENSMUSG00000014773	Dll1	1.87298
ENSMUSG00000032564	Cpne4	-6.98566
ENSMUSG00000041046	Ramp3	-1.75669
ENSMUSG00000114033	Gm47705	-4.66541
ENSMUSG00000024480	Ap3s1	-1.16187
ENSMUSG00000070034	Sp110	-2.48292
ENSMUSG00000035772	Mrps2	0.73172
ENSMUSG00000070858	Gm1673	-6.5628
ENSMUSG00000015316	Slamf1	-4.80496
ENSMUSG00000000884	Gnb1l	-0.982461
ENSMUSG00000001444	Tbx21	-4.39352
ENSMUSG00000038486	Sv2a	-4.98941
ENSMUSG00000025743	Sdc3	-2.78721
ENSMUSG00000021186	Fbln5	-5.96618
ENSMUSG00000043556	Fbxl7	-6.71649
ENSMUSG00000034413	Neurl1b	1.39459
ENSMUSG00000042903	Foxo4	-1.55056
ENSMUSG00000027555	Car13	1.66424
ENSMUSG00000114751	5430425E15Rik	-6.1844
ENSMUSG00000044629	Cnrip1	-5.28938
ENSMUSG00000040966	Slc22a2	-7.72807
ENSMUSG00000022321	Cdh10	-6.95416
ENSMUSG00000035877	Zhx3	-1.22188
ENSMUSG00000031107	Rbmx2	-0.927221
ENSMUSG00000023800	Tiam2	-2.63039
ENSMUSG00000067158	Col4a4	-4.7309
ENSMUSG00000022003	Slc25a30	-1.40614
ENSMUSG00000021556	Golm1	-3.06575
ENSMUSG00000004347	Pde1c	-9.69508
ENSMUSG00000022962	Gart	0.700887
ENSMUSG00000061080	Lsamp	-7.86072
ENSMUSG00000074923	Pak6	2.24156
ENSMUSG00000097294	Gm26888	-4.87722
ENSMUSG00000036526	Card11	-6.34737
ENSMUSG00000037366	Pafah2	1.622
ENSMUSG00000028736	Pax7	-8.37478
ENSMUSG00000096141	Dnah7a	-4.5189
ENSMUSG00000033706	Smyd5	1.32452
ENSMUSG00000054079	Utp18	0.449736
ENSMUSG00000022150	Dab2	-2.74094
ENSMUSG00000076919	Traj9	-5.35823
ENSMUSG00000042351	Grap2	-3.44071
ENSMUSG00000110725	Gm47129	5.86131
ENSMUSG00000026880	Stom	1.73025
ENSMUSG00000104101	Gm37881	-5.95196
ENSMUSG00000036117	Il5	-7.67876
ENSMUSG00000067610	Klri1	-7.25336
ENSMUSG00000071489	Ptgdr	2.62233
ENSMUSG00000031502	Col4a1	-2.46971
ENSMUSG00000074151	Nlrc5	0.91968
ENSMUSG00000026321	Tnfrsf11a	1.86703
ENSMUSG00000042097	Zfp239	-1.36572
ENSMUSG00000068748	Ptprz1	2.02115
ENSMUSG00000002233	Rhoc	-3.2026
ENSMUSG00000086450	Macrod2os1	5.26429
ENSMUSG00000068566	Myadm	-1.39068
ENSMUSG00000010651	Acaa1b	2.2497
ENSMUSG00000025104	Hdgfl3	-1.66518
ENSMUSG00000038079	Tmem237	-0.828337
ENSMUSG00000091337	Eid1	-1.05009
ENSMUSG00000039552	Rsph4a	-5.60526
ENSMUSG00000041238	Rbbp8	1.25681
ENSMUSG00000032640	Chsy1	-1.73997
ENSMUSG00000033538	Casp4	1.6004
ENSMUSG00000021200	Asb2	-6.01101
ENSMUSG00000110439	Gm21320	6.27727
ENSMUSG00000006542	Prkag3	3.2022
ENSMUSG00000047501	Cldn4	1.90148
ENSMUSG00000048485	Zbtb8b	-4.26503
ENSMUSG00000033066	Gas7	1.62731
ENSMUSG00000041406	BC055324	1.28155
ENSMUSG00000029095	Ablim2	-3.5243
ENSMUSG00000021792	Fam213a	1.43906
ENSMUSG00000024350	Dnajc18	-0.922028
ENSMUSG00000044026	Slc35g1	-2.17537
ENSMUSG00000048497	Mmgt2	-1.69485
ENSMUSG00000073910	Mob3b	1.24349
ENSMUSG00000042498	D330045A20Rik	-4.47228
ENSMUSG00000098112	Bin2	-2.30166
ENSMUSG00000027848	Olfml3	-3.66651
ENSMUSG00000097451	Rian	-8.09028
ENSMUSG00000117061	CT030636.2	-5.65345
ENSMUSG00000025407	Gli1	-5.37562
ENSMUSG00000004446	Bid	-1.76697
ENSMUSG00000024481	Lvrn	-7.68071
ENSMUSG00000093661	Eif4e3	-1.78395
ENSMUSG00000022442	Ttll1	-2.01812
ENSMUSG00000117406	Ntn3	-4.36843
ENSMUSG00000083087	Gm11249	1.66491
ENSMUSG00000032411	Tfdp2	0.900262
ENSMUSG00000024359	Hspa9	0.731402
ENSMUSG00000025978	Rftn2	-5.08006
ENSMUSG00000064899	Snord118	-1.22373
ENSMUSG00000086596	Susd5	-7.9504
ENSMUSG00000027186	Elf5	7.10105
ENSMUSG00000046668	Cxxc5	-2.75657
ENSMUSG00000112950	Gm32369	1.94765
ENSMUSG00000055435	Maf	-1.57382
ENSMUSG00000020733	Slc9a3r1	-1.71406
ENSMUSG00000026355	Mcm6	1.05468
ENSMUSG00000032386	Trip4	-0.584261
ENSMUSG00000039492	Ccdc27	-2.34892
ENSMUSG00000005447	Pafah1b3	0.487769
ENSMUSG00000035901	Dennd5a	-1.62323
ENSMUSG00000040724	Kcna2	-6.94095
ENSMUSG00000102721	A630081D01Rik	-3.68874
ENSMUSG00000033998	Kcnk1	2.2949
ENSMUSG00000015355	Cd48	-2.39442
ENSMUSG00000113660	Gm5626	4.76315
ENSMUSG00000028389	Zfp37	-3.18614
ENSMUSG00000036208	Nepro	1.47407
ENSMUSG00000044734	Serpinb1a	-1.95975
ENSMUSG00000029007	Agtrap	-0.62526
ENSMUSG00000079434	Neu2	-6.30788
ENSMUSG00000021678	F2rl1	1.02816
ENSMUSG00000027978	Prss12	1.19663
ENSMUSG00000103883	Gm37010	-3.49025
ENSMUSG00000094392	Gm3788	-2.07622
ENSMUSG00000087651	1500009L16Rik	-5.21558
ENSMUSG00000028613	Lrp8	-5.03531
ENSMUSG00000020284	1810043G02Rik	-1.07287
ENSMUSG00000021872	Rnase10	2.45952
ENSMUSG00000024678	Ms4a4d	-9.85959
ENSMUSG00000059540	Tcea2	-1.16372
ENSMUSG00000021091	Serpina3n	-2.33528
ENSMUSG00000038156	Spon1	-5.13079
ENSMUSG00000030674	Qprt	-3.88237
ENSMUSG00000027346	Gpcpd1	0.898026
ENSMUSG00000071369	Map3k5	-0.979686
ENSMUSG00000038754	Elovl3	3.36207
ENSMUSG00000071037	Camkmt	-1.45529
ENSMUSG00000030427	Lilra6	-5.87482
ENSMUSG00000109119	Gm44752	4.78837
ENSMUSG00000007080	Pole	1.92233
ENSMUSG00000038973	Cldnd2	-4.37012
ENSMUSG00000026426	Arl8a	-1.3149
ENSMUSG00000028896	Rcc1	0.865447
ENSMUSG00000036943	Rab8b	-1.73482
ENSMUSG00000040710	St8sia4	-2.64744
ENSMUSG00000026395	Ptprc	-2.79559
ENSMUSG00000030871	Ears2	0.756426
ENSMUSG00000083533	Gm13450	-4.73567
ENSMUSG00000029674	Limk1	-2.10374
ENSMUSG00000034674	Tdg	1.15797
ENSMUSG00000108267	Gm44190	-2.26863
ENSMUSG00000061898	Rbak	0.724155
ENSMUSG00000082100	Glns-ps1	1.95435
ENSMUSG00000041219	Arhgap11a	1.37719
ENSMUSG00000022383	Ppara	3.33328
ENSMUSG00000039114	Nrn1	-2.65268
ENSMUSG00000059554	Ccdc28a	-0.902814
ENSMUSG00000032265	Tent5a	-1.30398
ENSMUSG00000023961	Enpp4	-3.97457
ENSMUSG00000019850	Tnfaip3	-2.25746
ENSMUSG00000027809	Etfdh	0.876356
ENSMUSG00000078192	Gm7290	1.57455
ENSMUSG00000020140	Lgr5	-3.34955
ENSMUSG00000018340	Anxa6	-1.64206
ENSMUSG00000025784	Clec3b	-4.53975
ENSMUSG00000037287	Tbcel	-1.73264
ENSMUSG00000106086	Gm43352	-4.70318
ENSMUSG00000046324	Ermp1	1.46194
ENSMUSG00000041889	Shisa4	-7.7353
ENSMUSG00000026303	Mlph	-5.46902
ENSMUSG00000033882	Rbm46	-6.29518
ENSMUSG00000055862	Izumo4	-1.75476
ENSMUSG00000055301	Adh7	2.06343
ENSMUSG00000048387	Osr1	-9.86226
ENSMUSG00000019122	Ccl9	-4.65093
ENSMUSG00000103653	Gstp-ps	-1.83485
ENSMUSG00000026688	Mgst3	1.43649
ENSMUSG00000027778	Ift80	-0.704342
ENSMUSG00000003518	Dusp3	-1.63107
ENSMUSG00000024270	Slc39a6	-1.28182
ENSMUSG00000031262	Cenpi	0.836595
ENSMUSG00000031667	Aktip	-0.763122
ENSMUSG00000024851	Pitpnm1	-1.63324
ENSMUSG00000026260	Ndufa10	0.582653
ENSMUSG00000031070	Mrgprf	-2.75005
ENSMUSG00000051379	Flrt3	-0.946064
ENSMUSG00000082820	Gm13803	-1.05102
ENSMUSG00000049103	Ccr2	-3.24974
ENSMUSG00000050241	Klre1	-4.7308
ENSMUSG00000092571	Gm4134	-4.07172
ENSMUSG00000066232	Ipo7	0.858492
ENSMUSG00000024968	Rcor2	-2.74612
ENSMUSG00000040463	Mybbp1a	0.830117
ENSMUSG00000051537	Gm5124	-4.68447
ENSMUSG00000063727	Tnfrsf11b	-3.07293
ENSMUSG00000019874	Fabp7	2.48442
ENSMUSG00000028789	Azin2	-2.55847
ENSMUSG00000063087	Gm10125	-4.44524
ENSMUSG00000070000	Fcho1	-2.50761
ENSMUSG00000042063	Zfp386	0.788445
ENSMUSG00000036599	Chst12	-1.42544
ENSMUSG00000015143	Actn1	-1.65468
ENSMUSG00000019876	Pkib	1.44554
ENSMUSG00000034591	Slc41a2	2.10513
ENSMUSG00000039153	Runx2	-2.08633
ENSMUSG00000049411	Tmem241	-1.30413
ENSMUSG00000023150	Ivns1abp	0.590424
ENSMUSG00000045053	Kcng3	-5.41122
ENSMUSG00000063887	Nlgn1	-4.59344
ENSMUSG00000003779	Kif20a	1.20389
ENSMUSG00000029096	Htra3	-4.69853
ENSMUSG00000033361	Prrg3	-2.51519
ENSMUSG00000044244	Il20rb	1.83341
ENSMUSG00000021595	Nsun2	0.556198
ENSMUSG00000050315	Synpo2	-4.00412
ENSMUSG00000073733	Rsg1	-2.19039
ENSMUSG00000024232	Bambi	-1.57352
ENSMUSG00000028630	Dyrk2	-1.19868
ENSMUSG00000098022	Zfp82	3.14559
ENSMUSG00000100303	2600014E21Rik	-6.94405
ENSMUSG00000026471	Mr1	-1.25566
ENSMUSG00000029816	Gpnmb	-2.83795
ENSMUSG00000004098	Col5a3	-9.49442
ENSMUSG00000105529	Gm9480	-5.72443
ENSMUSG00000057858	Fam204a	-0.761013
ENSMUSG00000020218	Wif1	-3.91728
ENSMUSG00000057315	Arhgap24	1.51954
ENSMUSG00000095847	Gm5451	1.88693
ENSMUSG00000020015	Cdk17	-1.64131
ENSMUSG00000025207	Sema4g	-2.75567
ENSMUSG00000030826	Bcat2	0.952543
ENSMUSG00000033294	Noc4l	0.614349
ENSMUSG00000039865	Slc44a3	5.28648
ENSMUSG00000060780	Lrrtm1	-4.67508
ENSMUSG00000041608	Entpd3	-4.11529
ENSMUSG00000067351	Rps15a-ps2	2.06265
ENSMUSG00000041361	Myzap	-2.21101
ENSMUSG00000031821	Gins2	1.4983
ENSMUSG00000017707	Serinc3	-0.846337
ENSMUSG00000037742	Eef1a1	0.659122
ENSMUSG00000038384	Setd1b	-0.884018
ENSMUSG00000046807	Lrrc75b	-3.62946
ENSMUSG00000032021	Crtam	-4.351
ENSMUSG00000024556	Me2	-1.76949
ENSMUSG00000026696	Vamp4	-0.512883
ENSMUSG00000027187	Cat	0.761902
ENSMUSG00000033854	Kcnk10	-5.26359
ENSMUSG00000042106	Inka1	1.66056
ENSMUSG00000047632	Fgfbp3	1.91238
ENSMUSG00000097365	C030034L19Rik	-3.70068
ENSMUSG00000108256	Gm43923	4.98075
ENSMUSG00000018395	Kif3a	-0.588527
ENSMUSG00000020653	Klf11	0.842633
ENSMUSG00000006931	P3h4	-1.38612
ENSMUSG00000074766	Ism1	-2.7311
ENSMUSG00000026311	Asb1	-2.0233
ENSMUSG00000021130	Galnt16	-6.51072
ENSMUSG00000034613	Ppm1h	-1.9467
ENSMUSG00000038663	Fsd2	6.45787
ENSMUSG00000026822	Lcn2	3.25915
ENSMUSG00000033285	Wdr3	0.533721
ENSMUSG00000022425	Enpp2	-6.64273
ENSMUSG00000029334	Prkg2	-5.71613
ENSMUSG00000082286	Pisd-ps1	-2.68989
ENSMUSG00000060733	Ipmk	1.57042
ENSMUSG00000054679	Srsf12	-4.35582
ENSMUSG00000026955	Sapcd2	1.66076
ENSMUSG00000075706	Gpx4	0.662876
ENSMUSG00000076823	Trav13n-4	-5.12807
ENSMUSG00000078599	Skint8	1.85697
ENSMUSG00000038594	Cep85l	-2.52402
ENSMUSG00000043518	Rai2	-3.59217
ENSMUSG00000027894	Slc6a17	-5.58349
ENSMUSG00000038503	Mesd	-0.551426
ENSMUSG00000042671	Rgs8	-7.36352
ENSMUSG00000031066	Usp11	-2.27978
ENSMUSG00000033256	Shf	-2.57072
ENSMUSG00000028832	Stmn1	1.19867
ENSMUSG00000027309	4930402H24Rik	-0.993468
ENSMUSG00000027602	Map1lc3a	1.08189
ENSMUSG00000061024	Rrs1	0.925208
ENSMUSG00000074505	Fat3	-6.89785
ENSMUSG00000087385	Frg2f1	-1.0478
ENSMUSG00000034462	Pkd2	-1.44298
ENSMUSG00000044533	Rps2	0.675391
ENSMUSG00000035678	Tnfsf9	-1.79671
ENSMUSG00000026162	Nhej1	0.825648
ENSMUSG00000076848	Trav15-2-dv6-2	-5.48551
ENSMUSG00000054934	Kcnmb4	-3.4668
ENSMUSG00000063450	Syne2	0.829885
ENSMUSG00000057969	Sema3b	-4.00706
ENSMUSG00000039497	Dse	-1.32049
ENSMUSG00000026285	Pdcd1	-2.77444
ENSMUSG00000026443	Lrrn2	-4.33261
ENSMUSG00000048106	4632415L05Rik	-0.67737
ENSMUSG00000021182	Ccdc88c	-1.96874
ENSMUSG00000068117	Mei1	-7.4937
ENSMUSG00000058163	Gm5431	3.94296
ENSMUSG00000028599	Tnfrsf1b	-3.41167
ENSMUSG00000029309	Sparcl1	-8.90253
ENSMUSG00000031880	Rrad	-3.15447
ENSMUSG00000036904	Fzd8	-1.72062
ENSMUSG00000048402	Gli2	-2.28037
ENSMUSG00000050359	Sprr1a	1.55231
ENSMUSG00000085049	Parvaos	-5.54689
ENSMUSG00000032377	Plscr4	-3.35585
ENSMUSG00000034007	Scaper	-0.643946
ENSMUSG00000037239	Spred3	-4.12248
ENSMUSG00000055866	Per2	-1.77444
ENSMUSG00000047751	Utf1	-4.33798
ENSMUSG00000078307	AI593442	-6.91503
ENSMUSG00000006345	Ggt1	-6.8096
ENSMUSG00000024513	Mbd2	-1.37787
ENSMUSG00000093650	Gm20631	-6.65155
ENSMUSG00000029084	Cd38	-3.93511
ENSMUSG00000006014	Prg4	-4.17338
ENSMUSG00000028078	Dclk2	-6.93336
ENSMUSG00000082953	Gm13217	2.623
ENSMUSG00000027408	Cpxm1	-4.53921
ENSMUSG00000036138	Acaa1a	1.16172
ENSMUSG00000039349	C130074G19Rik	3.41514
ENSMUSG00000049422	Chchd10	1.56547
ENSMUSG00000040189	Ccdc114	-2.43061
ENSMUSG00000078773	Rad54b	1.34594
ENSMUSG00000036169	Sostdc1	1.68376
ENSMUSG00000036285	Noa1	0.940798
ENSMUSG00000041731	Pgm5	-6.85213
ENSMUSG00000097636	Mirt1	2.24168
ENSMUSG00000028132	Tmem56	2.89753
ENSMUSG00000091957	Rps2-ps10	0.686389
ENSMUSG00000025068	Gsto1	0.948653
ENSMUSG00000052926	Rnaseh2a	0.808676
ENSMUSG00000039620	Trmt9b	3.41374
ENSMUSG00000068303	Spr-ps1	0.869001
ENSMUSG00000074384	AI429214	1.11837
ENSMUSG00000039202	Abhd2	-1.58149
ENSMUSG00000019942	Cdk1	1.24447
ENSMUSG00000032271	Nnmt	-8.00033
ENSMUSG00000040289	Hey1	-2.72041
ENSMUSG00000029923	Rab19	-2.17138
ENSMUSG00000099146	0610031O16Rik	6.02006
ENSMUSG00000026104	Stat1	-1.28022
ENSMUSG00000055632	Hmcn2	-4.7119
ENSMUSG00000062867	Impdh2	0.581466
ENSMUSG00000034686	Prr7	-2.70858
ENSMUSG00000020079	Supv3l1	0.884413
ENSMUSG00000041025	Iffo2	-1.25709
ENSMUSG00000104168	Gm38250	-1.83652
ENSMUSG00000020808	Pimreg	1.29393
ENSMUSG00000018750	Zbtb4	-1.45848
ENSMUSG00000028480	Glipr2	-3.62594
ENSMUSG00000108801	Gm39090	-2.2171
ENSMUSG00000028488	Sh3gl2	2.69623
ENSMUSG00000039982	Dtx4	1.57895
ENSMUSG00000024413	Npc1	1.10954
ENSMUSG00000028532	Cachd1	2.1247
ENSMUSG00000022652	Morc1	-7.5064
ENSMUSG00000001865	Cpa3	-9.40578
ENSMUSG00000057637	Prdm2	-0.680324
ENSMUSG00000020405	Fabp6	3.42991
ENSMUSG00000084806	Gm15232	-4.21922
ENSMUSG00000021069	Pygl	-1.49431
ENSMUSG00000028188	Spata1	-1.27108
ENSMUSG00000004651	Tyr	-5.23926
ENSMUSG00000021493	Pdlim7	-1.42273
ENSMUSG00000022371	Col14a1	-4.03122
ENSMUSG00000032436	Cmtm7	-1.36176
ENSMUSG00000036103	Colec12	-8.33486
ENSMUSG00000026820	Ptges2	1.01504
ENSMUSG00000027860	Vangl1	1.12049
ENSMUSG00000037032	Apbb1	-2.22252
ENSMUSG00000066607	Insyn1	-6.85174
ENSMUSG00000098489	Mir7678	4.55609
ENSMUSG00000086359	9630013K17Rik	-4.49273
ENSMUSG00000022792	Yars2	0.728626
ENSMUSG00000116180	Gm49492	-3.38858
ENSMUSG00000021451	Sema4d	-1.51248
ENSMUSG00000031617	Tmem184c	-0.934235
ENSMUSG00000045257	Morn2	-0.809857
ENSMUSG00000013483	Card14	3.56023
ENSMUSG00000048285	Frmd6	1.41712
ENSMUSG00000048612	Myof	-2.32132
ENSMUSG00000112592	Gm19972	-5.20005
ENSMUSG00000050350	Gpr18	-4.01442
ENSMUSG00000112907	Gm47015	-4.35927
ENSMUSG00000024600	Slc27a6	-2.66711
ENSMUSG00000041703	Zic5	-6.89853
ENSMUSG00000025892	Gria4	-6.64913
ENSMUSG00000032322	Pstpip1	-3.11061
ENSMUSG00000026603	Smyd2	1.3129
ENSMUSG00000021390	Ogn	-6.72216
ENSMUSG00000002289	Angptl4	1.87983
ENSMUSG00000007279	Scube2	2.04126
ENSMUSG00000029727	Cyp3a13	1.8828
ENSMUSG00000076486	Trbj1-4	-4.38572
ENSMUSG00000034459	Ifit1	-1.91444
ENSMUSG00000038495	Otud7b	-0.894546
ENSMUSG00000041431	Ccnb1	1.89098
ENSMUSG00000089789	Rdh1	3.52336
ENSMUSG00000031347	Cetn2	-0.939438
ENSMUSG00000043008	Klhl6	-4.19632
ENSMUSG00000097354	2310001H17Rik	-1.55068
ENSMUSG00000038765	Lmx1b	-5.58856
ENSMUSG00000040990	Sh3kbp1	-1.95348
ENSMUSG00000111080	Gm20300	-1.01066
ENSMUSG00000031889	D230025D16Rik	0.802094
ENSMUSG00000026527	Rgs7	6.71695
ENSMUSG00000033880	Lgals3bp	-2.47296
ENSMUSG00000039084	Chad	-4.12556
ENSMUSG00000030043	Tacr1	-6.64013
ENSMUSG00000029036	Atad3a	1.1631
ENSMUSG00000024143	Rhoq	-1.38651
ENSMUSG00000041650	Pcca	0.675494
ENSMUSG00000055782	Abcd2	-5.80584
ENSMUSG00000042312	S100a13	-1.36298
ENSMUSG00000067873	Htatsf1	-0.551076
ENSMUSG00000041592	Sdk2	-2.20588
ENSMUSG00000086390	1810019D21Rik	1.70723
ENSMUSG00000001348	Acp5	1.45127
ENSMUSG00000045282	Tmem86b	-2.8936
ENSMUSG00000002266	Zim1	-7.02723
ENSMUSG00000066756	Igfl3	2.89563
ENSMUSG00000076897	Traj32	-4.86222
ENSMUSG00000031626	Sorbs2	-4.05411
ENSMUSG00000041992	Rapgef5	1.59805
ENSMUSG00000040978	Gm11992	2.6846
ENSMUSG00000115681	Gm2682	-6.10225
ENSMUSG00000021113	Snapc1	-1.01434
ENSMUSG00000091955	Gm9844	-1.92641
ENSMUSG00000026347	Tmem163	-5.89524
ENSMUSG00000019975	Ikbip	-0.936618
ENSMUSG00000036242	Armh4	-2.8352
ENSMUSG00000020656	Grhl1	1.04537
ENSMUSG00000109704	Gm38414	-6.34122
ENSMUSG00000039883	Lrrc17	-6.35516
ENSMUSG00000020988	L2hgdh	1.33714
ENSMUSG00000024423	Impact	-1.07605
ENSMUSG00000031750	Il34	1.86643
ENSMUSG00000037553	Zdhhc18	-1.37111
ENSMUSG00000083837	Gm14427	-6.39726
ENSMUSG00000022148	Fyb	-2.76657
ENSMUSG00000035840	Lysmd3	-1.00015
ENSMUSG00000010044	Zmynd10	-5.23036
ENSMUSG00000039315	Clnk	-2.91327
ENSMUSG00000036572	Upf3b	-0.905321
ENSMUSG00000020255	D10Wsu102e	0.835196
ENSMUSG00000051890	Klhdc1	-1.42407
ENSMUSG00000082292	Gm12250	-3.68554
ENSMUSG00000030125	Lrrc23	-4.41847
ENSMUSG00000040856	Dlk1	-5.91832
ENSMUSG00000049551	Fzd9	-5.4264
ENSMUSG00000085355	3010003L21Rik	0.991261
ENSMUSG00000101188	Eif4a-ps4	0.639096
ENSMUSG00000042501	Cpa6	-7.12757
ENSMUSG00000093930	Hmgcs1	0.70388
ENSMUSG00000057286	St6galnac2	-2.62431
ENSMUSG00000063531	Sema3e	-1.72545
ENSMUSG00000001100	Poldip2	0.882332
ENSMUSG00000029730	Mcm7	0.802469
ENSMUSG00000090626	Tex9	-2.27592
ENSMUSG00000066721	Zfp575	-2.69229
ENSMUSG00000021990	Spata13	-2.67136
ENSMUSG00000061740	Cyp2d22	-2.33355
ENSMUSG00000034675	Dbn1	-3.00679
ENSMUSG00000014813	Stc1	-5.34882
ENSMUSG00000032744	Heyl	-5.22958
ENSMUSG00000098708	Gm27252	-1.88053
ENSMUSG00000020279	Il9r	-3.20727
ENSMUSG00000021681	Aggf1	0.41162
ENSMUSG00000041773	Enc1	1.71567
ENSMUSG00000074862	BC025920	2.66866
ENSMUSG00000040852	Plekhh2	2.53473
ENSMUSG00000043279	Trim56	-0.925176
ENSMUSG00000016496	Cd274	-2.67835
ENSMUSG00000047710	Champ1	0.825449
ENSMUSG00000028536	2610528J11Rik	1.49177
ENSMUSG00000030659	Nucb2	-0.873087
ENSMUSG00000099137	Gm10603	1.33878
ENSMUSG00000022900	Ildr1	-1.23551
ENSMUSG00000045314	Sowahb	5.73548
ENSMUSG00000058571	Gpc6	-3.63241
ENSMUSG00000046908	Ltb4r1	-1.1593
ENSMUSG00000094016	Trav15-1-dv6-1	-6.35206
ENSMUSG00000034243	Golgb1	-0.483045
ENSMUSG00000034959	Rubcnl	-2.97345
ENSMUSG00000050192	Eif5a2	-0.974799
ENSMUSG00000036825	Ssx2ip	-1.34782
ENSMUSG00000068220	Lgals1	-2.29189
ENSMUSG00000062310	Glrp1	3.60552
ENSMUSG00000054452	Aes	0.987864
ENSMUSG00000048865	Arhgap30	-2.07803
ENSMUSG00000097993	Ptprv	-2.41357
ENSMUSG00000028150	Rorc	-1.66534
ENSMUSG00000046997	Spsb4	2.58188
ENSMUSG00000048699	Krt90	-3.68101
ENSMUSG00000028678	Kif2c	1.84505
ENSMUSG00000022876	Samsn1	-2.33249
ENSMUSG00000003282	Plag1	-3.00269
ENSMUSG00000019773	Fbxo5	0.837375
ENSMUSG00000008540	Mgst1	1.51565
ENSMUSG00000033589	Reep4	1.05672
ENSMUSG00000000732	Icosl	1.24766
ENSMUSG00000106518	Gm42759	-5.58853
ENSMUSG00000024052	Lpin2	-1.32714
ENSMUSG00000051735	Rinl	-2.30811
ENSMUSG00000031853	Map3k21	3.61246
ENSMUSG00000103126	Gm37387	-5.22534
ENSMUSG00000112145	Gm6218	1.96597
ENSMUSG00000081683	Fzd10	2.29639
ENSMUSG00000094619	Trav14d-3-dv8	-5.89465
ENSMUSG00000025235	Bbs4	-1.1791
ENSMUSG00000021646	Mccc2	0.700187
ENSMUSG00000000982	Ccl3	-3.25239
ENSMUSG00000045087	S1pr5	1.69837
ENSMUSG00000110570	Gm45778	-5.068
ENSMUSG00000051674	Dcun1d4	1.19241
ENSMUSG00000087268	Gm14486	-6.08672
ENSMUSG00000076485	Trbj1-3	-4.5579
ENSMUSG00000031425	Plp1	-3.18007
ENSMUSG00000076489	Trbj1-7	-6.23704

## Sheet: Lrig1 HPV vs Lrig1 WT
	Symbol	log2FC
ENSMUSG00000024222	Fkbp5	2.20525
ENSMUSG00000040612	Ildr2	21.9169
ENSMUSG00000018930	Ccl4	5.18115
ENSMUSG00000050919	Zfp366	9.4398
ENSMUSG00000052305	Hbb-bs	21.5847
ENSMUSG00000022548	Apod	-19.0668
ENSMUSG00000035105	Egln3	-2.49438
ENSMUSG00000054383	Pnma1	8.19364
ENSMUSG00000034028	Cd226	6.45866
ENSMUSG00000026483	Fam129a	3.16159
ENSMUSG00000023041	Krt6b	4.42386
ENSMUSG00000038292	Ccdc155	6.75887
ENSMUSG00000042345	Ubash3a	6.63066
ENSMUSG00000024670	Cd6	8.12785
ENSMUSG00000055170	Ifng	7.18798
ENSMUSG00000022667	Cd200r1	7.4229
ENSMUSG00000018008	Cyth4	7.1331
ENSMUSG00000026764	Kif5c	4.93457
ENSMUSG00000014453	Blk	7.15628
ENSMUSG00000044362	Ccdc89	7.95838
ENSMUSG00000060961	Slc4a4	6.61172
ENSMUSG00000048013	Krt35	19.8328
ENSMUSG00000026991	Pkp4	-1.12271
ENSMUSG00000041324	Inhba	4.79848
ENSMUSG00000078716	Tmem8b	2.31644
ENSMUSG00000042284	Itga1	4.16467
ENSMUSG00000042757	Tmem108	5.73062
ENSMUSG00000033610	Pank1	1.33057
ENSMUSG00000026068	Il18rap	6.84991
ENSMUSG00000020053	Igf1	14.7674
ENSMUSG00000029184	Olfr109	6.36503
ENSMUSG00000018168	Ikzf3	7.57244
ENSMUSG00000022229	Atp12a	6.01532
ENSMUSG00000049184	Purg	6.23663
ENSMUSG00000037735	2810032G03Rik	6.53785
ENSMUSG00000054672	5830411N06Rik	6.80357
ENSMUSG00000033765	Calm4	-2.27633
ENSMUSG00000016995	Matn4	5.82954
ENSMUSG00000028444	Cntfr	6.12106
ENSMUSG00000025789	St8sia2	7.78386
ENSMUSG00000027359	Slc27a2	8.4857
ENSMUSG00000032177	Pde4a	3.07961
ENSMUSG00000045689	Pcdhb4	6.97621
ENSMUSG00000016756	Cmah	-5.89443
ENSMUSG00000026288	Inpp5d	3.44389
ENSMUSG00000041688	Amot	6.65546
ENSMUSG00000032842	Abcc10	2.30755
ENSMUSG00000037946	Fgd3	3.81863
ENSMUSG00000042254	Cilp	-7.33591
ENSMUSG00000026770	Il2ra	6.78939
ENSMUSG00000063245	Zfp993	-2.08457
ENSMUSG00000013921	Clip3	6.27132
ENSMUSG00000039781	Cep131	2.22663
ENSMUSG00000030306	Tmtc1	6.14352
ENSMUSG00000037318	Traf3ip3	6.71367
ENSMUSG00000044456	Rin3	3.61356
ENSMUSG00000020435	Osbp2	7.681
ENSMUSG00000021464	Ror2	8.04052
ENSMUSG00000108455	Gm44745	5.42117
ENSMUSG00000005057	Sh2b2	3.79577
ENSMUSG00000024500	Ppp2r2b	-7.85303
ENSMUSG00000026285	Pdcd1	6.17966
ENSMUSG00000034586	Hid1	5.94446
ENSMUSG00000049988	Lrrc25	4.32191
ENSMUSG00000081670	Gm15697	6.89316
ENSMUSG00000050921	P2ry10	3.87449
ENSMUSG00000000982	Ccl3	5.33111
ENSMUSG00000027848	Olfml3	6.79314
ENSMUSG00000022469	Rapgef3	6.95517
ENSMUSG00000102559	Gm37570	6.09616
ENSMUSG00000023903	Mmp25	4.26702
ENSMUSG00000027570	Col9a3	6.60713
ENSMUSG00000039062	Anpep	3.15618
ENSMUSG00000056091	St3gal5	4.63158
ENSMUSG00000076461	Trbv1	6.88983
ENSMUSG00000027360	Hdc	6.51379
ENSMUSG00000020444	Guk1	-0.906641
ENSMUSG00000055148	Klf2	1.73157
ENSMUSG00000027381	Bcl2l11	1.14669
ENSMUSG00000050721	Plekho2	2.70449
ENSMUSG00000034463	Scara3	5.31971
ENSMUSG00000037577	Ephx3	-1.92912
ENSMUSG00000044471	Lncpint	2.12162
ENSMUSG00000048096	Lmod1	7.38571
ENSMUSG00000076441	Ass1	-1.09544
ENSMUSG00000028909	Ptpru	4.44928
ENSMUSG00000027796	Smad9	7.62074
ENSMUSG00000032262	Elovl4	-1.41918
ENSMUSG00000027082	Tfpi	4.93994
ENSMUSG00000108741	Gm44553	5.8008
ENSMUSG00000032443	Zcwpw2	5.45795
ENSMUSG00000056820	Tsnax	-0.733337
ENSMUSG00000045730	Adrb2	-2.01129
ENSMUSG00000112237	D630033A02Rik	5.24491
ENSMUSG00000029311	Hsd17b11	3.92447
ENSMUSG00000020925	Ccdc43	-0.580165
ENSMUSG00000048279	Sacs	6.08408
ENSMUSG00000037095	Lrg1	15.9507
ENSMUSG00000061414	Cracr2a	6.31903
ENSMUSG00000035835	Plppr3	4.23241
ENSMUSG00000024669	Cd5	3.56782
ENSMUSG00000004661	Arid3b	5.36499
ENSMUSG00000033208	S100b	-6.36317
ENSMUSG00000052949	Rnf157	5.75648
ENSMUSG00000054404	Slfn5	3.28845
ENSMUSG00000029121	Crmp1	6.28259
ENSMUSG00000039007	Cpq	3.188
ENSMUSG00000030510	Cers3	-2.17325
ENSMUSG00000032925	Itgbl1	14.7192
ENSMUSG00000108341	Gm44746	6.40569
ENSMUSG00000100150	Gm19585	6.09309
ENSMUSG00000029811	Aoc1	8.53751
ENSMUSG00000048138	Dmrt2	6.85912
ENSMUSG00000030921	Trim30a	2.54547
ENSMUSG00000048022	Tmem229a	7.75752
ENSMUSG00000026872	Zeb2	5.63209
ENSMUSG00000024909	Efemp2	2.14055
ENSMUSG00000028020	Glrb	5.7443
ENSMUSG00000026768	Itga8	4.40849
ENSMUSG00000028011	Tdo2	5.93293
ENSMUSG00000041977	Arhgef11	1.88737
ENSMUSG00000045928	4933440M02Rik	6.36744
ENSMUSG00000044229	Nxpe4	6.36897
ENSMUSG00000027978	Prss12	1.4446
ENSMUSG00000014104	Sval2	5.16156
ENSMUSG00000039683	Sdk1	7.33321
ENSMUSG00000051379	Flrt3	-1.15887
ENSMUSG00000005465	Il27ra	5.77741
ENSMUSG00000036295	Lrrn3	-5.80125
ENSMUSG00000026207	Speg	7.19961
ENSMUSG00000102721	A630081D01Rik	6.20193
ENSMUSG00000039738	Slx4	2.28787
ENSMUSG00000027583	Zbtb46	3.27417
ENSMUSG00000035109	Shc4	6.61821
ENSMUSG00000049999	Ppp1r3d	6.00081
ENSMUSG00000029188	Slc34a2	6.75587
ENSMUSG00000032420	Nt5e	2.09878
ENSMUSG00000030513	Pcsk6	-3.15677
ENSMUSG00000083283	Gm15361	-2.75621
ENSMUSG00000024665	Fads2	4.08174
ENSMUSG00000026009	Icos	4.63977
ENSMUSG00000027188	Pamr1	9.62684
ENSMUSG00000048503	Tmem136	6.51672
ENSMUSG00000031378	Abcd1	2.84169
ENSMUSG00000072763	5430403G16Rik	-1.37697
ENSMUSG00000021701	Plk2	-1.56165
ENSMUSG00000083161	Gm11427	6.32503
ENSMUSG00000002012	Pnck	6.04456
ENSMUSG00000002020	Ltbp2	3.66366
ENSMUSG00000043943	Naalad2	15.8563
ENSMUSG00000109783	Gm45338	6.72783
ENSMUSG00000034675	Dbn1	4.03405
ENSMUSG00000067629	Syngap1	5.7001
ENSMUSG00000103839	Gm37607	4.87242
ENSMUSG00000020253	Ppm1m	2.56482
ENSMUSG00000026749	Nek6	1.88598
ENSMUSG00000029420	Rimbp2	5.99334
ENSMUSG00000036944	Tmem71	4.22696
ENSMUSG00000034959	Rubcnl	4.57887
ENSMUSG00000037337	Map4k1	3.58343
ENSMUSG00000040276	Pacsin1	6.19775
ENSMUSG00000035093	Secisbp2l	0.992354
ENSMUSG00000035184	Fam124a	4.93905
ENSMUSG00000052539	Magi3	3.10306
ENSMUSG00000053063	Clec12a	6.69345
ENSMUSG00000078967	Gm3272	5.57656
ENSMUSG00000030329	Pianp	2.23491
ENSMUSG00000030854	Ptpn5	5.85592
ENSMUSG00000032727	Mier3	-0.759996
ENSMUSG00000035042	Ccl5	3.79934
ENSMUSG00000009418	Nav1	2.47725
ENSMUSG00000019843	Fyn	2.2893
ENSMUSG00000028073	Pear1	6.05837
ENSMUSG00000033987	Dnah17	5.88558
ENSMUSG00000004952	Rasa4	4.14086
ENSMUSG00000055805	Fmnl1	3.35679
ENSMUSG00000056124	B4galt6	3.24717
ENSMUSG00000030110	Ret	3.50044
ENSMUSG00000032766	Gng11	5.59212
ENSMUSG00000037921	Ddx60	-1.58812
ENSMUSG00000047515	BC049715	2.02114
ENSMUSG00000048814	Lonrf2	6.71124
ENSMUSG00000110279	Gm45552	5.89532
ENSMUSG00000003271	Sult2b1	-1.61103
ENSMUSG00000024737	Slc15a3	3.29933
ENSMUSG00000030041	M1ap	5.42838
ENSMUSG00000047181	Samd14	2.75676
ENSMUSG00000068151	A230006K03Rik	6.01396
ENSMUSG00000030748	Il4ra	1.45937
ENSMUSG00000070354	Evi2	5.35685
ENSMUSG00000031389	Arhgap4	3.7501
ENSMUSG00000084884	Gm12289	6.18958
ENSMUSG00000019966	Kitl	2.45017
ENSMUSG00000020788	Atp2a3	4.14321
ENSMUSG00000078247	Airn	-2.91609
ENSMUSG00000055675	Kbtbd11	5.26015
ENSMUSG00000023078	Cxcl13	5.95474
ENSMUSG00000028164	Manba	2.81867
ENSMUSG00000079186	Gzmc	5.49941
ENSMUSG00000042212	Sprr2d	7.88327
ENSMUSG00000042759	Apobr	3.92204
ENSMUSG00000074155	Klk5	-1.95255
ENSMUSG00000023018	Smarcd1	1.61792
ENSMUSG00000030032	Wdr54	-1.29247
ENSMUSG00000045019	Acer1	-2.31954
ENSMUSG00000050022	Amz1	3.01397
ENSMUSG00000022237	Ankrd33b	7.47475
ENSMUSG00000030361	Klrb1a	5.39279
ENSMUSG00000070867	Trabd2b	3.30841
ENSMUSG00000040289	Hey1	3.55397
ENSMUSG00000052105	Mtcl1	2.58246
ENSMUSG00000108152	Gm44152	-3.35155

## Sheet: Lrig1 WT vs CD34 WT
	Symbol	log2FC
ENSMUSG00000053030	Spink2	-5.23115
ENSMUSG00000021379	Id4	-2.66428
ENSMUSG00000028359	Orm3	-6.36486
ENSMUSG00000079523	Tmsb10	-2.80479
ENSMUSG00000083533	Gm13450	-7.96867
ENSMUSG00000075706	Gpx4	1.01009
ENSMUSG00000036943	Rab8b	-2.56484
ENSMUSG00000015850	Adamtsl4	-3.89778
ENSMUSG00000104962	Trgj1	-7.29092
ENSMUSG00000074874	Ctla2b	-6.12776
ENSMUSG00000011008	Mcoln2	-5.76192
ENSMUSG00000085887	Arhgap27os3	-5.83514
ENSMUSG00000023092	Fhl1	-3.88721
ENSMUSG00000039621	Prex1	-3.78826
ENSMUSG00000110647	Gm17745	-8.79184
ENSMUSG00000039385	Cdh6	-8.80923
ENSMUSG00000062939	Stat4	-8.81421
ENSMUSG00000110815	Gm47345	-7.64421
ENSMUSG00000033107	Rnf125	-3.08154
ENSMUSG00000020363	Gfpt2	-10.9051
ENSMUSG00000018654	Ikzf1	-4.46841
ENSMUSG00000057609	Lce1a1	5.03662
ENSMUSG00000063887	Nlgn1	-6.80378
ENSMUSG00000053675	Tgm5	-3.08992
ENSMUSG00000092083	Kcnb2	-7.59564
ENSMUSG00000073481	Marc2	1.23506
ENSMUSG00000055799	Tcf7l1	-2.96871
ENSMUSG00000029108	Pcdh7	-1.88407
ENSMUSG00000032818	Loxhd1	5.4717
ENSMUSG00000034881	Tbxa2r	-8.64293
ENSMUSG00000051537	Gm5124	-7.8795
ENSMUSG00000107254	Gm43769	-9.21721
ENSMUSG00000013766	Ly6g6e	2.49792
ENSMUSG00000061397	Krt79	4.05762
ENSMUSG00000105986	Gm43065	-7.65301
ENSMUSG00000027720	Il2	-4.62017
ENSMUSG00000053063	Clec12a	-8.44154
ENSMUSG00000023971	Rrp36	0.551267
ENSMUSG00000030737	Slco2b1	4.15034
ENSMUSG00000027239	Mdk	-7.54226
ENSMUSG00000050439	Enthd1	-8.6863
ENSMUSG00000039485	Tspyl4	-4.55104
ENSMUSG00000049404	Rarres1	2.57421
ENSMUSG00000000817	Fasl	-5.78446
ENSMUSG00000059796	Eif4a1	0.752895
ENSMUSG00000034463	Scara3	-6.02496
ENSMUSG00000000278	Scpep1	-1.86094
ENSMUSG00000037287	Tbcel	-2.54562
ENSMUSG00000018727	Cpsf4l	3.3541
ENSMUSG00000029053	Prkcz	-3.0213
ENSMUSG00000041696	Rasl12	-5.05646
ENSMUSG00000051735	Rinl	-3.66399
ENSMUSG00000027805	Pfn2	-1.74599
ENSMUSG00000036377	C530008M17Rik	-8.82007
ENSMUSG00000040009	Gnaz	-6.84454
ENSMUSG00000100701	Gm19587	-4.47496
ENSMUSG00000106287	Gm43585	6.82952
ENSMUSG00000052142	Rasal3	-5.72662
ENSMUSG00000076758	Trav1	-7.94723
ENSMUSG00000040016	Ptger3	-4.26647
ENSMUSG00000078606	Gm4070	-6.77474
ENSMUSG00000108741	Gm44553	-6.5684
ENSMUSG00000025375	Aatk	-9.22954
ENSMUSG00000039798	2600006K01Rik	-5.12047
ENSMUSG00000068748	Ptprz1	2.89415
ENSMUSG00000050953	Gja1	-2.3073
ENSMUSG00000027380	Acoxl	3.71852
ENSMUSG00000044258	Ctla2a	-6.15815
ENSMUSG00000030701	Plekhb1	-6.621
ENSMUSG00000032507	Fbxl2	-3.77897
ENSMUSG00000074155	Klk5	2.51917
ENSMUSG00000038754	Elovl3	4.98606
ENSMUSG00000005981	Trap1	0.678471
ENSMUSG00000045100	Slc25a26	1.28846
ENSMUSG00000073295	Nudt11	-2.66672
ENSMUSG00000073987	Ggh	1.72044
ENSMUSG00000021591	Glrx	-2.86067
ENSMUSG00000114957	Gm47316	4.0041
ENSMUSG00000085399	Foxd2os	-7.22464
ENSMUSG00000097471	5830432E09Rik	-4.32337
ENSMUSG00000025105	Bnc1	-2.37759
ENSMUSG00000039914	Coq10a	-1.94808
ENSMUSG00000090124	Ugt1a7c	3.39608
ENSMUSG00000039683	Sdk1	-8.71941
ENSMUSG00000051022	Hs3st1	-7.48899
ENSMUSG00000029254	Stap1	-2.95412
ENSMUSG00000045502	Hcar2	2.41085
ENSMUSG00000033027	Klrc3	-7.93153
ENSMUSG00000000290	Itgb2	-3.38973
ENSMUSG00000020003	Pex7	1.42968
ENSMUSG00000116220	A430088P11Rik	-4.24676
ENSMUSG00000070111	Gm10286	-6.01347
ENSMUSG00000026443	Lrrn2	-8.04731
ENSMUSG00000028059	Arhgef2	-2.84868
ENSMUSG00000074805	Il1bos	7.79681
ENSMUSG00000045349	Sh2d5	-8.13508
ENSMUSG00000026782	Abi2	-1.72885
ENSMUSG00000032021	Crtam	-6.41898
ENSMUSG00000040592	Cd79b	-7.60879
ENSMUSG00000111205	Gm39307	4.21036
ENSMUSG00000103175	Gm37169	-8.28295
ENSMUSG00000014813	Stc1	-8.61447
ENSMUSG00000030214	Plbd1	2.40986
ENSMUSG00000020894	Vamp2	-1.87293
ENSMUSG00000042121	Ssh1	-1.52724
ENSMUSG00000059540	Tcea2	-1.70965
ENSMUSG00000041608	Entpd3	-7.56052
ENSMUSG00000098799	Trgj4	-5.76251
ENSMUSG00000003420	Fcgrt	-2.44298
ENSMUSG00000104213	Ighd	-4.92909
ENSMUSG00000034413	Neurl1b	1.91241
ENSMUSG00000037686	Aspg	4.18368
ENSMUSG00000049353	Rd3	-11.4352
ENSMUSG00000067768	Xlr4b	-3.3408
ENSMUSG00000079138	Gm8818	-5.49132
ENSMUSG00000028581	Laptm5	-3.96247
ENSMUSG00000030264	Thumpd3	0.867802
ENSMUSG00000001020	S100a4	-3.57447
ENSMUSG00000057439	Kir3dl2	-6.27978
ENSMUSG00000051166	Eml5	-3.75437
ENSMUSG00000036599	Chst12	-2.06666
ENSMUSG00000039232	Stx11	-2.07085
ENSMUSG00000002847	Pla1a	-10.6381
ENSMUSG00000049872	Calhm5	-3.02115
ENSMUSG00000008398	Elk3	-2.96577
ENSMUSG00000046447	Camk2n1	-2.22566
ENSMUSG00000034353	Ramp1	-2.69399
ENSMUSG00000039315	Clnk	-4.47594
ENSMUSG00000032006	Pdgfd	-8.97433
ENSMUSG00000069919	Hba-a1	-7.73681
ENSMUSG00000038209	Itln1	-4.32434
ENSMUSG00000108477	Gm44878	-6.97514
ENSMUSG00000050164	Mchr1	-9.74422
ENSMUSG00000053931	Cnn3	-4.35272
ENSMUSG00000048399	Tprg	2.60837
ENSMUSG00000021298	Gpr132	-4.88248
ENSMUSG00000034833	Tespa1	-3.80286
ENSMUSG00000028523	Tctex1d1	-7.24185
ENSMUSG00000019194	Scn1b	-2.92497
ENSMUSG00000097353	A430046D13Rik	-4.49092
ENSMUSG00000027984	Hadh	1.41479
ENSMUSG00000054459	Vsnl1	2.92224
ENSMUSG00000024810	Il33	3.20086
ENSMUSG00000027223	Mapk8ip1	-3.14269
ENSMUSG00000036446	Lum	-14.0997
ENSMUSG00000021311	Mtr	-1.63565
ENSMUSG00000043068	Fam89a	1.91252
ENSMUSG00000022012	Enox1	-2.93865
ENSMUSG00000000983	Wfdc18	-3.9477
ENSMUSG00000113737	BB123696	-8.45884
ENSMUSG00000100627	A830008E24Rik	4.15555
ENSMUSG00000033256	Shf	-4.46632
ENSMUSG00000022868	Ahsg	-5.72413
ENSMUSG00000026305	Lrrfip1	-2.04156
ENSMUSG00000029913	Prdm5	-7.42292
ENSMUSG00000047415	Gpr68	-4.37207
ENSMUSG00000006386	Tek	-9.61102
ENSMUSG00000101304	Plet1os	3.45169
ENSMUSG00000008999	Bmp7	2.04899
ENSMUSG00000074217	2210011C24Rik	-6.92817
ENSMUSG00000019979	Apaf1	-2.21666
ENSMUSG00000037447	Arid5a	-2.36502
ENSMUSG00000039497	Dse	-1.92589
ENSMUSG00000025232	Hexa	-2.97102
ENSMUSG00000027188	Pamr1	-11.4568
ENSMUSG00000086214	Gm14062	7.34057
ENSMUSG00000024851	Pitpnm1	-2.33485
ENSMUSG00000076870	Trdj1	-6.68996
ENSMUSG00000032380	Dapk2	-1.0909
ENSMUSG00000039747	Orai2	-2.93661
ENSMUSG00000106379	Lhfpl3	-7.6636
ENSMUSG00000000682	Cd52	-3.63038
ENSMUSG00000005054	Cstb	1.59858
ENSMUSG00000039542	Ncam1	-4.81542
ENSMUSG00000068105	Tnfrsf13c	-7.83155
ENSMUSG00000051225	Fam83a	-4.081
ENSMUSG00000029674	Limk1	-2.98647
ENSMUSG00000087223	4930442L01Rik	-7.35246
ENSMUSG00000002699	Lcp2	-4.28364
ENSMUSG00000058755	Osm	-8.79665
ENSMUSG00000041660	Bbox1	2.64273
ENSMUSG00000030165	Klrd1	-6.03793
ENSMUSG00000056209	Npm3	1.08505
ENSMUSG00000096478	Trav9d-1	-7.62993
ENSMUSG00000027082	Tfpi	-5.41244
ENSMUSG00000090356	Teddm3	5.80072
ENSMUSG00000020614	Fam20a	-6.2416
ENSMUSG00000024727	Trpm6	-4.79719
ENSMUSG00000028011	Tdo2	-6.77479
ENSMUSG00000040511	Pvr	-2.02103
ENSMUSG00000051180	Olfr522	-9.122
ENSMUSG00000079363	Gbp4	-5.26408
ENSMUSG00000019966	Kitl	-3.01397
ENSMUSG00000103839	Gm37607	-5.79437
ENSMUSG00000028524	Sgip1	-3.85574
ENSMUSG00000030366	Ceacam12	4.36578
ENSMUSG00000089829	Gm16565	-6.75075
ENSMUSG00000026830	Ermn	-7.25067
ENSMUSG00000035109	Shc4	-7.69492
ENSMUSG00000022427	Tomm22	0.683677
ENSMUSG00000048706	Lurap1l	2.51587
ENSMUSG00000047867	Gimap6	-6.4736
ENSMUSG00000038973	Cldnd2	-7.04594
ENSMUSG00000051855	Mest	-5.89077
ENSMUSG00000051851	Rtl8c	-3.05826
ENSMUSG00000060771	Tsga10	-2.44211
ENSMUSG00000113302	Gm32219	2.7389
ENSMUSG00000024378	Stard4	-1.15768
ENSMUSG00000029860	Zyx	-2.34293
ENSMUSG00000024525	Impa2	1.73323
ENSMUSG00000044912	Syt16	-7.81152
ENSMUSG00000018341	Il12rb2	-4.31031
ENSMUSG00000039899	Fgl2	-4.7432
ENSMUSG00000001506	Col1a1	-8.61719
ENSMUSG00000028989	Angptl7	-5.59405
ENSMUSG00000075284	Wipf1	-4.01761
ENSMUSG00000030283	St8sia1	-3.6873
ENSMUSG00000106112	Gm43434	-7.32709
ENSMUSG00000020218	Wif1	-5.58275
ENSMUSG00000031870	Pgr	-7.87368
ENSMUSG00000021464	Ror2	-8.2067
ENSMUSG00000040111	Gramd1b	-3.53835
ENSMUSG00000097027	Gm26559	-3.97213
ENSMUSG00000004633	Chn2	-3.74026
ENSMUSG00000026866	Kynu	4.60447
ENSMUSG00000032332	Col12a1	-2.5264
ENSMUSG00000032091	Tmprss4	2.9235
ENSMUSG00000042540	Acot5	7.53207
ENSMUSG00000038740	Mvb12b	-2.78519
ENSMUSG00000024486	Hbegf	2.31062
ENSMUSG00000052926	Rnaseh2a	1.16568
ENSMUSG00000004264	Phb2	0.815839
ENSMUSG00000024998	Plce1	-7.49157
ENSMUSG00000034111	Tmed8	-1.94611
ENSMUSG00000025511	Tspan4	-1.73782
ENSMUSG00000063245	Zfp993	2.11666
ENSMUSG00000021678	F2rl1	1.40252
ENSMUSG00000030303	Far2	3.19141
ENSMUSG00000032440	Tgfbr2	-2.54061
ENSMUSG00000005447	Pafah1b3	0.660575
ENSMUSG00000030589	Rasgrp4	-4.30215
ENSMUSG00000083161	Gm11427	-7.36047
ENSMUSG00000024032	Tff1	-7.96539
ENSMUSG00000037742	Eef1a1	0.927059
ENSMUSG00000035105	Egln3	2.14935
ENSMUSG00000036661	Dennd3	-9.00907
ENSMUSG00000019467	Arhgef25	-4.97386
ENSMUSG00000029776	Hibadh	0.694903
ENSMUSG00000038527	C1rl	-6.88653
ENSMUSG00000026983	Il1f5	2.06578
ENSMUSG00000015755	Tab2	-1.31649
ENSMUSG00000022132	Cldn10	-4.18067
ENSMUSG00000072572	Slc39a2	3.33623
ENSMUSG00000051890	Klhdc1	-2.10266
ENSMUSG00000040147	Maob	2.94453
ENSMUSG00000059146	Ntrk3	-7.51987
ENSMUSG00000044748	Defb1	4.63063
ENSMUSG00000020062	Slc5a8	4.14689
ENSMUSG00000030329	Pianp	-2.64677
ENSMUSG00000020083	Fam241b	1.56613
ENSMUSG00000032965	Ift57	-1.76365
ENSMUSG00000110542	Gm39139	2.43435
ENSMUSG00000075270	Pde11a	-7.08666
ENSMUSG00000026102	Inpp1	-2.12267
ENSMUSG00000028640	Tfap2c	2.22272
ENSMUSG00000097519	4930558J18Rik	2.96481
ENSMUSG00000090121	Abhd12b	4.95167
ENSMUSG00000027832	Ptx3	-8.1597
ENSMUSG00000075296	Aldh3b2	2.35249
ENSMUSG00000005360	Slc1a3	1.96663
ENSMUSG00000024124	Prss30	-6.66131
ENSMUSG00000070366	Plpp4	4.52037
ENSMUSG00000025813	Homer2	-2.95555
ENSMUSG00000032238	Rora	-1.28599
ENSMUSG00000030729	Pgm2l1	-2.81647
ENSMUSG00000050323	Ndufaf6	1.17142
ENSMUSG00000027570	Col9a3	-6.82794
ENSMUSG00000060216	Arrb2	-2.61012
ENSMUSG00000041117	Ccdc8	-5.25515
ENSMUSG00000040189	Ccdc114	-3.52387
ENSMUSG00000059325	Hopx	-1.02982
ENSMUSG00000040584	Abcb1a	-5.34057
ENSMUSG00000030674	Qprt	-5.75664
ENSMUSG00000026104	Stat1	-1.821
ENSMUSG00000040681	Hmgn1	1.30696
ENSMUSG00000020143	Dock2	-3.68567
ENSMUSG00000071489	Ptgdr	3.49558
ENSMUSG00000027068	Dhrs9	-3.71713
ENSMUSG00000042063	Zfp386	1.08371
ENSMUSG00000105895	Gm42829	-5.42159
ENSMUSG00000026494	Kif26b	3.88668
ENSMUSG00000026069	Il1rl1	-8.37981
ENSMUSG00000061878	Sphk1	1.9042
ENSMUSG00000051427	Ccdc157	-3.8469
ENSMUSG00000089715	Cbx6	-2.82712
ENSMUSG00000036169	Sostdc1	2.37747
ENSMUSG00000031818	Cox4i1	0.997184
ENSMUSG00000108090	Gm6637	-6.72464
ENSMUSG00000037049	Smpd1	-3.38322
ENSMUSG00000000732	Icosl	1.83676
ENSMUSG00000022270	Retreg1	2.36613
ENSMUSG00000036639	Nudt1	1.5637
ENSMUSG00000059456	Ptk2b	-3.01582
ENSMUSG00000047747	Rnf150	-3.18295
ENSMUSG00000056025	Clca3a1	2.78863
ENSMUSG00000049907	Rasl11b	-4.7668
ENSMUSG00000050241	Klre1	-6.85475
ENSMUSG00000031758	Cdyl2	-3.54036
ENSMUSG00000006777	Krt23	2.9214
ENSMUSG00000044217	Aqp5	-6.7535
ENSMUSG00000025165	Sectm1a	2.62776
ENSMUSG00000055748	Gsdmc4	2.90009
ENSMUSG00000081670	Gm15697	-6.93823
ENSMUSG00000082706	Gm11663	1.27077
ENSMUSG00000076485	Trbj1-3	-7.70399
ENSMUSG00000039911	Spsb1	-3.96611
ENSMUSG00000026728	Vim	-3.3359
ENSMUSG00000039640	Mrpl12	1.18688
ENSMUSG00000021866	Anxa11	-3.8995
ENSMUSG00000046169	Adamts6	-7.55673
ENSMUSG00000062310	Glrp1	6.85813
ENSMUSG00000048600	Gm5763	-3.36179
ENSMUSG00000028782	Adgrb2	-5.57051
ENSMUSG00000026249	Serpine2	-3.30023
ENSMUSG00000069873	4930438A08Rik	4.7422
ENSMUSG00000047180	Neurl3	-3.31772
ENSMUSG00000025314	Ptprj	-3.74858
ENSMUSG00000093661	Eif4e3	-2.34619
ENSMUSG00000022993	4930415O20Rik	4.61817
ENSMUSG00000022048	Dpysl2	-3.44801
ENSMUSG00000074111	Mrgpra9	-8.35317
ENSMUSG00000085471	4933423P22Rik	-3.29755
ENSMUSG00000041673	Lrrc18	-8.25439
ENSMUSG00000104069	Gm37198	-6.48129
ENSMUSG00000026784	Pdss1	1.65097
ENSMUSG00000002900	Lamb1	-2.87731
ENSMUSG00000044533	Rps2	0.930842
ENSMUSG00000085355	3010003L21Rik	1.42776
ENSMUSG00000033581	Igf2bp2	2.57847
ENSMUSG00000097462	9530026P05Rik	3.64883
ENSMUSG00000033209	Ttc28	-1.99165
ENSMUSG00000098449	Gm7467	3.09965
ENSMUSG00000027669	Gnb4	-4.67718
ENSMUSG00000087142	Gm12454	-3.99344
ENSMUSG00000042473	Tbc1d8b	-1.34153
ENSMUSG00000028121	Bcar3	-3.96094
ENSMUSG00000103220	Gm37728	-3.11185
ENSMUSG00000022136	Dnajc3	-1.8921
ENSMUSG00000026207	Speg	-7.92836
ENSMUSG00000070643	Sox13	-4.58923
ENSMUSG00000042364	Snx18	-1.52772
ENSMUSG00000039196	Orm1	2.96709
ENSMUSG00000030793	Pycard	1.36971
ENSMUSG00000039910	Cited2	-1.63003
ENSMUSG00000038007	Acer2	1.55699
ENSMUSG00000033880	Lgals3bp	-3.49679
ENSMUSG00000019762	Iyd	-6.5254
ENSMUSG00000023206	Il15ra	1.78034
ENSMUSG00000031262	Cenpi	1.11586
ENSMUSG00000000440	Pparg	5.18235
ENSMUSG00000018819	Lsp1	-2.9185
ENSMUSG00000054662	Ano9	2.64535
ENSMUSG00000028036	Ptgfr	-8.62912
ENSMUSG00000032349	Elovl5	-2.34918
ENSMUSG00000043342	Hoxd9	-7.30032
ENSMUSG00000044199	S1pr4	-5.60837
ENSMUSG00000055761	Nkain3	-8.48816
ENSMUSG00000082141	Gm11212	-7.28027
ENSMUSG00000027573	Gid8	0.85322
ENSMUSG00000020176	Grb10	-10.3282
ENSMUSG00000025745	Hadha	0.76443
ENSMUSG00000035790	Cep19	-1.46624
ENSMUSG00000084760	Gm15472	-7.62482
ENSMUSG00000104443	4932442E05Rik	-5.16112
ENSMUSG00000029120	Ppp2r2c	2.95169
ENSMUSG00000048497	Mmgt2	-2.19652
ENSMUSG00000034686	Prr7	-3.75865
ENSMUSG00000046259	Sprr2h	5.84248
ENSMUSG00000018920	Cxcl16	2.60075
ENSMUSG00000022986	Krt75	-6.17686
ENSMUSG00000038112	AW551984	-8.89597
ENSMUSG00000033429	Mcee	1.30785
ENSMUSG00000037946	Fgd3	-3.6577
ENSMUSG00000097736	9530059O14Rik	5.24665
ENSMUSG00000050350	Gpr18	-5.65301
ENSMUSG00000028480	Glipr2	-5.05848
ENSMUSG00000028931	Kcnab2	-5.12046
ENSMUSG00000040747	Cd53	-3.60851
ENSMUSG00000021624	Cd180	5.45832
ENSMUSG00000030559	Rab38	1.57417
ENSMUSG00000019986	Ahi1	-1.26651
ENSMUSG00000010406	Mrpl52	1.13443
ENSMUSG00000073643	Wdfy1	-1.10911
ENSMUSG00000017376	Nlk	-2.20358
ENSMUSG00000063605	Ccdc102a	-3.91574
ENSMUSG00000095597	Gm6472	1.35658
ENSMUSG00000054555	Adam12	-8.92719
ENSMUSG00000072663	Spef2	-6.8671
ENSMUSG00000054342	Kcnn4	-4.77726
ENSMUSG00000090150	Acad11	0.975824
ENSMUSG00000028251	Tstd3	-2.82744
ENSMUSG00000112950	Gm32369	2.51747
ENSMUSG00000087380	2210408F21Rik	-1.86344
ENSMUSG00000029642	Polr1d	0.937894
ENSMUSG00000040669	Phc1	-3.51649
ENSMUSG00000004843	Chmp2b	0.854752
ENSMUSG00000117406	Ntn3	-6.54902
ENSMUSG00000044164	Rnf182	-7.71972
ENSMUSG00000026043	Col3a1	-13.1349
ENSMUSG00000004709	Cd244a	-3.5205
ENSMUSG00000053395	Cacng8	-6.18071
ENSMUSG00000021998	Lcp1	-3.18028
ENSMUSG00000076919	Traj9	-6.76157
ENSMUSG00000034591	Slc41a2	2.81875
ENSMUSG00000028028	Alpk1	3.1356
ENSMUSG00000032305	Fam219b	-0.809568
ENSMUSG00000003623	Crot	-0.574613
ENSMUSG00000045314	Sowahb	8.05413
ENSMUSG00000032289	Thsd4	2.56339
ENSMUSG00000025747	Tyms	1.16108
ENSMUSG00000030029	Lrig1	1.39517
ENSMUSG00000020193	Zpbp	-7.7087
ENSMUSG00000079604	Gm13219	3.22025
ENSMUSG00000030200	Bcl2l14	3.39631
ENSMUSG00000025213	Kazald1	2.26877
ENSMUSG00000026628	Atf3	1.80821
ENSMUSG00000116640	AC166114.1	-4.11334
ENSMUSG00000091955	Gm9844	-2.68652
ENSMUSG00000109559	Gm34280	7.16465
ENSMUSG00000109555	Gm44891	6.67643
ENSMUSG00000000982	Ccl3	-5.21449
ENSMUSG00000024774	Ankrd22	2.51675
ENSMUSG00000087497	2810001G20Rik	-2.14179
ENSMUSG00000030792	Dkkl1	-3.97172
ENSMUSG00000024072	Yipf4	0.493342
ENSMUSG00000076823	Trav13n-4	-6.75733
ENSMUSG00000074796	Slc4a11	3.12856
ENSMUSG00000032262	Elovl4	1.43932
ENSMUSG00000038463	Olfml2b	-7.87505
ENSMUSG00000032334	Loxl1	-10.755
ENSMUSG00000047419	Cmya5	-6.1683
ENSMUSG00000086283	2810433D01Rik	-7.98807
ENSMUSG00000058056	Palld	-1.23397
ENSMUSG00000022103	Gfra2	-4.98652
ENSMUSG00000111546	Gm47050	-6.7888
ENSMUSG00000035183	Slc24a5	-4.96959
ENSMUSG00000041912	Tdrkh	-3.34117
ENSMUSG00000022240	Ctnnd2	-3.62423
ENSMUSG00000032744	Heyl	-8.558
ENSMUSG00000052085	Dock8	-2.77898
ENSMUSG00000012819	Cdh23	-7.16881
ENSMUSG00000094392	Gm3788	-2.66656
ENSMUSG00000113170	Gm36839	2.76272
ENSMUSG00000023903	Mmp25	-4.17669
ENSMUSG00000046580	Gm7862	1.51134
ENSMUSG00000026822	Lcn2	4.4129
ENSMUSG00000057541	Pus7	0.971263
ENSMUSG00000025466	Fuom	2.13549
ENSMUSG00000107002	0610012G03Rik	0.957661
ENSMUSG00000028784	Spocd1	7.23936
ENSMUSG00000085028	Slc2a4rg-ps	-3.25814
ENSMUSG00000025428	Atp5a1	0.60638
ENSMUSG00000051373	Plpp7	-8.38288
ENSMUSG00000036019	Tmtc2	-1.22105
ENSMUSG00000032735	Ablim3	-2.9915
ENSMUSG00000076744	Tcrg-V7	-6.78868
ENSMUSG00000078252	Krtap17-1	-4.66064
ENSMUSG00000023033	Scn8a	-5.17342
ENSMUSG00000041238	Rbbp8	1.57546
ENSMUSG00000020099	Unc5b	-3.62543
ENSMUSG00000048058	Ldlrad3	-2.63776
ENSMUSG00000006542	Prkag3	5.53021
ENSMUSG00000009687	Fxyd5	-3.39847
ENSMUSG00000026185	Igfbp5	-5.57759
ENSMUSG00000034205	Loxl2	-8.38232
ENSMUSG00000113831	AC163032.1	-2.68398
ENSMUSG00000033545	Znrf1	-1.57726
ENSMUSG00000037795	N4bp2	-1.38228
ENSMUSG00000021200	Asb2	-7.50044
ENSMUSG00000108289	Gm44174	-7.51592
ENSMUSG00000039853	Trim14	-2.16424
ENSMUSG00000036667	Tcaf1	-1.18144
ENSMUSG00000050379	Sept6	-2.61339
ENSMUSG00000099764	Rps10-ps2	1.29585
ENSMUSG00000058470	Gm8369	-7.23353
ENSMUSG00000102153	Gm37474	-6.53729
ENSMUSG00000076873	Trdv5	-6.04782
ENSMUSG00000097589	Dleu2	-1.05928
ENSMUSG00000099474	1700097N02Rik	-2.87077
ENSMUSG00000020911	Krt19	-4.35034
ENSMUSG00000037962	Rflna	-5.40054
ENSMUSG00000046341	Gm11223	1.64432
ENSMUSG00000067719	Gm10221	1.44992
ENSMUSG00000005533	Igf1r	-1.36009
ENSMUSG00000024793	Tnfrsf25	-3.9697
ENSMUSG00000034853	Acot11	-3.82991
ENSMUSG00000038042	Ptpdc1	-2.26872
ENSMUSG00000105139	Gm19391	-6.30395
ENSMUSG00000037936	Scarb1	-2.87766
ENSMUSG00000053889	Kirrel3os	-8.05834
ENSMUSG00000025917	Cops5	0.814724
ENSMUSG00000033987	Dnah17	-6.49041
ENSMUSG00000023078	Cxcl13	-6.70818
ENSMUSG00000001864	Aif1l	-5.35265
ENSMUSG00000036915	Kirrel2	-6.729
ENSMUSG00000107068	Gm42742	-5.2777
ENSMUSG00000007950	Abhd8	-3.30044
ENSMUSG00000062309	Rpp25	3.32109
ENSMUSG00000038072	Galnt11	-1.44726
ENSMUSG00000109438	Gm45073	2.58865
ENSMUSG00000048612	Myof	-3.12202
ENSMUSG00000053199	Arhgap20	-7.84703
ENSMUSG00000049001	Ndnf	-7.18067
ENSMUSG00000063564	Col23a1	2.61276
ENSMUSG00000085609	1700016P03Rik	-6.44396
ENSMUSG00000033589	Reep4	1.46118
ENSMUSG00000028245	Nsmaf	-2.90496
ENSMUSG00000103546	Gm37666	2.33994
ENSMUSG00000030707	Coro1a	-3.05424
ENSMUSG00000048249	Crebrf	-0.88934
ENSMUSG00000111203	Gm48719	-7.35567
ENSMUSG00000019943	Atp2b1	-1.11771
ENSMUSG00000039236	Isg20	-2.14106
ENSMUSG00000102935	Gm38355	-4.55264
ENSMUSG00000028521	Slc35d1	-1.48185
ENSMUSG00000105712	Gm5712	6.63334
ENSMUSG00000070465	Gm9696	-5.59288
ENSMUSG00000016087	Fli1	-4.78371
ENSMUSG00000075595	Zfp652	-2.07019
ENSMUSG00000044026	Slc35g1	-2.71175
ENSMUSG00000106375	Gm43361	1.57433
ENSMUSG00000034647	Ankrd12	-1.37166
ENSMUSG00000104507	A430027H14Rik	-6.579
ENSMUSG00000042842	Serpinb6b	-4.21866
ENSMUSG00000026875	Traf1	-2.99544
ENSMUSG00000022610	Mapk12	-3.9329
ENSMUSG00000044313	Mab21l3	2.28149
ENSMUSG00000071037	Camkmt	-1.8309
ENSMUSG00000029610	Aimp2	0.958077
ENSMUSG00000020444	Guk1	0.879005
ENSMUSG00000086848	Lce6a	5.7384
ENSMUSG00000042272	Sestd1	-2.82766
ENSMUSG00000027923	Lce1b	6.45743
ENSMUSG00000099492	Gm5525	0.998859
ENSMUSG00000109216	Gm44907	-4.21682
ENSMUSG00000035469	Rcbtb1	-1.55193
ENSMUSG00000076496	Trbj2-5	-5.06878
ENSMUSG00000082345	Gm13622	1.90381
ENSMUSG00000041957	Pkp2	-3.07959
ENSMUSG00000025359	Pmel	-5.76453
ENSMUSG00000030745	Il21r	-3.94658
ENSMUSG00000067058	Rps15a-ps5	1.57617
ENSMUSG00000067199	Frat1	1.25081
ENSMUSG00000015879	Fam184b	-7.52627
ENSMUSG00000024076	Vit	-4.18122
ENSMUSG00000085129	5031425F14Rik	-7.90121
ENSMUSG00000039976	Tbc1d16	-3.03112
ENSMUSG00000049891	Gm7984	1.73387
ENSMUSG00000110151	Gm38416	8.81994
ENSMUSG00000002661	Alkbh7	1.35082
ENSMUSG00000025980	Hspd1	0.684127
ENSMUSG00000034390	Cmip	-1.71402
ENSMUSG00000026222	Sp100	-2.73067
ENSMUSG00000105529	Gm9480	-7.72224
ENSMUSG00000072966	Gprasp2	-3.5969
ENSMUSG00000073733	Rsg1	-2.84055
ENSMUSG00000034563	Ccpg1	-1.5371
ENSMUSG00000074695	Il22	-10.604
ENSMUSG00000031532	Saraf	-1.75711
ENSMUSG00000047959	Kcna3	-5.3546
ENSMUSG00000048503	Tmem136	-6.9038
ENSMUSG00000033882	Rbm46	-7.90052
ENSMUSG00000029334	Prkg2	-7.65632
ENSMUSG00000027955	Fam198b	-3.62366
ENSMUSG00000021650	Ptcd2	1.33907
ENSMUSG00000022665	Ccdc80	-8.40124
ENSMUSG00000078920	Ifi47	-3.27408
ENSMUSG00000031505	Naxd	0.818714
ENSMUSG00000022742	Cpox	1.07886
ENSMUSG00000049804	Armcx4	-8.18489
ENSMUSG00000097561	4632411P08Rik	5.38514
ENSMUSG00000014496	Ankrd28	-2.77695
ENSMUSG00000075704	Txnrd2	-1.11738
ENSMUSG00000028698	Pik3r3	-3.41831
ENSMUSG00000022822	Abcc5	-1.44311
ENSMUSG00000038843	Gcnt1	-3.71965
ENSMUSG00000046718	Bst2	-2.96888
ENSMUSG00000054150	Syne3	-3.38921
ENSMUSG00000053062	Jam2	-9.113
ENSMUSG00000097328	Tnfsf12	-5.75567
ENSMUSG00000042772	Smg7	-0.990881
ENSMUSG00000085095	Gm15635	2.66043
ENSMUSG00000057069	Ero1lb	-1.50466
ENSMUSG00000078507	Aadacl3	5.68488
ENSMUSG00000042476	Abcb4	-6.23472
ENSMUSG00000037169	Mycn	-2.78692
ENSMUSG00000028362	Tnfsf8	-5.22653
ENSMUSG00000039470	Zdhhc2	-4.56211
ENSMUSG00000001248	Gramd1a	-2.71293
ENSMUSG00000086395	A630014C17Rik	-8.03708
ENSMUSG00000026991	Pkp4	0.928638
ENSMUSG00000034958	Atcay	-5.65623
ENSMUSG00000045689	Pcdhb4	-6.23
ENSMUSG00000057672	Pkn1	-3.48732
ENSMUSG00000016552	Foxred2	-3.72394
ENSMUSG00000117545	AC122818.4	5.14224
ENSMUSG00000052102	Gnpda1	-1.18787
ENSMUSG00000039007	Cpq	-3.17269
ENSMUSG00000059447	Hadhb	0.870855
ENSMUSG00000017631	Abr	-1.90668
ENSMUSG00000025492	Ifitm3	2.5882
ENSMUSG00000032652	Crebl2	-2.00318
ENSMUSG00000055782	Abcd2	-8.45683
ENSMUSG00000084124	Gm13588	-2.49643
ENSMUSG00000107383	Gm4366	1.10314
ENSMUSG00000043207	Zmpste24	-0.758903
ENSMUSG00000114886	Gm48432	2.2991
ENSMUSG00000057729	Prtn3	-7.22897
ENSMUSG00000020653	Klf11	1.06908
ENSMUSG00000029406	Pitpnm2	-3.2322
ENSMUSG00000019528	Gyg	-1.10294
ENSMUSG00000018446	C1qbp	0.993887
ENSMUSG00000051483	Cbr1	1.1708
ENSMUSG00000032204	Aqp9	3.36746
ENSMUSG00000007035	Msh5	-2.05084
ENSMUSG00000079017	Ifi27l2a	1.88011
ENSMUSG00000056671	Prelid2	-3.31517
ENSMUSG00000078922	Tgtp1	-4.34524
ENSMUSG00000022941	Ripply3	2.58384
ENSMUSG00000065954	Tacc1	-2.44236
ENSMUSG00000112907	Gm47015	-6.99055
ENSMUSG00000026200	Glb1l	-1.15262
ENSMUSG00000036553	Sh3tc1	6.24824
ENSMUSG00000025525	Apool	1.11004
ENSMUSG00000017466	Timp2	-2.42002
ENSMUSG00000072754	Lrcol1	7.22019
ENSMUSG00000020656	Grhl1	1.38339
ENSMUSG00000026870	Cutal	-2.65979
ENSMUSG00000029188	Slc34a2	-6.99824
ENSMUSG00000028495	Rps6	1.15691
ENSMUSG00000029380	Cxcl1	3.07799
ENSMUSG00000050106	Tmc8	-2.14071
ENSMUSG00000100071	Gm28707	-4.91268
ENSMUSG00000031755	Bbs2	-1.08848
ENSMUSG00000038845	Phb	0.806916
ENSMUSG00000026807	Ak8	-5.71965
ENSMUSG00000006570	Defb2	5.08946
ENSMUSG00000028081	Rps3a1	1.15884
ENSMUSG00000021136	Smoc1	-7.7702
ENSMUSG00000035314	Gdpd5	-2.50727
ENSMUSG00000031133	Arhgef6	-3.19156
ENSMUSG00000027323	Rad51	1.32619
ENSMUSG00000036306	Lzts1	1.87825
ENSMUSG00000053158	Fes	-3.36769
ENSMUSG00000072980	Oip5	2.04331
ENSMUSG00000073433	Arhgdig	-7.21801
ENSMUSG00000046314	Stxbp6	2.42326
ENSMUSG00000029082	Bst1	3.75894
ENSMUSG00000031596	Slc7a2	-2.87915
ENSMUSG00000038079	Tmem237	-0.989345
ENSMUSG00000050549	Fam241a	2.19622
ENSMUSG00000031374	Zfp92	-8.05905
ENSMUSG00000039137	Whrn	-1.91447
ENSMUSG00000024965	Fermt3	-3.47152
ENSMUSG00000074892	B3galt5	-9.93881
ENSMUSG00000027514	Zbp1	-3.29177
ENSMUSG00000043668	Tox3	3.19259
ENSMUSG00000116972	AC123956.1	1.30419
ENSMUSG00000034218	Atm	-1.26046
ENSMUSG00000084986	Gm16224	-7.52203
ENSMUSG00000087107	AI662270	-3.28455
ENSMUSG00000021820	Camk2g	-2.842
ENSMUSG00000022372	Sla	-3.20661
ENSMUSG00000028005	Gucy1b1	-7.80111
ENSMUSG00000034595	Ppp1r18	-2.965
ENSMUSG00000052713	Zfp608	-2.87532
ENSMUSG00000020882	Cacnb1	-1.81703
ENSMUSG00000024878	Cbwd1	1.05342
ENSMUSG00000017754	Pltp	-2.7189
ENSMUSG00000048007	Timm8a1	1.84078
ENSMUSG00000059775	Rps26-ps1	1.33194
ENSMUSG00000038871	Bpgm	-2.27574
ENSMUSG00000028536	2610528J11Rik	1.96671
ENSMUSG00000035373	Ccl7	2.87077
ENSMUSG00000031536	Polb	1.0324
ENSMUSG00000042360	4930433N12Rik	6.85173
ENSMUSG00000037805	Rpl10a	1.18398
ENSMUSG00000031207	Msn	-1.98229
ENSMUSG00000036931	Nfkbid	-2.62064
ENSMUSG00000039202	Abhd2	-2.02014
ENSMUSG00000053536	Cstf2t	-1.80437
ENSMUSG00000058260	Serpina9	2.94654
ENSMUSG00000060671	Atp8b2	-2.53549
ENSMUSG00000086319	Gm16087	3.01429
ENSMUSG00000114733	Gm4815	-6.81962
ENSMUSG00000043391	2510009E07Rik	-1.99691
ENSMUSG00000044424	Gm9493	1.60117
ENSMUSG00000063767	S100a7a	-2.75336
ENSMUSG00000025035	Arl3	-1.1974
ENSMUSG00000024268	Celf4	1.68585
ENSMUSG00000036611	Eepd1	-1.79022
ENSMUSG00000028642	Tmem269	3.34916
ENSMUSG00000020601	Trib2	-2.51609
ENSMUSG00000059493	Nhs	-4.44723
ENSMUSG00000081400	Gm13680	1.32592
ENSMUSG00000022114	Spry2	-2.34001
ENSMUSG00000022488	Nckap1l	-3.05966
ENSMUSG00000024937	Ehbp1l1	-2.30924
ENSMUSG00000031833	Mast3	-2.39326
ENSMUSG00000053641	Dennd4a	-2.38255
ENSMUSG00000065767	Gm23849	-1.85519
ENSMUSG00000026358	Rgs1	-3.64764
ENSMUSG00000079414	Gm11110	-1.95254
ENSMUSG00000104841	Gm17743	4.63075
ENSMUSG00000027377	Mall	2.99638
ENSMUSG00000079019	Insl3	-6.74225
ENSMUSG00000021003	Galc	-1.33356
ENSMUSG00000098176	Ccdc166	-1.23692
ENSMUSG00000101224	Gm28209	4.40067
ENSMUSG00000020038	Cry1	-1.963
ENSMUSG00000056498	Tmem154	-2.57829
ENSMUSG00000042784	Muc1	-4.69111
ENSMUSG00000051041	Olfml1	-8.90673
ENSMUSG00000029330	Cds1	1.78263
ENSMUSG00000020372	Rack1	1.10109
ENSMUSG00000025762	Larp1b	2.03623
ENSMUSG00000031939	Taf1d	1.20579
ENSMUSG00000025353	Ormdl2	1.056
ENSMUSG00000031626	Sorbs2	-5.25043
ENSMUSG00000020573	Pik3cg	-3.22915
ENSMUSG00000028369	Svep1	-7.73601
ENSMUSG00000027282	Mtch2	0.922178
ENSMUSG00000039304	Tnfsf10	-2.57301
ENSMUSG00000025104	Hdgfl3	-1.95924
ENSMUSG00000073877	Gm13306	2.05702
ENSMUSG00000068587	Mgam	-6.58563
ENSMUSG00000030884	Uqcrc2	0.871767
ENSMUSG00000032997	Chpf	-2.90727
ENSMUSG00000003379	Cd79a	-3.66129
ENSMUSG00000113985	9130015A21Rik	-4.4087
ENSMUSG00000096001	2610528A11Rik	3.95231
ENSMUSG00000037949	Ano10	-2.39563
ENSMUSG00000022528	Hes1	2.26492
ENSMUSG00000063087	Gm10125	-6.43405
ENSMUSG00000075217	4833423E24Rik	2.19024
ENSMUSG00000037202	Prf1	-6.72997
ENSMUSG00000049093	Il23r	-4.52351
ENSMUSG00000082926	Gm8172	1.44627
ENSMUSG00000056602	Fry	1.03739
ENSMUSG00000024211	Grm8	-8.49409
ENSMUSG00000022243	Slc45a2	-8.35126
ENSMUSG00000029401	Rilpl2	-1.45663
ENSMUSG00000084826	AI847159	-5.67228
ENSMUSG00000018796	Acsl1	1.60853
ENSMUSG00000097128	Gm26884	-2.84415
ENSMUSG00000096826	Ccl27b	2.05012
ENSMUSG00000103984	Gm37447	-3.02962
ENSMUSG00000006333	Rps9	1.07693
ENSMUSG00000021990	Spata13	-3.46547
ENSMUSG00000052298	Cdc42se2	-2.00904
ENSMUSG00000017311	Pyy	3.75912
ENSMUSG00000024059	Clip4	1.57868
ENSMUSG00000038151	Prdm1	-3.16373
ENSMUSG00000054428	Atpif1	1.35677
ENSMUSG00000020010	Vnn3	7.8893
ENSMUSG00000035919	Bbs9	-2.05179
ENSMUSG00000031776	Arl2bp	-1.40796
ENSMUSG00000036295	Lrrn3	-4.29747
ENSMUSG00000049670	Morn4	-2.76204
ENSMUSG00000087412	Gm15501	1.24576
ENSMUSG00000019261	Map1s	-4.00185
ENSMUSG00000031503	Col4a2	-3.24376
ENSMUSG00000108378	Gm44641	-5.6065
ENSMUSG00000110027	C030029H02Rik	-8.71048
ENSMUSG00000105715	Gm31887	-7.56471
ENSMUSG00000039519	Cyp7b1	3.56424
ENSMUSG00000025068	Gsto1	1.18857
ENSMUSG00000032640	Chsy1	-2.02982
ENSMUSG00000097289	2010300F17Rik	-6.53577
ENSMUSG00000004446	Bid	-2.07622
ENSMUSG00000055172	C1ra	-3.47127
ENSMUSG00000021575	Ahrr	-3.57143
ENSMUSG00000028909	Ptpru	-4.15269
ENSMUSG00000026360	Rgs2	-3.20309
ENSMUSG00000003970	Rpl8	0.888134
ENSMUSG00000089669	Tnfsf13	4.26685
ENSMUSG00000008090	Fgfrl1	-3.44837
ENSMUSG00000043286	Pnpla1	2.62244
ENSMUSG00000001444	Tbx21	-5.10876
ENSMUSG00000032549	Rab6b	-3.02403
ENSMUSG00000040560	Wdr7	-1.64001
ENSMUSG00000026979	Psd4	-2.69164
ENSMUSG00000018166	Erbb3	2.02717
ENSMUSG00000015957	Wnt11	2.58882
ENSMUSG00000053886	Sh2d4a	2.5625
ENSMUSG00000016526	Dyrk3	-2.07283
ENSMUSG00000090213	Tmem189	-1.79193
ENSMUSG00000024661	Fth1	-1.95754
ENSMUSG00000070520	Nsmce3	0.751016
ENSMUSG00000020224	Llph	0.917604
ENSMUSG00000002668	Dennd1c	-3.56095
ENSMUSG00000016933	Plcg1	-2.29426
ENSMUSG00000031539	Ap3m2	-2.62655
ENSMUSG00000052353	Cemip	6.20608
ENSMUSG00000022442	Ttll1	-2.3615
ENSMUSG00000045053	Kcng3	-6.1407
ENSMUSG00000028455	Stoml2	0.84978
ENSMUSG00000049382	Krt8	-2.8161
ENSMUSG00000057841	Rpl32	1.30476
ENSMUSG00000076486	Trbj1-4	-6.24103
ENSMUSG00000008683	Rps15a	1.29858
ENSMUSG00000029299	Abcg3	-8.4945
ENSMUSG00000037563	Rps16	1.02014
ENSMUSG00000073102	Drc1	3.60846
ENSMUSG00000034161	Scx	-4.04073
ENSMUSG00000109841	E330011O21Rik	3.03158
ENSMUSG00000103883	Gm37010	-4.40298
ENSMUSG00000096096	Trav4-4-dv10	-6.39328
ENSMUSG00000054383	Pnma1	-6.16124
ENSMUSG00000057716	Tmem178b	-7.23938
ENSMUSG00000027820	Mme	-8.92133
ENSMUSG00000052609	Plekhg3	-2.28658
ENSMUSG00000021928	Ebpl	-1.2926
ENSMUSG00000003721	Insig2	1.19743
ENSMUSG00000018209	Stk4	-1.64085
ENSMUSG00000028854	Slc9a1	-1.5889
ENSMUSG00000056666	Retsat	0.85234
ENSMUSG00000081049	Rps24-ps3	1.47956
ENSMUSG00000022097	Sftpc	4.25847
ENSMUSG00000029093	Sorcs2	-3.57281
ENSMUSG00000074604	Mgst2	2.80006
ENSMUSG00000028832	Stmn1	1.46519
ENSMUSG00000032743	D430042O09Rik	-1.1768
ENSMUSG00000034107	Ano7	4.63354
ENSMUSG00000036578	Fxyd7	-6.94624
ENSMUSG00000103280	Gm37277	6.31795
ENSMUSG00000033854	Kcnk10	-6.95311
ENSMUSG00000069255	Dusp22	1.4055
ENSMUSG00000028393	Alad	1.59341
ENSMUSG00000033502	Cdc14a	-2.09343
ENSMUSG00000026589	Sec16b	4.82972
ENSMUSG00000094796	BC147527	-7.90293
ENSMUSG00000034187	Nsf	-0.938053
ENSMUSG00000097705	Gm26740	-5.12495
ENSMUSG00000021108	Prkch	-2.25924
ENSMUSG00000039982	Dtx4	1.9834
ENSMUSG00000003227	Edar	4.63897
ENSMUSG00000076483	Trbj1-1	-5.61514
ENSMUSG00000011114	Tbrg1	0.574955
ENSMUSG00000049411	Tmem241	-1.56722
ENSMUSG00000024145	Pigf	1.21662
ENSMUSG00000061477	Rps7	1.29721
ENSMUSG00000028086	Fbxw7	-0.952667
ENSMUSG00000027408	Cpxm1	-5.59193
ENSMUSG00000028277	Ube2j1	-2.23911
ENSMUSG00000056917	Sipa1	-2.11442
ENSMUSG00000017002	Slpi	4.43269
ENSMUSG00000027406	Idh3b	0.694288
ENSMUSG00000087403	Kantr	-1.71826
ENSMUSG00000025934	Gsta3	3.07966
ENSMUSG00000018986	Slfn3	-8.0492
ENSMUSG00000054256	Msi1	-5.45195
ENSMUSG00000022000	Zc3h13	-2.28084
ENSMUSG00000109708	Gm45809	-7.48321
ENSMUSG00000034429	Zfp707	-1.95511
ENSMUSG00000000530	Acvrl1	-2.39912
ENSMUSG00000048709	Gm8666	1.20075
ENSMUSG00000075589	Gm11536	2.87087
ENSMUSG00000044957	Pp2d1	5.50655
ENSMUSG00000024844	Banf1	0.767933
ENSMUSG00000025810	Nrp1	-3.06436
ENSMUSG00000047617	Paxx	-1.36183
ENSMUSG00000007613	Tgfbr1	-1.84723
ENSMUSG00000018770	Atp5g3	1.01542
ENSMUSG00000020612	Prkar1a	-2.18142
ENSMUSG00000024277	Mapre2	-2.00593
ENSMUSG00000071644	Eef1g	1.0264
ENSMUSG00000040387	Klhl32	-4.37072
ENSMUSG00000000708	Kat2b	-1.4822
ENSMUSG00000027076	Timm10	1.22083
ENSMUSG00000034449	Dhrs11	-2.16875
ENSMUSG00000041592	Sdk2	-2.77126
ENSMUSG00000107019	Gm43682	-3.77761
ENSMUSG00000097248	Gm2694	-6.61034
ENSMUSG00000024556	Me2	-2.12692
ENSMUSG00000075297	H60b	-6.87084
ENSMUSG00000037259	Dzank1	-6.73644
ENSMUSG00000052928	Ctif	1.65786
ENSMUSG00000041632	Mrps27	1.09477
ENSMUSG00000051726	Kcnf1	-8.06526
ENSMUSG00000002728	Naa20	1.38464
ENSMUSG00000113035	5830428M24Rik	-3.8214
ENSMUSG00000027860	Vangl1	1.3828
ENSMUSG00000085786	Gm15987	2.47836
ENSMUSG00000076750	Tcrg-V3	-6.70457
ENSMUSG00000031698	Mylk3	5.97106
ENSMUSG00000056116	H2-T22	0.994074
ENSMUSG00000068762	Gstm6	-2.26618
ENSMUSG00000057286	St6galnac2	-3.31096
ENSMUSG00000097101	1810034E14Rik	-4.67661
ENSMUSG00000087004	Gm14154	-6.65317
ENSMUSG00000075028	Prdm11	-2.41584
ENSMUSG00000001120	Pcbp3	-1.75623
ENSMUSG00000086450	Macrod2os1	4.7831
ENSMUSG00000112808	Gm4739	1.28889
ENSMUSG00000045362	Tnfrsf26	-5.44114
ENSMUSG00000035960	Apex1	1.44067
ENSMUSG00000046721	Rpl14-ps1	1.17919
ENSMUSG00000086813	Gm13657	6.54433
ENSMUSG00000029447	Cct6a	0.88633
ENSMUSG00000055027	Smyd1	-7.62332
ENSMUSG00000032291	Crabp1	-5.83606
ENSMUSG00000020611	Gna13	-2.01345
ENSMUSG00000103126	Gm37387	-6.58013
ENSMUSG00000024782	Ak3	1.25001
ENSMUSG00000024858	Grk2	-1.69732
ENSMUSG00000109863	Gm45643	7.42412
ENSMUSG00000035413	Tmem98	1.72901
ENSMUSG00000036913	Trim67	-6.75937
ENSMUSG00000020857	Nme2	1.33563
ENSMUSG00000040952	Rps19	1.34996
ENSMUSG00000078670	Fam174b	-6.67929
ENSMUSG00000097294	Gm26888	-5.42753
ENSMUSG00000108341	Gm44746	-6.02383
ENSMUSG00000038831	Ralgps1	-5.52192
ENSMUSG00000024481	Lvrn	-8.77947
ENSMUSG00000075415	Fnbp1	-1.68752
ENSMUSG00000113575	A930023M06Rik	6.86696
ENSMUSG00000032540	Abhd5	1.05976
ENSMUSG00000048216	Gpr85	6.42182
ENSMUSG00000108436	Gm44851	-3.52276
ENSMUSG00000084806	Gm15232	-6.30955
ENSMUSG00000031513	Leprotl1	-1.45516
ENSMUSG00000037960	Card19	-2.02994
ENSMUSG00000045730	Adrb2	1.84835
ENSMUSG00000029915	Clec5a	3.07588
ENSMUSG00000080712	Hist3h2bb-ps	-5.47576
ENSMUSG00000029923	Rab19	-2.64394
ENSMUSG00000049929	Lpar4	-7.34424
ENSMUSG00000060227	Casc4	-1.86999
ENSMUSG00000032320	Rcn2	-0.608111
ENSMUSG00000052087	Rgs14	-2.98042
ENSMUSG00000110148	5830408C22Rik	-2.4873
ENSMUSG00000018395	Kif3a	-0.701094
ENSMUSG00000028955	Vamp3	0.712451
ENSMUSG00000076864	Trdv1	-8.58747
ENSMUSG00000109378	Gm49396	-1.6867
ENSMUSG00000081434	Gm14165	1.20178
ENSMUSG00000091455	Otogl	7.59836
ENSMUSG00000026576	Atp1b1	-4.1042
ENSMUSG00000074182	Znhit6	-0.917678
ENSMUSG00000025647	Shisa5	-1.1396
ENSMUSG00000028223	Decr1	0.982818
ENSMUSG00000045566	Sprr4	4.59993
ENSMUSG00000025790	Slco3a1	0.78068
ENSMUSG00000069972	Rps13-ps2	1.29251
ENSMUSG00000045868	Gvin1	-6.18816
ENSMUSG00000068699	Flnc	-7.00777
ENSMUSG00000058153	Sez6l	7.2569
ENSMUSG00000025290	Rps24	1.36798
ENSMUSG00000106053	Gm20752	4.56222
ENSMUSG00000024300	Myo1f	-3.01305
ENSMUSG00000025464	Paox	2.03182
ENSMUSG00000098291	Mir6973a	-6.33341
ENSMUSG00000039209	Rpl39l	-3.57833
ENSMUSG00000060923	Acyp2	2.08955
ENSMUSG00000008540	Mgst1	1.90447
ENSMUSG00000021508	Cxcl14	-1.80512
ENSMUSG00000029153	Ociad2	2.10588
ENSMUSG00000055013	Agap1	-1.9086
ENSMUSG00000041775	Mapk1ip1	-1.6813
ENSMUSG00000097113	Gm19705	-4.58892
ENSMUSG00000003992	Ssbp2	0.907087
ENSMUSG00000074824	Rslcan18	-5.77938
ENSMUSG00000026981	Il1rn	2.4361
ENSMUSG00000076480	Trbv29	-5.53447
ENSMUSG00000109413	Gm45165	-6.31715
ENSMUSG00000057103	Nat8f1	-1.70867
ENSMUSG00000085125	Gm16070	-7.428
ENSMUSG00000020453	Patz1	-1.76661
ENSMUSG00000042249	Grk3	-2.88542
ENSMUSG00000054404	Slfn5	-3.03361
ENSMUSG00000032436	Cmtm7	-1.65294
ENSMUSG00000000740	Rpl13	1.04208
ENSMUSG00000078640	Gm11627	-4.0158
ENSMUSG00000103046	Gm37309	6.34604
ENSMUSG00000029761	Cald1	-1.89929
ENSMUSG00000020620	Abca8b	-7.35627
ENSMUSG00000105504	Gbp5	-6.89168
ENSMUSG00000031442	Mcf2l	1.87945
ENSMUSG00000015316	Slamf1	-5.28081
ENSMUSG00000115252	Gm48996	2.65742
ENSMUSG00000028234	Rps20	1.14144
ENSMUSG00000028127	Abcd3	1.38449
ENSMUSG00000018761	Mpdu1	0.778617
ENSMUSG00000036466	Megf11	-3.9967
ENSMUSG00000041734	Kirrel	-5.7916
ENSMUSG00000025362	Rps26	1.22267
ENSMUSG00000031101	Sash3	-6.85142
ENSMUSG00000012405	Rpl15	1.11065
ENSMUSG00000025208	Mrpl43	0.595769
ENSMUSG00000032602	Slc25a20	1.00791
ENSMUSG00000061979	Rcc1l	-2.3258
ENSMUSG00000047507	Baiap3	-5.83221
ENSMUSG00000027496	Aurka	1.39836
ENSMUSG00000099757	BE692007	-6.98488
ENSMUSG00000008601	Rab25	1.7701
ENSMUSG00000005251	Ripk4	1.89214
ENSMUSG00000035199	Arl6ip5	-1.90332
ENSMUSG00000068617	Efcab1	-2.52299
ENSMUSG00000026809	Spaca9	-5.15849
ENSMUSG00000046807	Lrrc75b	-4.22879
ENSMUSG00000025328	Padi3	-7.57082
ENSMUSG00000039629	Strip2	-4.24182
ENSMUSG00000079470	Utp14b	1.65899
ENSMUSG00000031506	Ptpn7	-2.96851
ENSMUSG00000027618	Nfs1	0.816688
ENSMUSG00000028378	Ptgr1	1.99674
ENSMUSG00000028238	Atp6v0d2	-7.42326
ENSMUSG00000089789	Rdh1	4.3763
ENSMUSG00000036731	Cysrt1	2.29297
ENSMUSG00000040624	Plekhg1	-5.59654
ENSMUSG00000062031	Pgghg	-1.67549
ENSMUSG00000019478	Rab4a	-1.12551
ENSMUSG00000068240	Gm11808	1.15157
ENSMUSG00000032560	Dnajc13	0.992793
ENSMUSG00000032186	Tmod2	-8.58315
ENSMUSG00000040751	Lat2	-3.19898
ENSMUSG00000001056	Nhp2	1.11225
ENSMUSG00000023088	Abcc1	1.17649
ENSMUSG00000038390	Gpr162	-7.30446
ENSMUSG00000067071	Hes6	-1.47522
ENSMUSG00000038037	Socs1	-2.63655
ENSMUSG00000114519	Gm32376	4.20532
ENSMUSG00000042485	Mustn1	-7.52721
ENSMUSG00000085779	Atcayos	-6.58942
ENSMUSG00000031906	Smpd3	-7.27943
ENSMUSG00000029084	Cd38	-4.77042
ENSMUSG00000030259	Rassf8	-4.23137
ENSMUSG00000027962	Vcam1	-9.79317
ENSMUSG00000029378	Areg	-2.53022
ENSMUSG00000106926	Rpl7-ps7	1.52691
ENSMUSG00000084106	Gm6136	1.17798
ENSMUSG00000035891	Cerk	-1.88269
ENSMUSG00000027809	Etfdh	0.997503
ENSMUSG00000104488	Gm38062	-8.02996
ENSMUSG00000115681	Gm2682	-7.38166
ENSMUSG00000056258	Kcnq3	7.32048
ENSMUSG00000100826	Snhg14	-5.4069
ENSMUSG00000027006	Dnajc10	-1.82579
ENSMUSG00000036782	Klhl13	-6.50762
ENSMUSG00000079563	Pglyrp2	-5.44696
ENSMUSG00000071984	Fndc1	-5.30373
ENSMUSG00000061833	Gm6311	2.94523
ENSMUSG00000003955	Fam162a	1.43782
ENSMUSG00000050271	Prag1	-2.23947
ENSMUSG00000025930	Msc	-7.82219
ENSMUSG00000021782	Dlg5	-1.41237
ENSMUSG00000006344	Ggt5	-3.67695
ENSMUSG00000038000	Acd	-1.16745
ENSMUSG00000070720	Tmem200b	-5.97911
ENSMUSG00000006931	P3h4	-1.60625
ENSMUSG00000022091	Sorbs3	-2.36444
ENSMUSG00000022708	Zbtb20	-1.63452
ENSMUSG00000039686	Zer1	-1.49507
ENSMUSG00000029502	Golga3	-0.868723
ENSMUSG00000028261	Ndufaf4	1.04699
ENSMUSG00000039238	Zfp750	2.24027
ENSMUSG00000034998	Foxn2	-0.812605
ENSMUSG00000030173	Klra5	-7.47588
ENSMUSG00000045382	Cxcr4	-3.10083
ENSMUSG00000008318	Relt	-3.31236
ENSMUSG00000039943	Plcb4	-4.38811
ENSMUSG00000000794	Kcnn3	-7.90685
ENSMUSG00000063696	Gm8730	1.16375
ENSMUSG00000021384	Susd3	-3.01913
ENSMUSG00000076840	Trav14-1	-6.92207
ENSMUSG00000091269	Gm6682	1.22488
ENSMUSG00000057863	Rpl36	1.06759
ENSMUSG00000026832	Cytip	-3.2662
ENSMUSG00000037188	Grhl3	1.83597
ENSMUSG00000074024	4632427E13Rik	1.07931
ENSMUSG00000043284	Tmem11	0.752866
ENSMUSG00000039157	Fam102a	-1.8937
ENSMUSG00000042331	Specc1	-2.01805
ENSMUSG00000061315	Naca	1.05208
ENSMUSG00000017561	Crlf3	-1.25728
ENSMUSG00000071757	Zhx2	-1.698
ENSMUSG00000076846	Trav13-2	-7.31463
ENSMUSG00000024597	Slc12a2	1.99029
ENSMUSG00000027602	Map1lc3a	1.25217
ENSMUSG00000028943	Espn	-2.05687
ENSMUSG00000054128	H2-T3	-3.50345
ENSMUSG00000032399	Rpl4	0.939497
ENSMUSG00000040721	Zfhx2	-1.96247
ENSMUSG00000022106	Rcbtb2	-1.775
ENSMUSG00000028957	Per3	-2.17071
ENSMUSG00000042766	Trim46	-5.12721
ENSMUSG00000042788	Fam166b	4.41749
ENSMUSG00000042903	Foxo4	-1.69714
ENSMUSG00000066315	Gm12918	1.33638
ENSMUSG00000020020	Usp44	-5.43196
ENSMUSG00000029290	Zfp326	1.21326
ENSMUSG00000027985	Lef1	-3.80988
ENSMUSG00000062866	Phactr2	-1.1763
ENSMUSG00000033436	Armcx2	-3.94522
ENSMUSG00000050445	Cyp8b1	5.02722
ENSMUSG00000096802	Gm15433	5.52876
ENSMUSG00000061360	Phf5a	0.770374
ENSMUSG00000021660	Btf3	0.902838
ENSMUSG00000053965	Pde5a	-4.93267
ENSMUSG00000027454	Gins1	1.67235
ENSMUSG00000025887	Casp12	2.41491
ENSMUSG00000032374	Plod2	-3.16332
ENSMUSG00000038388	Mpp6	-2.28447
ENSMUSG00000024785	Rcl1	1.00791
ENSMUSG00000044322	Dsc1	3.82147
ENSMUSG00000116710	AC116527.2	4.44692
ENSMUSG00000000579	Dynlt1c	-1.91837
ENSMUSG00000052221	Ppp1r36	-3.4883
ENSMUSG00000011960	Ccnt1	-0.995719
ENSMUSG00000054161	Fam83e	-5.84626
ENSMUSG00000028072	Ntrk1	3.01976
ENSMUSG00000083757	Rps15a-ps4	1.29129
ENSMUSG00000055493	Epm2a	-5.31949
ENSMUSG00000030643	Rab30	2.13237
ENSMUSG00000020015	Cdk17	-1.90211
ENSMUSG00000034786	Gpsm3	-2.95591
ENSMUSG00000086390	1810019D21Rik	2.03784
ENSMUSG00000024423	Impact	-1.2888
ENSMUSG00000043162	Pyurf	1.29124
ENSMUSG00000046949	Nqo2	-1.7979
ENSMUSG00000041483	Zfp281	-1.12393
ENSMUSG00000026737	Pip4k2a	-2.70294
ENSMUSG00000057657	Rps18-ps3	1.33843
ENSMUSG00000043964	Orai3	-1.66001
ENSMUSG00000034295	Fhod3	-2.78028
ENSMUSG00000112111	Gm47834	-6.54602
ENSMUSG00000041112	Elmo1	-2.23534
ENSMUSG00000104342	Gm36401	-6.72337
ENSMUSG00000033102	Cdc14b	-3.6792
ENSMUSG00000008855	Hdac5	-2.47179
ENSMUSG00000110275	Gm5905	1.19398
ENSMUSG00000025795	Rassf3	-1.05962
ENSMUSG00000026094	Stk17b	-2.77668
ENSMUSG00000038738	Shank1	-2.43144
ENSMUSG00000026657	Frmd4a	-2.3559
ENSMUSG00000097275	Gm26648	-4.22636
ENSMUSG00000070644	Etnk2	-4.49863
ENSMUSG00000028607	Cpt2	0.950867
ENSMUSG00000024359	Hspa9	0.800262
ENSMUSG00000048450	Msx1	-4.52165
ENSMUSG00000022748	Cmss1	0.528382
ENSMUSG00000021314	Amph	-7.89498
ENSMUSG00000035168	Tanc1	1.60214
ENSMUSG00000109501	Gm14377	-7.11548
ENSMUSG00000028249	Sdcbp	-0.848768
ENSMUSG00000061461	Smim20	1.11556
ENSMUSG00000035506	Slc12a8	-4.56145
ENSMUSG00000065495	Mir150	-7.06225
ENSMUSG00000037108	Zcwpw1	-2.59772
ENSMUSG00000008668	Rps18	1.22237
ENSMUSG00000022856	Tmem41a	0.76903
ENSMUSG00000045092	S1pr1	-7.52828
ENSMUSG00000006373	Pgrmc1	0.655519
ENSMUSG00000019158	Tmem160	-1.82764
ENSMUSG00000048126	Col6a3	-4.12529
ENSMUSG00000010760	Phlda2	2.52069
ENSMUSG00000029103	Lrpap1	-0.841224
ENSMUSG00000028514	Usp24	-1.94956
ENSMUSG00000017386	Traf4	-1.96474
ENSMUSG00000042306	S100a14	1.88189
ENSMUSG00000102930	Gm38115	0.970289
ENSMUSG00000063568	Jazf1	-1.43269
ENSMUSG00000023018	Smarcd1	-1.59374
ENSMUSG00000034758	Tle6	1.93104
ENSMUSG00000032518	Rpsa	1.01806
ENSMUSG00000104101	Gm37881	-6.35922
ENSMUSG00000066232	Ipo7	0.961086
ENSMUSG00000029772	Ahcyl2	-0.821618
ENSMUSG00000031103	Elf4	-1.76931
ENSMUSG00000034473	Sec22a	0.915982
ENSMUSG00000058773	Hist1h1b	2.45812
ENSMUSG00000063531	Sema3e	-2.05491
ENSMUSG00000004319	Clcn3	-1.85491
ENSMUSG00000026811	St6galnac6	-3.76631
ENSMUSG00000022865	Cxadr	1.85789
ENSMUSG00000031399	Fam3a	-1.12289
ENSMUSG00000035164	Zc3h12c	-1.56381
ENSMUSG00000028479	Gne	-2.76425
ENSMUSG00000026321	Tnfrsf11a	2.02226
ENSMUSG00000053522	Lgals7	1.97782
ENSMUSG00000024395	Lims2	-7.99125
ENSMUSG00000000416	Cttnbp2	1.97112
ENSMUSG00000032322	Pstpip1	-3.63167
ENSMUSG00000042312	S100a13	-1.60233
ENSMUSG00000000562	Adora3	-3.07407
ENSMUSG00000063884	Ptcd3	0.902059
ENSMUSG00000075266	Cenpw	1.12369
ENSMUSG00000011832	Evi5l	-1.37582
ENSMUSG00000057880	Abat	-4.02907
ENSMUSG00000040025	Ythdf2	0.466157
ENSMUSG00000021763	BC067074	-7.49984
ENSMUSG00000090125	Pou3f1	2.29242
ENSMUSG00000008206	Cers4	-2.18382
ENSMUSG00000105031	Gm3511	1.00519
ENSMUSG00000030282	Cmas	-1.57345
ENSMUSG00000047496	Rnf152	-3.01494
ENSMUSG00000041911	Dlx1	-7.84046
ENSMUSG00000036002	Fam214b	-2.07609
ENSMUSG00000034159	2310007B03Rik	3.09737
ENSMUSG00000036067	Slc2a6	-2.96629
ENSMUSG00000036186	Fam69b	-2.53991
ENSMUSG00000025967	Eef1b2	1.20784
ENSMUSG00000063142	Kcnma1	-6.58532
ENSMUSG00000035208	Slfn8	-3.01502
ENSMUSG00000075023	Accsl	7.69516
ENSMUSG00000028487	Bnc2	-2.19745
ENSMUSG00000053310	Nrgn	-5.94564
ENSMUSG00000031617	Tmem184c	-1.07963
ENSMUSG00000030243	Recql	-2.03051
ENSMUSG00000022358	Fbxo32	1.14391
ENSMUSG00000022512	Cldn1	2.01168
ENSMUSG00000042333	Tnfrsf14	-3.03205
ENSMUSG00000022443	Myh9	-1.21284
ENSMUSG00000033906	Zdhhc15	-3.01797
ENSMUSG00000002983	Relb	-1.52411
ENSMUSG00000031320	Rps4x	0.995379
ENSMUSG00000062198	2700097O09Rik	0.965411
ENSMUSG00000071656	Lrrn4cl	-10.3131
ENSMUSG00000019102	Aldh3a1	2.98213
ENSMUSG00000040856	Dlk1	-6.9378
ENSMUSG00000052676	Zmat1	-3.27095
ENSMUSG00000019899	Lama2	-4.79568
ENSMUSG00000056737	Capg	-1.43565
ENSMUSG00000112805	Gm34574	-8.71041
ENSMUSG00000071655	Ubxn1	0.761083
ENSMUSG00000027074	Slc43a3	-7.94041
ENSMUSG00000046364	Rpl27a	1.05505
ENSMUSG00000021978	Extl3	-1.34736
ENSMUSG00000024855	Pacs1	-2.20728
ENSMUSG00000028108	Ecm1	-2.26333
ENSMUSG00000025794	Rpl14	0.990489
ENSMUSG00000045193	Cirbp	-1.29878
ENSMUSG00000056973	Ces1d	4.66239
ENSMUSG00000060166	Zdhhc8	-1.60336
ENSMUSG00000036641	Ccdc148	-7.40814
ENSMUSG00000074886	Grk6	-2.32662
ENSMUSG00000112106	Gm47026	-5.89152
ENSMUSG00000063434	Sorcs3	-7.656
ENSMUSG00000105879	Gm6204	1.1888
ENSMUSG00000032750	Gab3	-4.05085
ENSMUSG00000046449	Nexmif	-7.86329
ENSMUSG00000085385	Snhg17	1.15297
ENSMUSG00000104476	Gm38211	-7.39358
ENSMUSG00000060098	Prmt7	1.10366
ENSMUSG00000041654	Slc39a11	1.55833
ENSMUSG00000025270	Alas2	-5.42701
ENSMUSG00000030268	Bcat1	-7.69216
ENSMUSG00000058914	C1qtnf3	-4.91675
ENSMUSG00000089762	Ier5l	-2.74851
ENSMUSG00000002732	Fkbp7	-3.02039
ENSMUSG00000032599	Ip6k2	0.622858
ENSMUSG00000045019	Acer1	2.24871
ENSMUSG00000076441	Ass1	0.926768
ENSMUSG00000106720	Gm43795	6.74541
ENSMUSG00000107448	Gm43947	-6.77427
ENSMUSG00000031378	Abcd1	-2.62008
ENSMUSG00000000420	Galnt1	-1.3204
ENSMUSG00000086328	2700033N17Rik	3.50925
ENSMUSG00000003644	Rps6ka1	-1.81414
ENSMUSG00000020253	Ppm1m	-2.39106
ENSMUSG00000027381	Bcl2l11	-0.96799
ENSMUSG00000031700	Gpt2	2.31554
ENSMUSG00000033538	Casp4	1.6927
ENSMUSG00000036117	Il5	-8.07429
ENSMUSG00000045128	Rpl18a	0.82062
ENSMUSG00000073599	Ecscr	-4.03026
ENSMUSG00000109036	2210406H18Rik	5.49562
ENSMUSG00000032479	Map4	-1.2412
ENSMUSG00000015837	Sqstm1	-1.72712
ENSMUSG00000097145	9230114K14Rik	1.45965
ENSMUSG00000035835	Plppr3	-3.66298
ENSMUSG00000030067	Foxp1	-1.26341
ENSMUSG00000109608	Gm45597	5.43599
ENSMUSG00000030934	Oat	1.64784
ENSMUSG00000033213	AA467197	-3.34982
ENSMUSG00000103586	5830405F06Rik	-7.85691
ENSMUSG00000028262	Clca3a2	2.20798
ENSMUSG00000114665	Gm30918	-1.97248
ENSMUSG00000037533	Rapgef6	-1.61849
ENSMUSG00000061540	Orm2	-3.99951
ENSMUSG00000073491	Ifi213	-6.05903
ENSMUSG00000044600	Smim7	0.738568
ENSMUSG00000089811	Gm16138	5.75172
ENSMUSG00000071179	Serpina16	6.75342
ENSMUSG00000027603	Ggt7	-5.35557
ENSMUSG00000028546	Elavl4	-5.23199
ENSMUSG00000096942	Rps19-ps6	1.49553
ENSMUSG00000117061	CT030636.2	-5.98264
ENSMUSG00000020593	Lpin1	-2.11977
ENSMUSG00000091337	Eid1	-1.11342
ENSMUSG00000009585	Apobec3	-1.8318
ENSMUSG00000023845	Lnpep	-1.16371
ENSMUSG00000050141	Fam205c	-7.96746
ENSMUSG00000014470	Rnf166	-1.77974
ENSMUSG00000017418	Arl5b	-0.827433
ENSMUSG00000024220	Zfp523	-1.7528
ENSMUSG00000028464	Tpm2	1.7783
ENSMUSG00000049516	Spty2d1	-2.16691
ENSMUSG00000061981	Flot2	-1.60073
ENSMUSG00000032373	Car12	1.79756
ENSMUSG00000039844	Rapgef1	-1.92943
ENSMUSG00000087075	Lbhd2	3.82809
ENSMUSG00000043300	B3galnt1	-7.4566
ENSMUSG00000048215	A630023P12Rik	-7.36452
ENSMUSG00000063727	Tnfrsf11b	-3.36577
ENSMUSG00000079491	H2-T10	1.11546
ENSMUSG00000039357	Fut11	-1.06263
ENSMUSG00000108460	Gm39041	-3.81998
ENSMUSG00000024083	Pja2	-0.872573
ENSMUSG00000038132	Rbm24	5.8704
ENSMUSG00000074578	Zfas1	1.3308
ENSMUSG00000022382	Wnt7b	-3.05373
ENSMUSG00000070738	Dgkd	-2.25703
ENSMUSG00000037070	Rbmxl1	0.953087
ENSMUSG00000004864	Mapk13	1.84033
ENSMUSG00000057244	Gm6139	1.28964
ENSMUSG00000038781	Stap2	2.02819
ENSMUSG00000113061	Gm11361	1.35876
ENSMUSG00000029169	Dhx15	0.457752
ENSMUSG00000029669	Tspan12	-7.066
ENSMUSG00000032036	Kirrel3	-5.26499
ENSMUSG00000036103	Colec12	-9.66425
ENSMUSG00000000959	Oxa1l	0.600482
ENSMUSG00000058135	Gstm1	1.56331
ENSMUSG00000117505	AC130718.2	-3.37668
ENSMUSG00000031066	Usp11	-2.52129
ENSMUSG00000031844	Hsd17b2	3.11521
ENSMUSG00000042401	Crtac1	-7.39702
ENSMUSG00000016624	Phf21b	-6.99816
ENSMUSG00000045031	Cetn4	-2.58254
ENSMUSG00000037926	Ssh2	-1.13085
ENSMUSG00000092349	Platr17	-5.50742
ENSMUSG00000073418	C4b	-5.71931
ENSMUSG00000012848	Rps5	1.13537
ENSMUSG00000028465	Tln1	-1.55872
ENSMUSG00000078546	Zfp995	1.10389
ENSMUSG00000034115	Scn11a	-6.67734
ENSMUSG00000055817	Mta3	-2.19785
ENSMUSG00000041361	Myzap	-2.42106
ENSMUSG00000023147	Wrb	-1.24333
ENSMUSG00000030231	Plekha5	-1.88174
ENSMUSG00000026678	Rgs5	6.50773
ENSMUSG00000105985	Gm42993	3.77789
ENSMUSG00000037992	Rara	-2.40229
ENSMUSG00000031807	Pgls	0.862978
ENSMUSG00000031360	Ctps2	-1.388
ENSMUSG00000110408	Gm45881	-7.07062
ENSMUSG00000016664	Pacsin2	-1.68402
ENSMUSG00000031478	Nek3	-2.0067
ENSMUSG00000000365	Rnf17	-7.15571
ENSMUSG00000039153	Runx2	-2.2623
ENSMUSG00000020641	Rsad2	-6.85238
ENSMUSG00000024209	1700061G19Rik	6.62589
ENSMUSG00000050423	Ppp1r3g	6.32564
ENSMUSG00000067274	Rplp0	1.32692
ENSMUSG00000039959	Hip1	-2.26646
ENSMUSG00000090039	Gm15894	6.19955
ENSMUSG00000020484	Xbp1	0.884513
ENSMUSG00000048416	Mlf1	-1.79733
ENSMUSG00000041986	Elmod1	2.43197
ENSMUSG00000021569	Trip13	1.28214
ENSMUSG00000036242	Armh4	-3.2521
ENSMUSG00000052419	2610001J05Rik	0.557787
ENSMUSG00000033530	Ttc7b	-3.81507
ENSMUSG00000041235	Chd7	1.09258
ENSMUSG00000022383	Ppara	3.55617
ENSMUSG00000025323	Sp4	-1.89782
ENSMUSG00000035284	Vps13c	-1.41094
ENSMUSG00000094989	Rpl9-ps4	1.37113
ENSMUSG00000020473	Aebp1	-3.04559
ENSMUSG00000027015	Cybrd1	-7.2223
ENSMUSG00000042821	Snai1	-5.02807
ENSMUSG00000046756	Mrps7	0.637055
ENSMUSG00000048482	Bdnf	-4.01014
ENSMUSG00000072640	Lyrm9	-1.75064
ENSMUSG00000079317	Trappc2	-0.92035
ENSMUSG00000021091	Serpina3n	-2.47443
ENSMUSG00000084111	Gm15710	1.12249
ENSMUSG00000036561	Ppp6r2	-0.781538
ENSMUSG00000032221	Mns1	-3.53756
ENSMUSG00000078763	Slfn1	-4.16156
ENSMUSG00000057335	Cep170	-2.18064
ENSMUSG00000015890	Amdhd1	2.21403
ENSMUSG00000024066	Xdh	-1.3962
ENSMUSG00000074457	S100a16	1.66437
ENSMUSG00000036006	Ripor2	-6.12807
ENSMUSG00000064215	Ifi27	1.23245
ENSMUSG00000105388	Rpl36a-ps2	1.24916
ENSMUSG00000043085	Tmem82	-7.07156
ENSMUSG00000082806	Rpl13-ps1	1.15368
ENSMUSG00000005198	Polr2a	-1.37395
ENSMUSG00000031380	Vegfd	2.49224
ENSMUSG00000018476	Kdm6b	-1.49749
ENSMUSG00000004961	Syt5	-3.48931
ENSMUSG00000034957	Cebpa	2.19116
ENSMUSG00000040659	Efhd2	-2.93977
ENSMUSG00000061518	Cox5b	0.961966
ENSMUSG00000059974	Ntm	-7.74687
ENSMUSG00000033439	Trmt13	0.782827
ENSMUSG00000040229	Gpr34	-3.06492
ENSMUSG00000050668	Gpatch11	-0.585684
ENSMUSG00000028589	1700012P22Rik	4.74011
ENSMUSG00000046671	Mtfr1l	-1.43282
ENSMUSG00000028532	Cachd1	2.36544
ENSMUSG00000039046	Usp6nl	-1.93604
ENSMUSG00000004610	Etfb	0.7092
ENSMUSG00000022415	Syngr1	-2.11905
ENSMUSG00000031490	Eif4ebp1	1.55151
ENSMUSG00000079316	Rab9	0.982845
ENSMUSG00000025571	Tnrc6c	-1.02378
ENSMUSG00000058897	Col25a1	-6.81416
ENSMUSG00000110057	Gm2225	1.38951
ENSMUSG00000000686	Abhd15	-2.86877
ENSMUSG00000028525	Pde4b	1.48635
ENSMUSG00000038593	Tctn1	-1.04441
ENSMUSG00000076477	Trbv21	-7.25459
ENSMUSG00000053754	Chd8	-0.730223
ENSMUSG00000035228	Ccdc106	-2.64916
ENSMUSG00000114597	Gm47067	3.91302
ENSMUSG00000024186	Rgs11	-1.97261
ENSMUSG00000048960	Prex2	-4.09073
ENSMUSG00000034211	Mrps17	0.822469
ENSMUSG00000086583	Gm15500	1.272
ENSMUSG00000022564	Grina	-1.25686
ENSMUSG00000029381	Shroom3	2.33198
ENSMUSG00000016386	Mpped2	-5.39888
ENSMUSG00000020664	Dld	0.719603
ENSMUSG00000090626	Tex9	-2.58904
ENSMUSG00000030521	Mphosph10	0.918583
ENSMUSG00000031342	Gpm6b	-2.30031
ENSMUSG00000051147	Nat2	1.3625
ENSMUSG00000074505	Fat3	-7.50104
ENSMUSG00000031467	Agpat5	1.2342
ENSMUSG00000077457	Snord65	-2.88837
ENSMUSG00000006527	Sfmbt1	-1.02359
ENSMUSG00000016529	Il10	-4.72402
ENSMUSG00000054792	Klhl18	-1.6894
ENSMUSG00000058173	Smco4	1.33962
ENSMUSG00000074199	Krtdap	2.23543
ENSMUSG00000073775	Kti12	0.967769
ENSMUSG00000051256	Jagn1	1.03331
ENSMUSG00000021676	Iqgap2	-2.58548
ENSMUSG00000032564	Cpne4	-7.01214
ENSMUSG00000020300	Cpeb4	-1.28619
ENSMUSG00000040583	Cyp2b13	-3.33842
ENSMUSG00000015942	Gtf2ird2	-1.36705
ENSMUSG00000099137	Gm10603	1.48295
ENSMUSG00000044991	Shld1	0.96463
ENSMUSG00000018909	Arrb1	-1.78368
ENSMUSG00000099974	Bcl2a1d	-5.17856
ENSMUSG00000045679	Pqlc3	-1.31619
ENSMUSG00000040929	Rfx3	-1.75005
ENSMUSG00000002767	Mrpl2	0.690948
ENSMUSG00000010067	Rassf1	-1.44786
ENSMUSG00000000088	Cox5a	1.05587
ENSMUSG00000057969	Sema3b	-4.46222
ENSMUSG00000024140	Epas1	1.9813
ENSMUSG00000021961	4930578I06Rik	4.94537
ENSMUSG00000107997	Gm44243	3.0249
ENSMUSG00000036073	Galt	1.05402
ENSMUSG00000101188	Eif4a-ps4	0.721326
ENSMUSG00000106019	Gm43672	1.21473
ENSMUSG00000029095	Ablim2	-3.60719
ENSMUSG00000024885	Aldh3b1	-3.6797
ENSMUSG00000097418	Mir155hg	-7.68043
ENSMUSG00000110020	Gm45441	4.01378
ENSMUSG00000111192	Gm47128	5.66996
ENSMUSG00000073538	E330020D12Rik	-2.98431
ENSMUSG00000029019	Nppb	3.85848
ENSMUSG00000030790	Adm	2.14812
ENSMUSG00000030688	Stard10	1.82394
ENSMUSG00000068749	Psma5	0.953198
ENSMUSG00000019823	Mical1	-3.50264
ENSMUSG00000027531	Impa1	-0.649916
ENSMUSG00000037750	Fam222b	-2.2531
ENSMUSG00000101309	Gm29397	-4.07249
ENSMUSG00000108930	Gm10648	2.20545
ENSMUSG00000039781	Cep131	-1.70373
ENSMUSG00000022032	Scara5	-10.6768
ENSMUSG00000049517	Rps23	1.02713
ENSMUSG00000037652	Phc3	-1.68792
ENSMUSG00000095105	Edaradd	1.33185
ENSMUSG00000076866	Trdv2-2	-5.32663
ENSMUSG00000022292	Rrm2b	-1.45062
ENSMUSG00000041353	Tmem29	0.959425
ENSMUSG00000049999	Ppp1r3d	-5.27018
ENSMUSG00000073676	Hspe1	1.25667
ENSMUSG00000026740	Dnajc1	-1.21743
ENSMUSG00000032413	Rasa2	-2.05912
ENSMUSG00000076882	Traj49	-5.91135
ENSMUSG00000016319	Slc25a5	0.993831
ENSMUSG00000044328	Trp53i13	-1.85998
ENSMUSG00000034462	Pkd2	-1.56072
ENSMUSG00000072244	Trim6	-6.07414
ENSMUSG00000058163	Gm5431	4.50995
ENSMUSG00000001021	S100a3	-2.19979
ENSMUSG00000024456	Diaph1	-1.84386
ENSMUSG00000000739	Sult5a1	2.06904
ENSMUSG00000053297	AI854703	-4.0502
ENSMUSG00000033066	Gas7	1.65736
ENSMUSG00000001986	Gria3	-8.2971
ENSMUSG00000036246	Gmip	-2.37825
ENSMUSG00000052512	Nav2	1.64367
ENSMUSG00000074570	Cass4	-3.26946
ENSMUSG00000032288	Imp3	0.708316
ENSMUSG00000017204	Gsdma	2.4409
ENSMUSG00000000693	Loxl3	-7.0914
ENSMUSG00000076821	Trav8n-2	-5.80137
ENSMUSG00000071604	Fam189a2	2.65653
ENSMUSG00000060143	Gm10076	1.18057
ENSMUSG00000108461	AV356131	1.64876
ENSMUSG00000035356	Nfkbiz	1.35124
ENSMUSG00000056888	Glipr1	-2.78802
ENSMUSG00000047281	Sfn	1.75231
ENSMUSG00000096908	Trav7-3	-7.01643
ENSMUSG00000026260	Ndufa10	0.611455
ENSMUSG00000081051	Gm15427	0.956615
ENSMUSG00000035683	Melk	1.35104
ENSMUSG00000023904	Hcfc1r1	0.714102
ENSMUSG00000047146	Tet1	-3.21542
ENSMUSG00000115247	AC113125.1	-3.64507
ENSMUSG00000024663	Rab3il1	-3.8583
ENSMUSG00000037217	Syn1	-7.3279
ENSMUSG00000039145	Camk1d	-2.05777
ENSMUSG00000047215	Rpl9	1.10504
ENSMUSG00000029614	Rpl6	1.02378
ENSMUSG00000021007	Spata7	0.995472
ENSMUSG00000021809	Nudt13	0.720424
ENSMUSG00000087336	Gm15860	-2.95947
ENSMUSG00000090946	Ccdc71l	-1.60225
ENSMUSG00000108826	4931412I15Rik	5.94758
ENSMUSG00000027739	Rab33b	-1.16554
ENSMUSG00000058076	Sdhc	0.572205
ENSMUSG00000031149	Praf2	-1.39726
ENSMUSG00000088068	Gm47290	3.67197
ENSMUSG00000021832	Psmc6	0.830169
ENSMUSG00000028871	Rspo1	-6.63208
ENSMUSG00000028836	Slc30a2	3.47137
ENSMUSG00000041890	Git2	-1.26263
ENSMUSG00000004988	Fxyd4	-2.45496
ENSMUSG00000028530	Jak1	-1.91576
ENSMUSG00000029344	Tpst2	-1.81773
ENSMUSG00000076920	Traj8	-6.50514
ENSMUSG00000072621	Slfn10-ps	-2.51974
ENSMUSG00000029722	Agfg2	-2.4038
ENSMUSG00000038765	Lmx1b	-6.41564
ENSMUSG00000020893	Per1	-2.02729
ENSMUSG00000058600	Rpl30	0.861918
ENSMUSG00000113837	Gm47902	5.81457
ENSMUSG00000009927	Rps25	1.18626
ENSMUSG00000049892	Rasd1	1.17681
ENSMUSG00000027016	Zfp385b	3.49765
ENSMUSG00000025880	Smad7	-2.20831
ENSMUSG00000028760	Eif4g3	-1.27041
ENSMUSG00000033006	Sox10	-5.8444
ENSMUSG00000106086	Gm43352	-5.59473
ENSMUSG00000021830	Txndc16	-1.51972
ENSMUSG00000056268	Dennd1b	-2.15165
ENSMUSG00000051339	2900026A02Rik	-1.19253
ENSMUSG00000062328	Rpl17	1.23483
ENSMUSG00000042106	Inka1	1.75828
ENSMUSG00000059327	Eda	-4.41941
ENSMUSG00000075703	Selenoi	1.01238
ENSMUSG00000002103	Acp2	-0.922108
ENSMUSG00000020803	Txndc17	1.09089
ENSMUSG00000026750	Psmb7	0.599267
ENSMUSG00000049191	Rtl5	-6.3196
ENSMUSG00000021614	Vcan	-6.67368
ENSMUSG00000028910	Mecr	0.816702
ENSMUSG00000102559	Gm37570	-4.84451
ENSMUSG00000042472	Zfp410	0.640377
ENSMUSG00000015882	Lcorl	-1.26012
ENSMUSG00000021587	Pcsk1	-7.52213
ENSMUSG00000047675	Rps8	1.15854
ENSMUSG00000017718	Afmid	-3.26916
ENSMUSG00000062456	Rpl9-ps6	1.20585
ENSMUSG00000029994	Anxa4	1.27487
ENSMUSG00000002455	Prpf6	-0.766698
ENSMUSG00000024425	Ndfip1	-1.44514
ENSMUSG00000116718	AC154378.1	-5.00488
ENSMUSG00000035189	Ano4	4.76305
ENSMUSG00000072437	Nanos1	-3.23912
ENSMUSG00000076481	Trbv30	-7.28192
ENSMUSG00000036052	Dnajb5	-1.62139
ENSMUSG00000026062	Slc9a2	-4.84752
ENSMUSG00000020486	Sept4	-4.29405
ENSMUSG00000002679	Med6	0.884793
ENSMUSG00000031555	Adam9	-1.22113
ENSMUSG00000030255	Sspn	-2.84265
ENSMUSG00000083718	Ccnb2-ps	-5.8899
ENSMUSG00000021118	Plek2	1.67868
ENSMUSG00000094619	Trav14d-3-dv8	-6.57793
ENSMUSG00000021109	Hif1a	-0.8854
ENSMUSG00000110457	Gm45752	6.10926
ENSMUSG00000055485	Soga1	-1.55023
ENSMUSG00000032328	Tmem30a	-1.1663
ENSMUSG00000062949	Atp11c	-1.42235
ENSMUSG00000091476	Catspere2	-4.9729
ENSMUSG00000056429	Tgoln1	-1.31816
ENSMUSG00000106164	9430085M18Rik	4.15455
ENSMUSG00000015981	Stk32c	-3.89309
ENSMUSG00000079084	Ccdc82	-1.33213
ENSMUSG00000115812	Gm49309	1.93869
ENSMUSG00000055214	Pld5	-7.54082
ENSMUSG00000099025	Gm27162	-6.28247
ENSMUSG00000027272	Ubr1	-0.816805
ENSMUSG00000038366	Lasp1	-1.82794
ENSMUSG00000026637	Traf5	-2.33753
ENSMUSG00000090223	Pcp4	-5.09685
ENSMUSG00000019790	Stxbp5	-1.31789
ENSMUSG00000021892	Sh3bp5	-2.55078
ENSMUSG00000020189	Osbpl8	-0.965929
ENSMUSG00000048489	Depp1	2.47084
ENSMUSG00000025058	5430427O19Rik	-2.64837
ENSMUSG00000035521	Gnptg	-1.08803
ENSMUSG00000009654	Oit3	-7.1705
ENSMUSG00000028341	Nr4a3	-2.46315
ENSMUSG00000027834	Serpini1	-2.95535
ENSMUSG00000043384	Gprasp1	-1.48735
ENSMUSG00000079173	Zan	-6.99386
ENSMUSG00000022751	Nit2	1.22969
ENSMUSG00000029198	Grpel1	0.893165
ENSMUSG00000029752	Asns	1.43887
ENSMUSG00000041594	Tmtc4	-1.17445
ENSMUSG00000038425	Poli	-1.35513
ENSMUSG00000071714	Csf2rb2	4.97789
ENSMUSG00000097636	Mirt1	2.40155
ENSMUSG00000028936	Rpl22	0.914761
ENSMUSG00000044155	Lsm8	0.732656
ENSMUSG00000084884	Gm12289	-5.59239
ENSMUSG00000079593	Gm14597	-3.09399
ENSMUSG00000006057	Atp5g1	0.997075
ENSMUSG00000028629	Exo5	0.908498
ENSMUSG00000036745	Ttll7	-3.4524
ENSMUSG00000089796	Gm16575	-7.51118
ENSMUSG00000113094	Gm47447	-3.73326
ENSMUSG00000022723	Crybg3	1.30198
ENSMUSG00000003154	Foxj2	-0.786575
ENSMUSG00000066553	Gm6969	0.659815
ENSMUSG00000026768	Itga8	-3.68887
ENSMUSG00000086596	Susd5	-7.97606
ENSMUSG00000103772	Gm36933	-2.5182
ENSMUSG00000096397	Trav17	-6.99571
ENSMUSG00000038274	Fau	0.80747
ENSMUSG00000032040	Dcps	-0.679221
ENSMUSG00000023284	Zfp605	-1.04652
ENSMUSG00000003809	Gcdh	0.575997
ENSMUSG00000049037	Clec4a1	2.74435
ENSMUSG00000102704	Gm38309	-7.22909
ENSMUSG00000028544	Slc5a9	1.76176
ENSMUSG00000072582	Ptrh2	0.808376
ENSMUSG00000049916	2610318N02Rik	-4.67681
ENSMUSG00000057604	Lmcd1	-2.49971
ENSMUSG00000071303	Rps8-ps1	1.39799
ENSMUSG00000039706	Ldb2	-6.20809
ENSMUSG00000096746	Trav7d-3	-7.59368
ENSMUSG00000031821	Gins2	1.5558
ENSMUSG00000062590	Armc9	-2.26534
ENSMUSG00000033788	Dysf	-7.17232
ENSMUSG00000048852	Gm12185	-6.18243
ENSMUSG00000105975	Gm42609	-3.55609
ENSMUSG00000116004	Gm49539	2.21141
ENSMUSG00000084349	Rpl3-ps1	1.0405
ENSMUSG00000081378	Rps13-ps4	1.63919
ENSMUSG00000026170	Cyp27a1	2.0203
ENSMUSG00000056656	Apol8	4.64671
ENSMUSG00000025575	Cant1	-1.58117
ENSMUSG00000094664	Rpl35a-ps6	1.13365
ENSMUSG00000005371	Fbxo11	-1.02629
ENSMUSG00000049288	Lix1l	-4.10686
ENSMUSG00000031963	Bmper	-5.33548
ENSMUSG00000003348	Mob3a	-1.87003
ENSMUSG00000092571	Gm4134	-4.2691
ENSMUSG00000094016	Trav15-1-dv6-1	-6.95422
ENSMUSG00000030047	Arhgap25	-2.2047
ENSMUSG00000039092	Sptlc3	1.86997
ENSMUSG00000096176	Trdd2	-7.26169
ENSMUSG00000004562	Arhgef40	-2.19876
ENSMUSG00000028124	Gclm	1.01752
ENSMUSG00000055745	Rtl6	-4.38947
ENSMUSG00000055862	Izumo4	-1.785
ENSMUSG00000065987	Cd209b	6.59381
ENSMUSG00000032122	Slc37a2	3.59453
ENSMUSG00000027763	Mbnl1	-1.58622
ENSMUSG00000020871	Dlx4	-7.44403
ENSMUSG00000041720	Pi4ka	-1.44337
ENSMUSG00000037720	Tmem33	0.603515
ENSMUSG00000003848	Nob1	0.763147
ENSMUSG00000020733	Slc9a3r1	-1.70767
ENSMUSG00000044734	Serpinb1a	-1.96486
ENSMUSG00000040280	Ndufa4l2	2.18466
ENSMUSG00000024968	Rcor2	-2.76513
ENSMUSG00000022248	Rad1	0.906571
ENSMUSG00000044068	Zrsr1	-0.698482
ENSMUSG00000108137	Gm44053	-6.51361
ENSMUSG00000075254	Heg1	-1.55633
ENSMUSG00000047888	Tnrc6b	-0.555499
ENSMUSG00000021959	Lats2	-1.15253
ENSMUSG00000026239	Pde6d	-0.625878
ENSMUSG00000028741	Mrto4	0.874454
ENSMUSG00000036078	Sigmar1	1.16094
ENSMUSG00000024063	Lbh	-1.99662
ENSMUSG00000041841	Rpl37	0.985317
ENSMUSG00000035606	Ky	2.74066
ENSMUSG00000043716	Rpl7	0.862876
ENSMUSG00000085411	Gm14319	4.85168
ENSMUSG00000019990	Pde7b	-4.86844
ENSMUSG00000021143	Pacs2	-2.07161
ENSMUSG00000062647	Rpl7a	0.92021
ENSMUSG00000030365	Clec2i	-3.325
ENSMUSG00000007030	Vwa7	-2.52097
ENSMUSG00000088769	Gm22637	-6.72509
ENSMUSG00000076489	Trbj1-7	-6.86167
ENSMUSG00000030539	Sema4b	-0.978609
ENSMUSG00000032870	Smap2	-2.0737
ENSMUSG00000047094	Ofcc1	6.02873
ENSMUSG00000084846	A730011C13Rik	-4.41539
ENSMUSG00000025480	Syce1	-8.32986
ENSMUSG00000086321	Gm11413	5.00959
ENSMUSG00000070407	Hs3st3b1	-2.4386
ENSMUSG00000037279	Ovol2	1.67313
ENSMUSG00000024350	Dnajc18	-0.905605
ENSMUSG00000043556	Fbxl7	-6.48214
ENSMUSG00000000489	Pdgfb	-1.38565
ENSMUSG00000025784	Clec3b	-4.59507
ENSMUSG00000018381	Abi3	-3.14825
ENSMUSG00000057173	Rfx8	5.39322
ENSMUSG00000042745	Id1	1.87296
ENSMUSG00000031750	Il34	2.00888
ENSMUSG00000091457	Gm17171	4.25986
ENSMUSG00000102326	Gm37788	4.98871
ENSMUSG00000007880	Arid1a	-0.809848
ENSMUSG00000054901	Arhgef33	-2.73455
ENSMUSG00000032418	Me1	1.98849
ENSMUSG00000052373	Mpp3	6.41477
ENSMUSG00000078193	Gm2000	1.14118
ENSMUSG00000076759	Trav2	-6.47431
ENSMUSG00000081113	Gm7308	1.69298
ENSMUSG00000072591	5930412G12Rik	1.6936
ENSMUSG00000010663	Fads1	-2.25499
ENSMUSG00000028494	Plin2	1.80351
ENSMUSG00000030257	Srgap3	-2.54753
ENSMUSG00000067288	Rps28	0.886936
ENSMUSG00000001211	Agpat3	1.65962
ENSMUSG00000027170	Eif3m	0.763717
ENSMUSG00000023156	Rpp14	1.00681
ENSMUSG00000079197	Psme2	0.902166
ENSMUSG00000013822	Elof1	0.863953
ENSMUSG00000080776	Gm12174	1.00996
ENSMUSG00000021490	Slc34a1	5.9591
ENSMUSG00000026944	Abca2	-2.25579
ENSMUSG00000030924	Rexo5	-2.30375
ENSMUSG00000032563	Mrpl3	0.629156
ENSMUSG00000040350	Trim7	2.22782
ENSMUSG00000006462	A530013C23Rik	2.47774
ENSMUSG00000022437	Samm50	0.59081
ENSMUSG00000029814	Igf2bp3	2.85237
ENSMUSG00000079225	Gm9531	1.25646
ENSMUSG00000028630	Dyrk2	-1.22313
ENSMUSG00000038900	Rpl12	1.24486
ENSMUSG00000106317	Gm43848	-3.87984
ENSMUSG00000000791	Il12rb1	-4.45705
ENSMUSG00000050296	Abca12	1.90771
ENSMUSG00000026786	Apbb1ip	-2.5146
ENSMUSG00000015291	Gdi1	-1.10935
ENSMUSG00000040896	Kcnd3	-6.81161
ENSMUSG00000020182	Ddc	-7.38805
ENSMUSG00000061983	Rps12	1.42632
ENSMUSG00000044244	Il20rb	1.86333
ENSMUSG00000074547	Rps8-ps4	4.07395
ENSMUSG00000034037	Fgd5	-3.81355
ENSMUSG00000028189	Ctbs	-1.34772
ENSMUSG00000040525	Cblc	1.27553
ENSMUSG00000067344	Rps25-ps1	1.35342
ENSMUSG00000026621	Marc1	5.43976
ENSMUSG00000058385	Hist1h2bg	2.11937
ENSMUSG00000082938	Gm2810	-2.3368
ENSMUSG00000001918	Slc1a5	-2.18403
ENSMUSG00000040532	Abhd11	1.21879
ENSMUSG00000075229	Ccdc58	1.26673
ENSMUSG00000034327	Kctd9	-1.63136
ENSMUSG00000019841	Rev3l	-1.42729
ENSMUSG00000063457	Rps15	0.927588
ENSMUSG00000038718	Pbx3	-2.1688
ENSMUSG00000039191	Rbpj	-1.26858
ENSMUSG00000103400	Gm15853	-4.15133
ENSMUSG00000107277	Gm10461	1.82189
ENSMUSG00000039530	Tusc3	-1.37273
ENSMUSG00000111895	Gm47252	-3.93299
ENSMUSG00000071419	Rps15-ps2	1.00976
ENSMUSG00000021595	Nsun2	0.563726
ENSMUSG00000022686	B3gnt5	-5.6747
ENSMUSG00000024403	Atp6v1g2	-2.93326
ENSMUSG00000048387	Osr1	-9.88938
ENSMUSG00000090439	Gm17455	-5.26198
ENSMUSG00000030077	Chl1	1.30115
ENSMUSG00000029816	Gpnmb	-2.8787
ENSMUSG00000066406	Akap13	-1.41033
ENSMUSG00000074657	Kif5a	-4.27785
ENSMUSG00000056413	Adap1	-6.44407
ENSMUSG00000103937	Gm37186	6.36544
ENSMUSG00000030850	Ate1	-0.682619
ENSMUSG00000030335	Mrpl51	0.782168
ENSMUSG00000063229	Ldha	0.570578
ENSMUSG00000037440	Vnn1	6.99418
ENSMUSG00000052572	Dlg2	2.04146
ENSMUSG00000088004	Gm24786	-3.38326
ENSMUSG00000048376	F2r	-2.28643
ENSMUSG00000027204	Fbn1	-10.234
ENSMUSG00000032796	Lama1	-8.0855
ENSMUSG00000079659	Tmem243	-1.62185
ENSMUSG00000039318	Rab3gap2	-1.14926
ENSMUSG00000087259	2610035D17Rik	1.9419
ENSMUSG00000034055	Phka1	-2.45559
ENSMUSG00000032126	Hmbs	0.724966
ENSMUSG00000097354	2310001H17Rik	-1.63634
ENSMUSG00000024645	Timm21	0.842102
ENSMUSG00000047462	Gpr141b	-6.58118
ENSMUSG00000042660	Wdr55	0.712362
ENSMUSG00000034793	G6pc3	-0.983292
ENSMUSG00000030431	Tmem238	1.1723
ENSMUSG00000047428	Dlk2	2.64692
ENSMUSG00000090137	Uba52	1.00777
ENSMUSG00000003438	Timm50	0.54308
ENSMUSG00000021606	Ndufs6	1.01296
ENSMUSG00000031029	Eif3f	0.601657
ENSMUSG00000038173	Enpp6	-4.27975
ENSMUSG00000056296	Synpr	-6.62047
ENSMUSG00000030522	Mtmr10	1.10595
ENSMUSG00000042694	Stn1	-1.01003
ENSMUSG00000027673	Ndufb5	0.912038
ENSMUSG00000021396	Nxnl2	-6.90494
ENSMUSG00000028602	Tnfrsf8	-6.84535
ENSMUSG00000054005	Mill1	2.2192
ENSMUSG00000027108	Ola1	0.625503
ENSMUSG00000089987	Gpx2-ps1	-5.84312
ENSMUSG00000018501	Ncor1	-0.947509
ENSMUSG00000019853	Hebp2	1.50341
ENSMUSG00000023067	Cdkn1a	1.3072
ENSMUSG00000045333	Zfp423	-7.01785
ENSMUSG00000039865	Slc44a3	5.80119
ENSMUSG00000034774	Dsg1c	3.82488
ENSMUSG00000059159	Gm8129	1.14595
ENSMUSG00000045962	Wnk1	-1.14402
ENSMUSG00000100782	Gm28231	-3.63339
ENSMUSG00000033105	Lss	-1.3826
ENSMUSG00000057615	Ldoc1	6.45783
ENSMUSG00000026209	Dnpep	0.692977
ENSMUSG00000047632	Fgfbp3	1.93616
ENSMUSG00000106891	Gm43460	-1.7407
ENSMUSG00000021268	Meg3	-6.57143
ENSMUSG00000004266	Ptpn6	-2.25376
ENSMUSG00000056145	AI504432	-6.17331
ENSMUSG00000055301	Adh7	2.04712
ENSMUSG00000021182	Ccdc88c	-2.0059
ENSMUSG00000031754	Nudt21	0.626237
ENSMUSG00000036136	Fam110c	1.8949
ENSMUSG00000001435	Col18a1	-2.30068
ENSMUSG00000073910	Mob3b	1.20763
ENSMUSG00000028950	Tas1r1	-5.25349
ENSMUSG00000032015	Pou2f3	1.68083
ENSMUSG00000055415	Atp10b	2.29059
ENSMUSG00000030744	Rps3	1.01711
ENSMUSG00000030279	C2cd5	-1.43378
ENSMUSG00000012609	Ttll5	-1.61889
ENSMUSG00000063235	Ptpmt1	0.982446
ENSMUSG00000022332	Khdrbs3	-3.9422
ENSMUSG00000004069	Dnaja3	0.784685
ENSMUSG00000005540	Fcer2a	-6.81867
ENSMUSG00000026383	Epb41l5	1.4497
ENSMUSG00000043279	Trim56	-0.982062
ENSMUSG00000021552	Gkap1	-1.41373
ENSMUSG00000031508	Ankrd10	-0.872819
ENSMUSG00000031557	Plekha2	-1.65104
ENSMUSG00000034731	Dgkh	-2.27495
ENSMUSG00000036333	Kidins220	-1.111
ENSMUSG00000053559	Smagp	1.52357
ENSMUSG00000071632	2510002D24Rik	0.79677
ENSMUSG00000043587	Pxylp1	-1.35814
ENSMUSG00000116504	I730030J21Rik	-5.98107
ENSMUSG00000020089	Ppa1	0.994157
ENSMUSG00000028681	Ptch2	-3.86281
ENSMUSG00000044362	Ccdc89	-5.24784
ENSMUSG00000054920	Klhl5	-1.90364
ENSMUSG00000078505	Gm436	5.72022
ENSMUSG00000087366	Junos	1.85777
ENSMUSG00000036853	Mcoln3	-6.40144
ENSMUSG00000022956	Atp5o	1.05243
ENSMUSG00000037341	Slc9a7	-2.35377
ENSMUSG00000032177	Pde4a	-2.14573
ENSMUSG00000070343	Gm10288	1.09104
ENSMUSG00000090534	Gm4675	2.42842
ENSMUSG00000062169	Cnih4	0.766748
ENSMUSG00000020284	1810043G02Rik	-1.0454
ENSMUSG00000006398	Cdc20	1.14344
ENSMUSG00000055866	Per2	-1.80818
ENSMUSG00000025732	Mcrip2	1.18713
ENSMUSG00000097174	Gm4890	-1.74727
ENSMUSG00000097325	Gm16897	-6.54525
ENSMUSG00000015340	Cybb	-8.86352
ENSMUSG00000057110	Cntrl	-0.846331
ENSMUSG00000074412	Gm10689	1.22347
ENSMUSG00000028278	Rragd	-6.1307
ENSMUSG00000018541	Cwc25	-1.02082
ENSMUSG00000049676	Catsperg1	3.19183
ENSMUSG00000025781	Atp5c1	0.817235
ENSMUSG00000083894	Gm11489	-6.30024
ENSMUSG00000021065	Fut8	-1.81133
ENSMUSG00000031990	Jam3	-6.80798
ENSMUSG00000053783	1700016K19Rik	-5.91686
ENSMUSG00000033392	Clasp2	-0.983514
ENSMUSG00000022160	Mettl3	0.568754
ENSMUSG00000064326	Siva1	0.862185
ENSMUSG00000022336	Eif3e	0.736465
ENSMUSG00000031712	Il15	2.03417
ENSMUSG00000046031	Calhm6	-2.64966
ENSMUSG00000114797	Gm49336	0.57354
ENSMUSG00000042354	Gnl3	1.24662
ENSMUSG00000116433	Gm49553	-7.24123
ENSMUSG00000033487	Fndc3a	-0.693438
ENSMUSG00000022236	Ropn1l	-6.20392
ENSMUSG00000060477	Irak2	-2.35021
ENSMUSG00000024548	Setbp1	-2.41866
ENSMUSG00000051950	B3glct	-1.04976
ENSMUSG00000058558	Rpl5	1.09756
ENSMUSG00000061787	Rps17	1.06289
ENSMUSG00000035184	Fam124a	-4.16296
ENSMUSG00000042684	Npl	1.62
ENSMUSG00000018362	Kpna2	1.645
ENSMUSG00000111690	Gm48720	-4.57193
ENSMUSG00000053801	Grwd1	0.949694
ENSMUSG00000044338	Aplnr	-7.37609
ENSMUSG00000049939	Lrrc4	-2.47574
ENSMUSG00000107476	Zfp862-ps	-1.59023
ENSMUSG00000038782	1700028J19Rik	2.2417
ENSMUSG00000050912	Tmem123	-1.68453
ENSMUSG00000099553	Gm29538	3.87451
ENSMUSG00000005803	Sqor	-1.3663
ENSMUSG00000055322	Tns1	-1.35629
ENSMUSG00000106620	Trav7-5	-6.55236
ENSMUSG00000044716	Dok7	-5.53789
ENSMUSG00000027401	Tgm3	-4.13245
ENSMUSG00000032724	Abtb2	-1.819
ENSMUSG00000067610	Klri1	-6.84276
ENSMUSG00000114937	Gm30054	-5.84706
ENSMUSG00000020890	Gucy2e	-6.31164
ENSMUSG00000025436	Atp23	0.918389
ENSMUSG00000015143	Actn1	-1.63595
ENSMUSG00000025613	Cct8	0.436336
ENSMUSG00000021765	Fst	2.11591
ENSMUSG00000031782	Coq9	0.61748
ENSMUSG00000025235	Bbs4	-1.24791
ENSMUSG00000022546	Gpt	1.69055
ENSMUSG00000034570	Inpp5j	-6.90962
ENSMUSG00000050854	Tmem125	2.29664
ENSMUSG00000026031	Cflar	-1.19833
ENSMUSG00000028671	Gale	0.819385
ENSMUSG00000044573	Acp1	0.749239
ENSMUSG00000114003	Gm9616	1.16486
ENSMUSG00000020405	Fabp6	3.24598
ENSMUSG00000028622	Mrpl37	0.644679
ENSMUSG00000022434	Fam118a	-1.15641
ENSMUSG00000000326	Comt	0.717628
ENSMUSG00000024654	Asrgl1	-1.67495
ENSMUSG00000060419	Rps16-ps2	0.9222
ENSMUSG00000111039	Gm47000	3.29614
ENSMUSG00000109684	Gm45745	-3.73039
ENSMUSG00000032314	Etfa	0.997438
ENSMUSG00000042426	Dhx29	-0.585056
ENSMUSG00000076795	Trav8d-2	-5.33045
ENSMUSG00000016921	Srsf6	0.605144
ENSMUSG00000002603	Tgfb1	-2.11584
ENSMUSG00000032359	Ctsh	2.08594
ENSMUSG00000103749	Pcdhgb5	-7.55693
ENSMUSG00000024781	Lipa	-1.44571
ENSMUSG00000005917	Otx1	6.30589
ENSMUSG00000043635	Adamts3	-6.67829
ENSMUSG00000046337	Fam178b	1.49234
ENSMUSG00000026176	Ctdsp1	-0.787049
ENSMUSG00000030678	Maz	-1.50397
ENSMUSG00000024516	Sec11c	-1.55927
ENSMUSG00000041420	Meis3	-2.12892
ENSMUSG00000030101	Sumf1	-0.660018
ENSMUSG00000028334	Nans	-0.880245
ENSMUSG00000028066	Pmf1	0.76356
ENSMUSG00000009216	Fam163b	-6.50491
ENSMUSG00000050345	4930486L24Rik	-7.04267
[truncated: 1,030 more rows]

## Sheet: CD34 HPV vs CD34 WT
	Symbol	log2FC
ENSMUSG00000020123	Avpr1a	3.19656
ENSMUSG00000036553	Sh3tc1	8.97421
ENSMUSG00000017002	Slpi	6.42831
ENSMUSG00000112794	Gm48878	6.69619
ENSMUSG00000048922	Cdca2	-1.46478
ENSMUSG00000071714	Csf2rb2	8.07359
ENSMUSG00000029915	Clec5a	4.32571
ENSMUSG00000070331	Qrich2	-7.70905
ENSMUSG00000107155	Gm43793	6.76441
ENSMUSG00000026866	Kynu	5.25726
ENSMUSG00000031779	Ccl22	6.42565
ENSMUSG00000087684	1200007C13Rik	3.8817
ENSMUSG00000071713	Csf2rb	4.86247
ENSMUSG00000056054	S100a8	5.18535
ENSMUSG00000034641	Cd300ld	9.08016
ENSMUSG00000049037	Clec4a1	3.85515
ENSMUSG00000056124	B4galt6	4.11002
ENSMUSG00000029184	Olfr109	6.18106
ENSMUSG00000029019	Nppb	5.09301
ENSMUSG00000048216	Gpr85	7.67173
ENSMUSG00000052137	Rbm12b2	0.910549
ENSMUSG00000103546	Gm37666	2.54988
ENSMUSG00000107997	Gm44243	3.97066
ENSMUSG00000060063	Alox5ap	4.32582
ENSMUSG00000026678	Rgs5	8.37791
ENSMUSG00000030786	Itgam	5.62012
ENSMUSG00000074805	Il1bos	7.47162
ENSMUSG00000020268	Lyrm7	-1.60865
ENSMUSG00000021624	Cd180	5.65753
ENSMUSG00000040693	Slco4c1	9.32526
ENSMUSG00000030162	Olr1	8.87867
ENSMUSG00000019876	Pkib	1.98747
ENSMUSG00000028497	Hacd4	3.13345
ENSMUSG00000065987	Cd209b	8.61891
ENSMUSG00000042788	Fam166b	5.21427
ENSMUSG00000051314	Ffar2	3.87324
ENSMUSG00000056071	S100a9	4.7823
ENSMUSG00000015890	Amdhd1	2.7186
ENSMUSG00000052353	Cemip	6.79168
ENSMUSG00000039676	Capsl	2.25775
ENSMUSG00000041872	Il17f	-2.53243
ENSMUSG00000041538	H2-Ob	3.45795
ENSMUSG00000028347	Tmeff1	4.06785
ENSMUSG00000044156	Hepacam2	3.5505
ENSMUSG00000020377	Ltc4s	3.84961
ENSMUSG00000030711	Sult1a1	3.84499
ENSMUSG00000036469	March1	3.12034
ENSMUSG00000041789	2700046A07Rik	4.18431
ENSMUSG00000096802	Gm15433	6.27176
ENSMUSG00000113170	Gm36839	2.71791
ENSMUSG00000024610	Cd74	3.43475
ENSMUSG00000090894	Olfr110	5.26536
ENSMUSG00000076613	Ighg2b	8.25417
ENSMUSG00000073421	H2-Ab1	3.45115
ENSMUSG00000110457	Gm45752	7.43986
ENSMUSG00000036594	H2-Aa	3.44402
ENSMUSG00000082394	Gm4596	-4.84339
ENSMUSG00000102827	Gm8242	-4.67498
ENSMUSG00000105985	Gm42993	4.40322
ENSMUSG00000016283	H2-M2	3.33236
ENSMUSG00000026480	Ncf2	3.59796
ENSMUSG00000053687	Dpep2	3.60723
ENSMUSG00000063296	Tmem117	7.38032
ENSMUSG00000059606	Rnase2b	4.25293
ENSMUSG00000040978	Gm11992	-3.53071
ENSMUSG00000109036	2210406H18Rik	6.17849
