# Supplementary material for: HPV8-induced STAT3 activation led keratinocyte stem cell expansion in human actinic keratoses
Source: JCI Insight. 2024 Jun 25;9(15):e177898. doi: 10.1172/jci.insight.177898 (PMC11383611; doi:10.1172/jci.insight.177898)
Supplement: Supplemental table 2 [file jciinsight-9-177898-s167.xlsx]

## Sheet: E6(Lrig-Conf+)vsWT(Lrig-Conf+)
ensemblGeneID	geneName	log2FoldChange
ENSMUSG00000112148	Lilrb4a	2.76729
ENSMUSG00000062593	Gm49339	2.77204
ENSMUSG00000060216	Arrb2	3.25851
ENSMUSG00000025534	Gusb	2.84226
ENSMUSG00000015852	Fcrls	3.74628
ENSMUSG00000059326	Csf2ra	3.05269
ENSMUSG00000079484	Phyhd1	3.57832
ENSMUSG00000030147	Clec4b1	4.08657
ENSMUSG00000041052	Slc7a13	3.79233
ENSMUSG00000120878		3.85033
ENSMUSG00000026956	Uap1l1	2.5914
ENSMUSG00000022434	Fam118a	3.08674
ENSMUSG00000000530	Acvrl1	2.91144
ENSMUSG00000025104	Hdgfl3	1.98991
ENSMUSG00000112766	Gm40645	2.77573
ENSMUSG00000026177	Slc11a1	3.43335
ENSMUSG00000025511	Tspan4	3.50417
ENSMUSG00000092356	Gm20532	5.19734
ENSMUSG00000042286	Stab1	3.44673
ENSMUSG00000029468	P2rx7	2.68548
ENSMUSG00000022969	Il10rb	2.83103
ENSMUSG00000029810	Tmem176b	2.4163
ENSMUSG00000017493	Igfbp4	2.98415
ENSMUSG00000024397	Aif1	3.20055
ENSMUSG00000001750	Tcirg1	2.28854
ENSMUSG00000029925	Tbxas1	2.91114
ENSMUSG00000023367	Tmem176a	2.28648
ENSMUSG00000114608	Gm36161	2.59415
ENSMUSG00000093701	Gm21970	2.83322
ENSMUSG00000026880	Stom	1.91053
ENSMUSG00000026126	Ptpn18	2.69307
ENSMUSG00000042228	Lyn	2.88057
ENSMUSG00000023186	Vwa5a	1.53758
ENSMUSG00000031403	Dkc1	-1.77803
ENSMUSG00000093930	Hmgcs1	-1.58275
ENSMUSG00000026921	Egfl7	5.41817
ENSMUSG00000018567	Gabarap	1.17744
ENSMUSG00000004846	Plod3	1.84364
ENSMUSG00000067389	Gm17080	1.98619
ENSMUSG00000040466	Blvrb	1.90841
ENSMUSG00000040592	Cd79b	4.0508
ENSMUSG00000029560	Snx8	3.21231
ENSMUSG00000035392	Dennd1a	1.8799
ENSMUSG00000023942	Slc29a1	1.94979
ENSMUSG00000056121	Fez2	2.16581
ENSMUSG00000029484	Anxa3	2.97713
ENSMUSG00000019370	Calm3	1.89381
ENSMUSG00000060791	Gmfg	2.63324
ENSMUSG00000031015	Swap70	2.32015
ENSMUSG00000032306	Mpi	2.52904
ENSMUSG00000056917	Sipa1	2.52042
ENSMUSG00000028996	Rbp7	6.47938
ENSMUSG00000005142	Man2b1	2.9022
ENSMUSG00000036748	Cuedc2	1.58556
ENSMUSG00000019055	Plod1	2.54956
ENSMUSG00000023973	Cnpy3	1.70322
ENSMUSG00000036046	5031439G07Rik	1.95469
ENSMUSG00000040653	Ppp1r14c	-1.78352
ENSMUSG00000028249	Sdcbp	1.95686
ENSMUSG00000003746	Man1a	2.93457
ENSMUSG00000030272	Camk1	2.33055
ENSMUSG00000031875	Cmtm3	2.3278
ENSMUSG00000048373	Fgfbp1	-2.25695
ENSMUSG00000110350	Gm10252	2.37025
ENSMUSG00000042129	Rassf4	2.47904
ENSMUSG00000063931	Pepd	2.01176
ENSMUSG00000027322	Siglec1	3.44804
ENSMUSG00000109901	Chmp1b	-1.16728
ENSMUSG00000029373	Pf4	2.54338
ENSMUSG00000032643	Fhl3	2.87131
ENSMUSG00000053644	Aldh7a1	2.52853
ENSMUSG00002076377	Gm56125	2.35332
ENSMUSG00000038604	Ripor1	2.52858
ENSMUSG00000061119	Prcp	1.99259
ENSMUSG00000100280	Gm28417	2.60136
ENSMUSG00000114871	Gm21370	2.52135
ENSMUSG00000050708	Ftl1	2.40246
ENSMUSG00000022754	Tmem45a	-1.30244
ENSMUSG00000018752	Tnfsfm13	2.6386
ENSMUSG00000025351	Cd63	1.87092
ENSMUSG00000045625	Pigz	3.05628
ENSMUSG00000031897	Psmb10	1.84065
ENSMUSG00000019528	Gyg	1.94699
ENSMUSG00000033715	Akr1c14	6.77341
ENSMUSG00000029338	Antxr2	2.52329
ENSMUSG00000027452	Acss1	4.03865
ENSMUSG00000004814	Ccl24	2.76935
ENSMUSG00000022106	Rcbtb2	2.03781
ENSMUSG00000067219	Nipal1	-2.112
ENSMUSG00000114934	Gm48342	-1.45629
ENSMUSG00000026958	Dpp7	1.89082
ENSMUSG00000029053	Prkcz	-2.26244
ENSMUSG00000036256	Igfbp7	3.92456
ENSMUSG00000089669	Tnfsf13	2.56721
ENSMUSG00000029344	Tpst2	1.7516
ENSMUSG00000037966	Ninj1	2.49567
ENSMUSG00000027082	Tfpi	2.74886
ENSMUSG00000042254	Cilp	-20.5497
ENSMUSG00000040699	Limd2	2.91304
ENSMUSG00000024177	Nme4	2.27023
ENSMUSG00000026255	Efhd1	4.60572
ENSMUSG00000002957	Ap2a2	2.26323
ENSMUSG00000036552	Ermard	2.35694
ENSMUSG00000027435	Cd93	5.23346
ENSMUSG00000032812	Arap1	1.92797
ENSMUSG00000049800	Sertad2	-1.76461
ENSMUSG00000079293	Clec7a	3.53808
ENSMUSG00000034484	Snx2	1.96742
ENSMUSG00000026223	Itm2c	2.22747
ENSMUSG00000028041	Adam15	2.37787
ENSMUSG00000049439	Cyp20a1	2.5937
ENSMUSG00000071713	Csf2rb	2.69887
ENSMUSG00000030890	Ilk	1.1548
ENSMUSG00000044338	Aplnr	6.0579
ENSMUSG00000019804	Snx3	1.06167
ENSMUSG00000020823	Sec14l1	1.94404
ENSMUSG00000048251	Bcl11b	-1.66078
ENSMUSG00000039031	Arhgap18	1.64365
ENSMUSG00000000378	Ccm2	2.07507
ENSMUSG00000004451	Ralb	1.66272
ENSMUSG00000025289	Prdx4	1.85001
ENSMUSG00000019817	Plagl1	-6.30612
ENSMUSG00000031972	Acta1	3.83981
ENSMUSG00000026727	Rsu1	1.3613
ENSMUSG00000022971	Ifnar2	2.76755
ENSMUSG00000002458	Rgs19	1.39105
ENSMUSG00000048498	Cd300e	7.51595
ENSMUSG00000028064	Sema4a	2.44953
ENSMUSG00000085890	Tnfsf13os	2.62903
ENSMUSG00000034595	Ppp1r18	2.76287
ENSMUSG00000055538	Zcchc24	3.17726
ENSMUSG00000039699	Batf2	2.13196
ENSMUSG00000112023	Lilrb4b	2.22258
ENSMUSG00000041827	Oasl1	2.27221
ENSMUSG00000000134	Tfe3	1.73186
ENSMUSG00000005413	Hmox1	2.34644
ENSMUSG00000034947	Tmem106a	2.78761
ENSMUSG00000062421	Arf2	1.83851
ENSMUSG00000024712	Rfk	1.6773
ENSMUSG00000020717	Pecam1	5.37938
ENSMUSG00000020376	Rnf130	1.87875
ENSMUSG00000038507	Parp12	2.13335
ENSMUSG00000031827	Cotl1	2.72199
ENSMUSG00000031129	Slc9a9	2.46211
ENSMUSG00000001576	Ergic1	1.78048
ENSMUSG00000001504	Irx2	-2.05173
ENSMUSG00000055782	Abcd2	4.13625
ENSMUSG00000025993	Slc40a1	3.72052
ENSMUSG00000030560	Ctsc	2.5012
ENSMUSG00000097328	Tnfsf12	3.12722
ENSMUSG00000030737	Slco2b1	3.05051
ENSMUSG00000028536	2610528J11Rik	-1.65599
ENSMUSG00000053063	Clec12a	3.98975
ENSMUSG00000003518	Dusp3	2.74677
ENSMUSG00000026426	Arl8a	1.47639
ENSMUSG00000022512	Cldn1	-1.61219
ENSMUSG00000046949	Nqo2	2.30654
ENSMUSG00000039115	Itga9	4.83594
ENSMUSG00000031613	Hpgd	3.43088
ENSMUSG00000050105	Fam110d	7.05478
ENSMUSG00000043832	Clec4a3	2.46267
ENSMUSG00000006611	Hfe	2.89479
ENSMUSG00000028708	Mknk1	2.06172
ENSMUSG00000002871	Tpra1	1.24703
ENSMUSG00000038552	Fndc4	2.72401
ENSMUSG00000027800	Tm4sf1	3.28324
ENSMUSG00000061981	Flot2	3.28381
ENSMUSG00000024150	Mcfd2	1.44805
ENSMUSG00000026480	Ncf2	2.88785
ENSMUSG00000024835	Coro1b	1.35598
ENSMUSG00000037003	Tns2	2.11915
ENSMUSG00000007039	Ddah2	1.91239
ENSMUSG00000039191	Rbpj	1.75749
ENSMUSG00000006782	Cnp	1.78693
ENSMUSG00000026678	Rgs5	10.7272
ENSMUSG00000060063	Alox5ap	2.23354
ENSMUSG00000073490	Ifi207	2.76508
ENSMUSG00000054203	Ifi205	3.19755
ENSMUSG00000040479	Dgkz	1.93374
ENSMUSG00000040950	Mgl2	3.46249
ENSMUSG00000095687	Rnaset2a	1.61115
ENSMUSG00000061288	Taok3	1.45952
ENSMUSG00000028559	Osbpl9	1.4344
ENSMUSG00000116988	Gm49673	1.60798
ENSMUSG00000030653	Gm45837	3.28549
ENSMUSG00000040722	Scamp5	3.8311
ENSMUSG00000024180	Pgap6	3.44837
ENSMUSG00000059277	R74862	1.80217
ENSMUSG00000041378	Cldn5	10.5291
ENSMUSG00000022378	Cyrib	1.55163
ENSMUSG00000037706	Cd81	1.80066
ENSMUSG00000038886	Man2a2	2.06657
ENSMUSG00000002365	Snx9	1.55033
ENSMUSG00000051343	Rab11fip5	2.5806
ENSMUSG00000023274	Cd4	3.80546
ENSMUSG00000025626	Phf6	-2.6822
ENSMUSG00000047735	Samd9l	2.37609
ENSMUSG00000036820	Amdhd2	2.0756
ENSMUSG00000070354	Evi2	3.0101
ENSMUSG00000024679	Ms4a6d	2.78231
ENSMUSG00000004207	Psap	1.80458
ENSMUSG00000043300	B3galnt1	3.30152
ENSMUSG00000042997	Nhlrc3	1.67145
ENSMUSG00000018559	Ctdnep1	1.99638
ENSMUSG00000097004	4731419I09Rik	2.12812
ENSMUSG00000030693	Klk10	-4.45575
ENSMUSG00000035901	Dennd5a	2.32982
ENSMUSG00000032562	Gnai2	1.75195
ENSMUSG00000051950	B3glct	2.70735
ENSMUSG00000019952	Poc1b	2.04427
ENSMUSG00000107317	Gm19719	2.22023
ENSMUSG00000099041	Gm28035	1.66994
ENSMUSG00000022575	Gsdmd	3.04515
ENSMUSG00000007038	Neu1	1.92797
ENSMUSG00000031969	Acad8	1.42836
ENSMUSG00000038503	Mesd	1.33886
ENSMUSG00000024013	Fgd2	3.1645
ENSMUSG00000046688	Tifa	2.86887
ENSMUSG00000024909	Efemp2	2.52718
ENSMUSG00000037902	Sirpa	2.06569
ENSMUSG00000013707	Tnfaip8l2	2.88486
ENSMUSG00000002108	Nr1h3	3.37743
ENSMUSG00000025979	Mob4	-1.32018
ENSMUSG00000002058	Unc119	1.84534
ENSMUSG00000031207	Msn	2.09885
ENSMUSG00000004843	Chmp2b	-1.05658
ENSMUSG00000025512	Chid1	1.93787
ENSMUSG00000117789	Gm50388	0.963377
ENSMUSG00000061758	Akr1b10	2.15282
ENSMUSG00000024300	Myo1f	2.86949
ENSMUSG00000025792	Slc25a10	2.46642
ENSMUSG00000015947	Fcgr1	3.1872
ENSMUSG00000040713	Creg1	1.35154
ENSMUSG00000024556	Me2	2.4288
ENSMUSG00000015396	Cd83	2.25718
ENSMUSG00000021477	Ctsl	1.85379
ENSMUSG00000080268	Brms1	1.04209
ENSMUSG00000037306	Man1c1	2.50658
ENSMUSG00000036833	Pnpla7	2.75899
ENSMUSG00000052776	Oas1a	2.82362
ENSMUSG00000007379	Dennd2c	-2.49607
ENSMUSG00000003033	Ap1m1	1.68785
ENSMUSG00000060147	Serpinb6a	1.90443
ENSMUSG00000033788	Dysf	6.84653
ENSMUSG00000051212	Gpr183	3.49337
ENSMUSG00000017760	Ctsa	2.2194
ENSMUSG00000022178	Ajuba	-1.46585
ENSMUSG00000059810	Rgs3	3.36419
ENSMUSG00000027423	Snx5	1.63625
ENSMUSG00000027293	Ehd4	1.36349
ENSMUSG00000027712	Anxa5	1.74589
ENSMUSG00000074811	Hps6	2.34337
ENSMUSG00000001751	Naglu	2.38086
ENSMUSG00000057614	Gnai1	-1.73916
ENSMUSG00000029171	Pgm2	1.39396
ENSMUSG00000002668	Dennd1c	2.39226
ENSMUSG00000024937	Ehbp1l1	2.63458
ENSMUSG00000109243	Gm45867	2.79142
ENSMUSG00000028672	Hmgcl	1.69344
ENSMUSG00000008845	Cd163	3.37563
ENSMUSG00000017707	Serinc3	1.92215
ENSMUSG00000079671	2610203C22Rik	2.02716
ENSMUSG00000121485		1.27019
ENSMUSG00000060586	H2-Eb1	2.74452
ENSMUSG00000029622	Arpc1b	1.791
ENSMUSG00000057672	Pkn1	2.62859
ENSMUSG00000038178	Slc43a2	2.37888
ENSMUSG00000101389	Ms4a4a	2.63236
ENSMUSG00000022270	Retreg1	-1.32709
ENSMUSG00000044231	Nhlrc1	-9.29332
ENSMUSG00000025150	Cbr2	2.28203
ENSMUSG00000025877	Hk3	3.718
ENSMUSG00000051431	Gpr87	-1.51693
ENSMUSG00000024997	Prdx3	1.97279
ENSMUSG00000033530	Ttc7b	3.53632
ENSMUSG00000021457	Syk	2.2843
ENSMUSG00000020589	Cyria	2.31463
ENSMUSG00000029545	Acads	1.89669
ENSMUSG00000026999	Nup35	-1.19681
ENSMUSG00000010609	Psen2	1.7391
ENSMUSG00000001227	Sema6b	5.1134
ENSMUSG00000023349	Clec4n	4.48985
ENSMUSG00000085457	1110046J04Rik	1.93366
ENSMUSG00000085095	Gm15635	2.60771
ENSMUSG00000020577	Tspan13	3.77277
ENSMUSG00000097077	Gm16712	2.52168
ENSMUSG00000022510	Trp63	-1.31657
ENSMUSG00000060538	Tmem219	1.21897
ENSMUSG00000072889	Nfxl1	2.37807
ENSMUSG00000095609	Gm21188	2.43312
ENSMUSG00000032966	Fkbp1a	1.03039
ENSMUSG00000027078	Ube2l6	2.08893
ENSMUSG00000003051	Elf3	-2.8961
ENSMUSG00000045092	S1pr1	2.7569
ENSMUSG00000032436	Cmtm7	2.18334
ENSMUSG00000024395	Lims2	6.19624
ENSMUSG00000058812	0610039K10Rik	1.82622
ENSMUSG00000074227	Spint2	-1.11186
ENSMUSG00000021696	Elovl7	-1.24426
ENSMUSG00000030148	Clec4a2	2.81928
ENSMUSG00000021892	Sh3bp5	1.86011
ENSMUSG00000022769	Sdf2l1	0.911082
ENSMUSG00000035517	Tdrd7	1.44342
ENSMUSG00000030844	Rgs10	2.01587
ENSMUSG00000043866	Taf10	0.780073
ENSMUSG00000017737	Mmp9	3.80361
ENSMUSG00000001507	Itga3	-1.9207
ENSMUSG00000002603	Tgfb1	2.05494
ENSMUSG00000033318	Gstt2	3.25248
ENSMUSG00000091119	Ccdc152	2.47845
ENSMUSG00000026814	Eng	3.7631
ENSMUSG00000024644	Cndp2	1.87921
ENSMUSG00000020530	Ggnbp2	-0.92043
ENSMUSG00000097224	Gm26716	3.26878
ENSMUSG00000000253	Gmpr	4.14135
ENSMUSG00000115526	4930413F20Rik	-1.72184
ENSMUSG00000024371	C2	2.58884
ENSMUSG00000054146	Krt15	-2.50718
ENSMUSG00000090125	Pou3f1	-1.49804
ENSMUSG00000029007	Agtrap	1.97988
ENSMUSG00000000184	Ccnd2	-2.01781
ENSMUSG00000056234	Ncoa4	1.35402
ENSMUSG00000021143	Pacs2	2.45975
ENSMUSG00000028159	Dapp1	1.63439
ENSMUSG00000018593	Sparc	2.76527
ENSMUSG00000074886	Grk6	1.86901
ENSMUSG00000029528	Pxn	1.9749
ENSMUSG00000036362	P2ry13	3.99103
ENSMUSG00000030579	Tyrobp	2.26842
ENSMUSG00000028403	Zdhhc21	-1.73437
ENSMUSG00000071001	Hrct1	5.64626
ENSMUSG00000043067	Dpy19l1	2.82168
ENSMUSG00000021880	Rnase6	2.43189
ENSMUSG00000093768	Gm20650	1.19577
ENSMUSG00000047945	Marcksl1	1.99079
ENSMUSG00000032085	Tagln	5.13417
ENSMUSG00000114375	Gm31544	2.31851
ENSMUSG00000026491	Ahctf1	-2.44682
ENSMUSG00000001930	Vwf	5.05929
ENSMUSG00000079057	Cyp4v3	2.07971
ENSMUSG00000021910	Nisch	1.05596
ENSMUSG00000005803	Sqor	1.98177
ENSMUSG00000037260	Hgsnat	1.48257
ENSMUSG00000025823	Pdia4	1.17263
ENSMUSG00000029570	Lfng	2.096
ENSMUSG00000034641	Cd300ld	3.32535
ENSMUSG00000025648	Pfkfb4	2.60864
ENSMUSG00000032870	Smap2	1.55912
ENSMUSG00000034708	Grn	2.37854
ENSMUSG00000022831	Hcls1	3.27519
ENSMUSG00000013089	Etv5	1.88151
ENSMUSG00000098754	Prn	-1.63006
ENSMUSG00000006740	Kif5b	-1.01512
ENSMUSG00000013539	Tango2	1.05481
ENSMUSG00000073412	Lst1	2.64726
ENSMUSG00000003420	Fcgrt	2.76364
ENSMUSG00000024772	Ehd1	1.83314
ENSMUSG00000021423	Ly86	2.52999
ENSMUSG00000064373	Selenop	2.55236
ENSMUSG00000027488	Snta1	2.98358
ENSMUSG00000110195	Pde2a	3.59763
ENSMUSG00000020101	Vsir	2.72552
ENSMUSG00000005148	Klf5	-1.7163
ENSMUSG00000021886	Gpr65	3.88107
ENSMUSG00000030050	Gkn1	-8.71556
ENSMUSG00000068921	Dap3	-0.973569
ENSMUSG00000035824	Tk2	2.04585
ENSMUSG00000041202	Pla2g2d	3.32995
ENSMUSG00000043964	Orai3	2.63556
ENSMUSG00000025044	Msr1	2.68684
ENSMUSG00000000594	Gm2a	1.86498
ENSMUSG00000028640	Tfap2c	-1.37378
ENSMUSG00000056418	BC043934	6.27183
ENSMUSG00000022747	St3gal6	2.28267
ENSMUSG00000020570	Sypl	-0.922716
ENSMUSG00000036295	Lrrn3	-8.94342
ENSMUSG00000037649	H2-DMa	2.0649
ENSMUSG00000036528	Ppfibp2	-1.35156
ENSMUSG00000035697	Arhgap45	3.09891
ENSMUSG00000000555	Itga5	4.20687
ENSMUSG00000059060	Rad51b	2.35208
ENSMUSG00000048120	Entpd1	3.24038
ENSMUSG00000030842	Lamtor1	0.742105
ENSMUSG00000044197	Gpr146	1.93519
ENSMUSG00000045871	Slitrk6	-1.63956
ENSMUSG00000038181	Chpf2	1.233
ENSMUSG00000041058	Wwp1	1.65271
ENSMUSG00000034714	Ttyh2	1.97023
ENSMUSG00000001663	Gstt1	3.07203
ENSMUSG00000053110	Yap1	-1.48794
ENSMUSG00000025154	Arhgap19	3.10502
ENSMUSG00000031378	Abcd1	3.08635
ENSMUSG00000040957	Cables1	1.49101
ENSMUSG00000031284	Pak3	-1.66305
ENSMUSG00000025743	Sdc3	3.46497
ENSMUSG00000030220	Arhgdib	1.82187
ENSMUSG00000019464	Ptger1	2.79778
ENSMUSG00000045757	Zfp764	1.72285
ENSMUSG00000020766	Galk1	2.28498
ENSMUSG00000031495	Cd209d	2.64341
ENSMUSG00000032046	Abhd12	1.33773
ENSMUSG00000038412	Higd1a	-1.49076
ENSMUSG00000026675	Hsd17b7	-1.41838
ENSMUSG00000062382	Ftl1-ps1	2.13346
ENSMUSG00000002103	Acp2	1.82823
ENSMUSG00000068566	Myadm	2.34198
ENSMUSG00000024672	Ms4a7	2.667
ENSMUSG00000069874	Irgm2	2.78618
ENSMUSG00000061353	Cxcl12	2.79197
ENSMUSG00000021003	Galc	2.74891
ENSMUSG00000050549	Fam241a	-1.59132
ENSMUSG00000001270	Ckb	2.85535
ENSMUSG00000017781	Pitpna	1.09049
ENSMUSG00000094483	Purb	-1.02056
ENSMUSG00000104213	Ighd	3.76362
ENSMUSG00000001128	Cfp	2.78955
ENSMUSG00000018340	Anxa6	2.41265
ENSMUSG00000024480	Ap3s1	1.33801
ENSMUSG00000047126	Cltc	1.4699
ENSMUSG00000020053	Igf1	2.69272
ENSMUSG00000040177	2310057M21Rik	-1.74029
ENSMUSG00000036887	C1qa	2.61691
ENSMUSG00000003644	Rps6ka1	1.42365
ENSMUSG00000030865	Chp2	2.74924
ENSMUSG00000033777	Tlr13	4.77774
ENSMUSG00000064330	Pde6h	1.76151
ENSMUSG00000023951	Vegfa	-3.83894
ENSMUSG00000018909	Arrb1	1.95293
ENSMUSG00000029860	Zyx	1.43152
ENSMUSG00000111521	Gm48529	5.46241
ENSMUSG00000007589	Tinf2	1.10138
ENSMUSG00000041444	Arhgap32	-1.94816
ENSMUSG00000023143	Nagpa	1.5823
ENSMUSG00000006519	Cyba	2.72493
ENSMUSG00000073982	Rhog	1.18944
ENSMUSG00000020868	Xylt2	2.15383
ENSMUSG00000107379	Gm43126	-2.15236
ENSMUSG00000033066	Gas7	1.98384
ENSMUSG00000030707	Coro1a	2.82974
ENSMUSG00000019158	Tmem160	1.4738
ENSMUSG00000031387	Renbp	2.74022
ENSMUSG00000040249	Lrp1	1.83378
ENSMUSG00000025969	Nrp2	2.68672
ENSMUSG00000031214	Ophn1	1.66562
ENSMUSG00000022181	C6	3.25202
ENSMUSG00000052917	Senp7	-1.76336
ENSMUSG00000030681	Mvp	1.11648
ENSMUSG00000042594	Sh2b3	1.77943
ENSMUSG00000070003	Ssbp4	1.42687
ENSMUSG00000025232	Hexa	2.83298
ENSMUSG00000003062	Stard3nl	1.7279
ENSMUSG00000060429	Sntb1	-2.12978
ENSMUSG00000024164	C3	3.5117
ENSMUSG00000029417	Cxcl9	9.91564
ENSMUSG00000051397	Tacstd2	-1.69371
ENSMUSG00000021998	Lcp1	2.87625
ENSMUSG00000079017	Ifi27l2a	3.04654
ENSMUSG00000004070	Hmox2	1.72505
ENSMUSG00000097170	Gm16982	2.59781
ENSMUSG00000110218	Tincr	-2.07185
ENSMUSG00000024663	Rab3il1	2.83998
ENSMUSG00000068328	Aup1	1.16739
ENSMUSG00000038188	Scarf1	3.32879
ENSMUSG00000037344	Slc12a9	1.91552
ENSMUSG00000056031	9330154J02Rik	-1.98181
ENSMUSG00000024381	Bin1	2.59211
ENSMUSG00000036908	Unc93b1	2.92033
ENSMUSG00000036353	P2ry12	3.05278
ENSMUSG00000119996		-5.245
ENSMUSG00000005583	Mef2c	2.82423
ENSMUSG00000037936	Scarb1	4.69247
ENSMUSG00000032412	Atp1b3	-1.0213
ENSMUSG00000026526	Fh1	1.21998
ENSMUSG00000108878	Gm49493	1.21724
ENSMUSG00000024697	Gna14	-2.22425
ENSMUSG00000018507	Trpv2	3.26699
ENSMUSG00000021190	Lgmn	2.56748
ENSMUSG00000026712	Mrc1	2.9831
ENSMUSG00000022799	Arhgap31	3.05179
ENSMUSG00000040044	Orc3	1.17835
ENSMUSG00000081723	Gm15931	4.30916
ENSMUSG00000052160	Pld4	2.85078
ENSMUSG00000021384	Susd3	2.67239
ENSMUSG00000019851	Perp	-1.70196
ENSMUSG00000002111	Spi1	2.38611
ENSMUSG00000022841	Ap2m1	1.51552
ENSMUSG00000041570	Camsap2	-1.45689
ENSMUSG00000022488	Nckap1l	3.56705
ENSMUSG00000040659	Efhd2	1.49639
ENSMUSG00000030123	Plxnd1	3.41324
ENSMUSG00000038623	Tm6sf1	2.71864
ENSMUSG00000033446	Lpar6	1.85401
ENSMUSG00000001918	Slc1a5	2.43947
ENSMUSG00000039473	Ubn1	-0.966483
ENSMUSG00000028015	Ctso	1.63882
ENSMUSG00000000693	Loxl3	1.82645
ENSMUSG00000056515	Rab31	2.86513
ENSMUSG00000017344	Vtn	9.41339
ENSMUSG00000021939	Ctsb	2.04135
ENSMUSG00000030055	Rab43	2.25425
ENSMUSG00000026029	Casp8	1.62486
ENSMUSG00000089715	Cbx6	2.87632
ENSMUSG00000015568	Lpl	2.82663
ENSMUSG00000004730	Adgre1	3.38859
ENSMUSG00000090570	Gm17041	-1.76457
ENSMUSG00000039357	Fut11	1.6044
ENSMUSG00000020346	Mgat1	1.81781
ENSMUSG00000079164	Tlr5	2.49682
ENSMUSG00000019122	Ccl9	2.17911
ENSMUSG00000032024	Clmp	2.45077
ENSMUSG00000016256	Ctsz	2.25856
ENSMUSG00000027669	Gnb4	3.2888
ENSMUSG00000103436	Gm36995	1.20243
ENSMUSG00000031246	Sh3bgrl	1.95213
ENSMUSG00000001741	Il16	3.18783
ENSMUSG00000120173		6.28997
ENSMUSG00000041112	Elmo1	3.0703
ENSMUSG00000001583	Tnk1	-1.16094
ENSMUSG00000031494	Cd209a	2.4424
ENSMUSG00000076060	Mir704	1.00772
ENSMUSG00000031143	Ccdc22	1.24408
ENSMUSG00000087107	AI662270	2.93375
ENSMUSG00000073985	Gm10602	2.3233
ENSMUSG00000025790	Slco3a1	-1.12068
ENSMUSG00000109799	Gm45515	2.38882
ENSMUSG00000074457	S100a16	-1.07346
ENSMUSG00000038543	BC028528	2.16652
ENSMUSG00000038418	Egr1	-1.66819
ENSMUSG00000000308	Ckmt1	-1.18353
ENSMUSG00000034902	Pip5k1c	1.54282
ENSMUSG00000030786	Itgam	2.67664
ENSMUSG00000022587	Ly6e	1.88267
ENSMUSG00000052298	Cdc42se2	1.36275
ENSMUSG00000029378	Areg	-3.74268
ENSMUSG00000020083	Fam241b	-1.18087
ENSMUSG00000029455	Aldh2	1.39001
ENSMUSG00000010911	Apip	1.74585
ENSMUSG00000046718	Bst2	2.18978
ENSMUSG00000036565	Ttyh3	1.87494
ENSMUSG00000034987	Hrh2	5.34149
ENSMUSG00000036371	Serbp1	-0.738527
ENSMUSG00000051000	Fhip1a	-1.79678
ENSMUSG00000051439	Cd14	2.64778
ENSMUSG00000079037	Prnp	-1.49447
ENSMUSG00000031402	Mpp1	1.71165
ENSMUSG00000033307	Mif	-1.43847
ENSMUSG00000022983	Scaf4	-1.99218
ENSMUSG00000002326	Gmpr2	1.15429
ENSMUSG00000021242	Npc2	1.30598
ENSMUSG00000019194	Scn1b	2.63101
ENSMUSG00000001473	Tubb6	2.60169
ENSMUSG00000016552	Foxred2	2.46377
ENSMUSG00000025366	Esyt1	1.91562
ENSMUSG00000024340	Btnl2	2.89414
ENSMUSG00000032578	Cish	-1.73997
ENSMUSG00000032327	Stra6	-8.98815
ENSMUSG00000000142	Axin2	-3.35251
ENSMUSG00000037032	Apbb1	2.54134
ENSMUSG00000019261	Map1s	3.06282
ENSMUSG00000042082	Arsb	2.09796
ENSMUSG00000020085	Aifm2	1.87058
ENSMUSG00000020057	Dram1	2.98114
ENSMUSG00000037347	Chst7	4.16096
ENSMUSG00000082062	Ftl2-ps	2.46085
ENSMUSG00000025217	Btrc	1.24694
ENSMUSG00000019254	Ppp1r12c	1.63695
ENSMUSG00000033917	Gde1	1.14903
ENSMUSG00000073598	Smim33	5.94169
ENSMUSG00000030966	Trim21	1.85284
ENSMUSG00000031101	Sash3	3.35716
ENSMUSG00000022477	Aco2	1.03111
ENSMUSG00000011958	Bnip2	0.870372
ENSMUSG00000032359	Ctsh	1.8453
ENSMUSG00000079426	Arpc4	1.01684
ENSMUSG00000032440	Tgfbr2	1.8852
ENSMUSG00000019878	Hsf2	-2.89913
ENSMUSG00000075704	Txnrd2	1.1525
ENSMUSG00000008398	Elk3	2.74806
ENSMUSG00000024965	Fermt3	2.36735
ENSMUSG00000006281	Tep1	1.75141
ENSMUSG00000074766	Ism1	-5.14255
ENSMUSG00000036594	H2-Aa	2.59869
ENSMUSG00000015890	Amdhd1	3.07432
ENSMUSG00000040855	Reps2	1.94163
ENSMUSG00000028980	H6pd	4.02403
ENSMUSG00000110542	Gm39139	-3.18456
ENSMUSG00000097715	Gpr137b-ps	1.32716
ENSMUSG00000018774	Cd68	2.37282
ENSMUSG00000022123	Scel	-1.06887
ENSMUSG00000024696	Lpxn	3.07744
ENSMUSG00000026932	Nacc2	1.84939
ENSMUSG00000052889	Prkcb	1.84976
ENSMUSG00000031565	Fgfr1	2.13575
ENSMUSG00000118423	Lrrc70	2.0726
ENSMUSG00000026730	Pter	-1.29816
ENSMUSG00000068335	Dok1	2.71655
ENSMUSG00000025902	Sox17	6.91971
ENSMUSG00000117757	Gm50169	-1.25647
ENSMUSG00000035274	Tpbg	-1.73978
ENSMUSG00000042744	Hectd4	-1.79183
ENSMUSG00000031737	Irx5	-1.39077
ENSMUSG00000108596	Gm49368	2.65862
ENSMUSG00000029084	Cd38	3.26914
ENSMUSG00000017009	Sdc4	-1.06089
ENSMUSG00000020898	Ctc1	1.38341
ENSMUSG00000086448	9330162012Rik	-1.84999
ENSMUSG00000013698	Pea15a	1.43691
ENSMUSG00000079363	Gbp4	3.85147
ENSMUSG00000029185	Fam114a1	1.93605
ENSMUSG00000022898	Vps26c	1.16061
ENSMUSG00000114436	Gm48283	3.34732
ENSMUSG00000026819	Slc25a25	-2.51903
ENSMUSG00000027314	Dll4	8.87489
ENSMUSG00000074570	Cass4	3.02447
ENSMUSG00000022856	Tmem41a	-1.77874
ENSMUSG00000046814	Gchfr	2.94633
ENSMUSG00000024781	Lipa	2.27999
ENSMUSG00000028497	Hacd4	2.1468
ENSMUSG00000049988	Lrrc25	2.30701
ENSMUSG00000000958	Slc7a7	2.50833
ENSMUSG00000030731	Syt3	2.73552
ENSMUSG00000032127	Vps11	1.10741
ENSMUSG00000026918	Brd3	-1.0946
ENSMUSG00000022091	Sorbs3	1.86679
ENSMUSG00000020334	Slc22a4	-1.35246
ENSMUSG00000040913	Fbxw4	1.41935
ENSMUSG00000032012	Nectin1	-1.92278
ENSMUSG00000027447	Cst3	1.30517
ENSMUSG00000029661	Col1a2	5.60775
ENSMUSG00000024277	Mapre2	1.43926
ENSMUSG00000074419	Pira13	3.69171
ENSMUSG00000027765	P2ry1	-1.46502
ENSMUSG00000018339	Gpx3	3.19719
ENSMUSG00000057335	Cep170	2.86081
ENSMUSG00000020150	Gamt	1.16955
ENSMUSG00000079547	H2-DMb1	1.68335
ENSMUSG00000025742	Prps2	1.04411
ENSMUSG00000048027	Rgmb	-1.15393
ENSMUSG00000068036	Afdn	-1.32808
ENSMUSG00000089942	Pira2	3.46804
ENSMUSG00000037089	Slc35b2	1.35826
ENSMUSG00000027611	Procr	3.72744
ENSMUSG00000024055	Cyp4f13	1.34047
ENSMUSG00000074971	Fibin	-7.9594
ENSMUSG00000057895	Zfp105	8.80941
ENSMUSG00000022564	Grina	1.2716
ENSMUSG00000067924	Rtl8b	1.92988
ENSMUSG00000029718	Pcolce	3.98496
ENSMUSG00000053687	Dpep2	1.89832
ENSMUSG00000071647	Eml3	1.41955
ENSMUSG00000029070	Mxra8	4.2393
ENSMUSG00000101438	Gm19412	0.981573
ENSMUSG00000028398	Dmac1	0.973481
ENSMUSG00000041515	Irf8	2.84562
ENSMUSG00000029470	P2rx4	1.99064
ENSMUSG00000020818	Mfsd11	1.0692
ENSMUSG00000017861	Mybl2	-7.99127
ENSMUSG00000020102	Slc16a7	2.42708
ENSMUSG00000080727	C920021L13Rik	2.03388
ENSMUSG00000028923	Necap2	1.15536
ENSMUSG00000034930	Rtkn	-1.02415
ENSMUSG00000026574	Dpt	3.92965
ENSMUSG00000024621	Csf1r	2.97457
ENSMUSG00000032554	Trf	3.1123
ENSMUSG00000048677	Tpcn2	2.52056
ENSMUSG00000021895	Arhgef3	1.78487
ENSMUSG00000028776	Tinagl1	4.74243
ENSMUSG00000035493	Tgfbi	1.61852
ENSMUSG00000045180	Shroom2	-4.09573
ENSMUSG00000090307	1700071M16Rik	2.41684
ENSMUSG00000029153	Ociad2	-1.42022
ENSMUSG00000021198	Unc79	-7.6124
ENSMUSG00000031502	Col4a1	3.36395
ENSMUSG00000090054	Gm15629	2.56342
ENSMUSG00000041926	Rnpep	1.67405
ENSMUSG00000031367	Ap1s2	2.14207
ENSMUSG00000000317	Bcl6b	5.8154
ENSMUSG00000027276	Jag1	-1.74315
ENSMUSG00000040990	Sh3kbp1	2.30873
ENSMUSG00000027559	Car3	6.47156
ENSMUSG00000044080	S100a1	1.76031
ENSMUSG00000040747	Cd53	2.65693
ENSMUSG00000022197	Pdzd2	-1.51492
ENSMUSG00000002844	Adprh	1.03645
ENSMUSG00000053477	Tcf4	1.43291
ENSMUSG00000113311	Gm47428	2.03446
ENSMUSG00000052102	Gnpda1	1.71307
ENSMUSG00000031627	Irf2	1.03784
ENSMUSG00000106896	G630022F23Rik	-2.26442
ENSMUSG00000115902	D730005E14Rik	5.77451
ENSMUSG00000115067	Dpep2	1.91303
ENSMUSG00000031734	Irx3	-1.71102
ENSMUSG00000043323	Fbrsl1	-1.87628
ENSMUSG00000105476	Gm35439	-8.20837
ENSMUSG00000081665	Pira1	3.33599
ENSMUSG00000028251	Tstd3	2.32889
ENSMUSG00000029434	Vps33a	1.29866
ENSMUSG00000000440	Pparg	3.18138
ENSMUSG00000050530	Fam171a1	6.16619
ENSMUSG00000037062	Sh3glb1	0.74217
ENSMUSG00000030232	Aebp2	-1.5695
ENSMUSG00000052724	Gm9888	2.23915
ENSMUSG00000044734	Serpinb1a	2.1352
ENSMUSG00000091900	Gm4353	-2.14766
ENSMUSG00000039899	Fgl2	2.49591
ENSMUSG00000117519	Gm41664	-0.999317
ENSMUSG00000043004	Gng2	2.7904
ENSMUSG00000009585	Apobec3	3.95254
ENSMUSG00000039316	Rftn1	3.0596
ENSMUSG00000037922	Bank1	3.16358
ENSMUSG00000020284	Cfap410	1.81092
ENSMUSG00000055435	Maf	1.57276
ENSMUSG00000045316	Fahd1	-1.21165
ENSMUSG00000037211	Spry1	-1.58253
ENSMUSG00000033540	Idua	2.00166
ENSMUSG00000031591	Asah1	1.61144
ENSMUSG00000052270	Fpr2	2.39918
ENSMUSG00000028657	Ppt1	1.0441
ENSMUSG00000041700	Lhfpl1	-2.6832
ENSMUSG00000085505	Gm12868	-1.17688
ENSMUSG00000001123	Lgals9	2.00219
ENSMUSG00000089821	Efhd1os	4.52793
ENSMUSG00000021843	Ktn1	-1.45568
ENSMUSG00000015714	Cers2	1.84178
ENSMUSG00000026687	Aldh9a1	1.13377
ENSMUSG00000040165	Cd209c	3.18092
ENSMUSG00000020253	Ppm1m	2.71451
ENSMUSG00000038387	Rras	1.14098
ENSMUSG00000004044	Cavin1	1.14428
ENSMUSG00000028630	Dyrk2	-1.4465
ENSMUSG00000024308	Tapbp	0.991268
ENSMUSG00000020377	Ltc4s	1.89497
ENSMUSG00000073599	Ecscr	5.47632
ENSMUSG00000063445	Nmral1	1.57892
ENSMUSG00000040734	Ppp1r13l	-1.05076
ENSMUSG00000026737	Pip4k2a	1.90183
ENSMUSG00000025962	Fastkd2	1.16529
ENSMUSG00000038879	Nipal2	-1.37122
ENSMUSG00000036225	Kctd1	-1.53533
ENSMUSG00000036667	Tcaf1	1.87599
ENSMUSG00000030397	Mark4	-1.57271
ENSMUSG00000023913	Pla2g7	2.46746
ENSMUSG00000033467	Crlf2	2.48553
ENSMUSG00000009291	Pttg1ip	1.28644
ENSMUSG00000059325	Hopx	-1.60157
ENSMUSG00000106157	4930555A03Rik	3.73547
ENSMUSG00000035686	Thrsp	7.75428
ENSMUSG00000025809	Itgb1	1.0763
ENSMUSG00000116290	Gm49518	-7.54556
ENSMUSG00000071379	Hpcal1	1.55029
ENSMUSG00000034845	Plvap	6.1773
ENSMUSG00000067006	Serpinb5	-1.10686
ENSMUSG00000025810	Nrp1	2.77148
ENSMUSG00000051373	Plpp7	5.47586
ENSMUSG00000087135	Gm16096	2.5633
ENSMUSG00000044155	Lsm8	-1.36929
ENSMUSG00000063455	D630045J12Rik	-4.2349
ENSMUSG00000018293	Pfn1	1.16893
ENSMUSG00000021835	Bmp4	-1.90197
ENSMUSG00000021123	Rdh12	-1.31356
ENSMUSG00000034116	Vav1	2.89401
ENSMUSG00000027639	Samhd1	1.72803
ENSMUSG00000079560	Hoxa3	-4.67084
ENSMUSG00000025701	Alox5	2.47573
ENSMUSG00000036856	Wnt4	-1.43929
ENSMUSG00000022358	Fbxo32	-1.56937
ENSMUSG00000053158	Fes	2.8198
ENSMUSG00000034807	Colgalt1	1.10335
ENSMUSG00000034118	Tpst1	1.65016
ENSMUSG00000029648	Flt1	4.75824
ENSMUSG00000040229	Gpr34	3.27573
ENSMUSG00000028597	Gpx7	2.15073
ENSMUSG00000022102	Dok2	2.91482
ENSMUSG00000018169	Mfng	2.99656
ENSMUSG00000035104	Eva1a	-1.40493
ENSMUSG00000038352	Arl5c	2.68836
ENSMUSG00000023277	Twf2	2.2468
ENSMUSG00000028645	Slc2a1	-1.19258
ENSMUSG00000026939	Tmem141	1.43157
ENSMUSG00000017754	Pltp	2.56246
ENSMUSG00000076497	Trbj2-7	-1.81196
ENSMUSG00000060703	Cd302	2.35414
ENSMUSG00000049112	Oxtr	-7.70111
ENSMUSG00000019312	Grb7	-1.41717
ENSMUSG00000032312	Csk	1.87089
ENSMUSG00000022957	Itsn1	1.80825
ENSMUSG00000026604	Ptpn14	-1.51174
ENSMUSG00000041633	Kctd12b	7.81105
ENSMUSG00000039199	Zdhhc1	2.14564
ENSMUSG00000020120	Plek	2.47445
ENSMUSG00000031903	Pla2g15	2.61604
ENSMUSG00000043505	Gimap5	9.44405
ENSMUSG00000080242	Atp6v0c-ps2	1.0143
ENSMUSG00000114329	Gm30489	2.81566
ENSMUSG00000032487	Ptgs2	-5.6691
ENSMUSG00000078922	Tgtp1	6.34244
ENSMUSG00000035764	Fbxo45	-1.57582
ENSMUSG00000030278	Cidec	9.32423
ENSMUSG00000069662	Marcks	1.61544
ENSMUSG00000074064	Mlycd	0.888322
ENSMUSG00000086929	Gm11788	2.27161
ENSMUSG00000020961	Ston2	-2.21921
ENSMUSG00000104605	Gm42922	-2.11165
ENSMUSG00000021359	Tfap2a	-2.06294
ENSMUSG00000021643	Serf1	-1.29361
ENSMUSG00000028949	Smarcd3	1.1032
ENSMUSG00000070031	Sp140	2.85649
ENSMUSG00000042647	Acad12	2.39861
ENSMUSG00000025762	Larp1b	-1.88422
ENSMUSG00000000326	Comt	0.913646
ENSMUSG00000038578	Susd1	3.13738
ENSMUSG00000044408	Sptssa	-1.15083
ENSMUSG00000024986	Hhex	2.55967
ENSMUSG00000036492	Rnf39	-1.49134
ENSMUSG00000083282	Ctsf	1.52251
ENSMUSG00000048100	Taf13	-1.38158
ENSMUSG00000040963	Asgr2	3.63878
ENSMUSG00000020573	Pik3cg	2.77566
ENSMUSG00000023927	Satb1	-1.96171
ENSMUSG00000034634	Ly6d	-1.54255
ENSMUSG00000030557	Mef2a	-1.4183
ENSMUSG00000097887	Gm26542	1.85646
ENSMUSG00000078771	Evi2a	2.62753
ENSMUSG00000002944	Cd36	3.40121
ENSMUSG00000004798	Ulk2	1.53848
ENSMUSG00000030982	Vps35l	1.34779
ENSMUSG00000020196	Cabin1	1.13222
ENSMUSG00000040253	Gbp7	2.60334
ENSMUSG00000028647	Mycbp	-1.32681
ENSMUSG00000056310	Tyw1	1.24224
ENSMUSG00000037455	Slc18b1	1.96141
ENSMUSG00000068874	Selenbp1	2.304
ENSMUSG00000020486	Septin4	4.62084
ENSMUSG00000022139	Mbnl2	-1.13476
ENSMUSG00000036986	Pml	1.97638
ENSMUSG00000085129	5031425F14Rik	5.23554
ENSMUSG00000044066	Cep68	1.47274
ENSMUSG00000108239	Gm19434	-3.42743
ENSMUSG00000018167	Stard3	1.19609
ENSMUSG00000024236	Svil	-1.33891
ENSMUSG00000024866	Acy3	1.91873
ENSMUSG00000004952	Rasa4	2.98643
ENSMUSG00000089945	Pakap	3.25106
ENSMUSG00000074417	Pira12	3.04777
ENSMUSG00000028341	Nr4a3	-8.30289
ENSMUSG00000037664	Cdkn1c	2.9094
ENSMUSG00000015149	Sirt2	1.03666
ENSMUSG00000074793	Hspa12b	4.71094
ENSMUSG00000068329	Htra2	1.0972
ENSMUSG00000044393	Dsg2	-2.24048
ENSMUSG00000022505	Emp2	-0.95414
ENSMUSG00000036478	Btg1	-1.10394
ENSMUSG00000110899	Gm48840	-1.44695
ENSMUSG00000107928	Gm45140	1.1601
ENSMUSG00000060803	Gstp1	1.34113
ENSMUSG00000006235	Epor	3.43587
ENSMUSG00000022601	Zbtb11	-1.15539
ENSMUSG00000004359	Spic	3.38553
ENSMUSG00000030271	Ogg1	1.53251
ENSMUSG00000023067	Cdkn1a	-1.45857
ENSMUSG00000040183	Ankrd6	-7.62014
ENSMUSG00000042745	Id1	-2.20502
ENSMUSG00000004609	Cd33	2.34428
ENSMUSG00000050022	Amz1	1.95135
ENSMUSG00000117861	1810058N15Rik	-2.59294
ENSMUSG00000032062	2310030G06Rik	-1.99102
ENSMUSG00000006476	Nsmf	2.66165
ENSMUSG00000020829	Slc46a1	1.49815
ENSMUSG00000038729	Pakap	3.27823
ENSMUSG00000063439	B9d2	1.86382
ENSMUSG00000082433	Ncf2-rs	3.35696
ENSMUSG00000025041	Nt5c2	1.32447
ENSMUSG00000020034	Tcp11l2	1.20477
ENSMUSG00000020227	Irak3	1.0807
ENSMUSG00000040280	Ndufa4l2	-2.0828
ENSMUSG00000050721	Plekho2	2.1367
ENSMUSG00000030276	Ttll3	1.00005
ENSMUSG00000052229	Gpr17	5.45288
ENSMUSG00000022221	Ripk3	1.83113
ENSMUSG00000098188	Sowahc	-1.79563
ENSMUSG00000057604	Lmcd1	5.27996
ENSMUSG00000114429	Ncf2-rs	3.35273
ENSMUSG00000026623	Lpgat1	2.0748
ENSMUSG00000033082	Clec1a	7.62848
ENSMUSG00000007827	Ankrd26	-4.06637
ENSMUSG00000053693	Mast1	-1.71993
ENSMUSG00000103343	Gm37052	-8.21476
ENSMUSG00000058818	Pirb	2.98824
ENSMUSG00000041849	Card6	2.67596
ENSMUSG00000050199	Lgr4	-3.35981
ENSMUSG00000026042	Col5a2	8.08065
ENSMUSG00000032725	Folr2	2.33933
ENSMUSG00000032015	Pou2f3	-1.00779
ENSMUSG00000026222	Sp100	2.60476
ENSMUSG00000028967	Errfi1	-2.05755
ENSMUSG00000023147	Get1	1.96894
ENSMUSG00000003617	Cp	2.56702
ENSMUSG00000034621	Gpatch8	-1.28004
ENSMUSG00000012123	Crybg2	-1.79807
ENSMUSG00000030223	Ptpro	2.89355
ENSMUSG00000020846	Rflnb	2.232
ENSMUSG00000028332	Hemgn	-5.54369
ENSMUSG00000028073	Pear1	4.67786
ENSMUSG00000028639	Ybx1	0.817789
ENSMUSG00000039621	Prex1	3.1925
ENSMUSG00000117796	Gm35406	-8.57974
ENSMUSG00000026853	Crat	1.69597
ENSMUSG00000049928	Glp2r	1.9634
ENSMUSG00000033032	Afap1l1	2.20122
ENSMUSG00000058542	Gm15590	2.28264
ENSMUSG00000108934	Gm44732	2.89094
ENSMUSG00000047281	Sfn	-1.89591
ENSMUSG00000087259	2610035D17Rik	-2.6125
ENSMUSG00000040345	Arhgap9	2.73904
ENSMUSG00000059883	Irak4	1.51155
ENSMUSG00000032333	Stoml1	1.98515
ENSMUSG00000039238	Zfp750	-1.72331
ENSMUSG00000119955		3.71014
ENSMUSG00000028552	Eps15	1.38655
ENSMUSG00000042873	Lhfpl4	6.96657
ENSMUSG00000027808	Serp1	0.88573
ENSMUSG00000047747	Rnf150	3.24985
ENSMUSG00000030748	Il4ra	1.87982
ENSMUSG00000029321	Slc10a6	2.66606
ENSMUSG00000027935	Rab13	2.22219
ENSMUSG00000021306	Gpr137b	2.07004
ENSMUSG00000068079	Tcf15	7.41924
ENSMUSG00000116207	Nnt	1.80641
ENSMUSG00000000149	Gna12	1.99068
ENSMUSG00000038002	Cramp1	-2.8902
ENSMUSG00000038253	Hoxa5	-1.85131
ENSMUSG00000021638	Ocln	-1.76441
ENSMUSG00000056632	Dsg3	-1.49813
ENSMUSG00000028228	Cpne3	-0.950736
ENSMUSG00000031907	Zfp90	2.03928
ENSMUSG00000117431	8430430B14Rik	-7.42748
ENSMUSG00000090706	Gm17233	2.24325
ENSMUSG00000022681	Ntan1	0.82208
ENSMUSG00000046095	Krt32	-2.96046
ENSMUSG00000020572	Nampt	1.2472
ENSMUSG00000029650	Slc46a3	2.30592
ENSMUSG00000021218	Gdi2	0.799254
ENSMUSG00000027573	Gid8	-1.04624
ENSMUSG00000020100	Slc29a3	1.19704
ENSMUSG00000044317	Gpr4	5.98018
ENSMUSG00000056592	Zfp658	3.97731
ENSMUSG00000055322	Tns1	1.57058
ENSMUSG00000052296	Ppp6r1	1.31857
ENSMUSG00000092405	Gm20402	-1.53273
ENSMUSG00000050777	Tmem37	1.94271
ENSMUSG00000041961	Znrf3	-1.83544
ENSMUSG00000032525	Nktr	-1.86335
ENSMUSG00000006395	Hyi	1.90063
ENSMUSG00000032596	Uba7	2.92451
ENSMUSG00000009545	Kcnq1	3.88221
ENSMUSG00000025453	Nnt	1.77634
ENSMUSG00000006418	Rnf114	1.00574
ENSMUSG00000000290	Itgb2	2.60114
ENSMUSG00000039873	Neurl2	1.97855
ENSMUSG00000120996		2.90482
ENSMUSG00000027940	Tpm3	0.745297
ENSMUSG00000039701	Usp53	-1.85173
ENSMUSG00000022844	Pdia5	2.34993
ENSMUSG00000029802	Abcg2	2.84727
ENSMUSG00000029147	Ppm1g	0.898562
ENSMUSG00000018927	Ccl6	1.9855
ENSMUSG00000112082	Gm35035	-7.50614
ENSMUSG00000026049	Tex30	-1.67133
ENSMUSG00000032515	Csrnp1	-1.77803
ENSMUSG00000034652	Cd300a	2.62445
ENSMUSG00000049744	Arhgap15	3.36862
ENSMUSG00000040447	Spns2	3.93521
ENSMUSG00000030741	Spns1	0.853707
ENSMUSG00000090523	Gypc	3.13832
ENSMUSG00000036632	Alg5	0.684886
ENSMUSG00000046207	Pik3r6	4.34191
ENSMUSG00000021676	Iqgap2	2.48869
ENSMUSG00000003500	Impdh1	2.06587
ENSMUSG00000021774	Ube2e1	-0.683466
ENSMUSG00000032322	Pstpip1	2.74506
ENSMUSG00000018459	Slc13a3	2.99113
ENSMUSG00000031555	Adam9	1.29239
ENSMUSG00000049130	C5ar1	2.0092
ENSMUSG00000030101	Sumf1	1.26565
ENSMUSG00000027864	Ptgfrn	-1.63979
ENSMUSG00000036459	Wtip	1.18516
ENSMUSG00000048779	P2ry6	2.52336
ENSMUSG00000028059	Arhgef2	2.37082
ENSMUSG00000005973	Rcn1	-1.41313
ENSMUSG00000015247	Nipsnap3b	1.11121
ENSMUSG00000038366	Lasp1	1.50118
ENSMUSG00000014361	Mertk	2.25698
ENSMUSG00000049037	Clec4a1	2.43158
ENSMUSG00000022901	Cd86	2.56992
ENSMUSG00000057531	Dtnbp1	1.343
ENSMUSG00000029475	Kdm2b	-1.55632
ENSMUSG00000002107	Celf2	2.01144
ENSMUSG00000022387	Brd1	-1.32783
ENSMUSG00000036620	Mgat4b	1.42085
ENSMUSG00000028277	Ube2j1	0.983432
ENSMUSG00000003814	Calr	0.823047
ENSMUSG00000030725	Lipt2	1.63794
ENSMUSG00000034765	Dusp5	-1.70714
ENSMUSG00000017697	Ada	2.02663
ENSMUSG00000005656	Snx6	0.957444
ENSMUSG00000027900	Dram2	1.04347
ENSMUSG00000053004	Hrh1	3.01843
ENSMUSG00000079227	Ccr5	3.06744
ENSMUSG00000058594	Fbh1	1.25398
ENSMUSG00000046157	Tmem229b	3.12928
ENSMUSG00000029428	Stx2	2.78639
ENSMUSG00000073002	Vamp5	2.16815
ENSMUSG00000025017	Pik3ap1	2.93179
ENSMUSG00000092482	Gm20531	1.34041
ENSMUSG00000046873	Mbtps2	-1.95966
ENSMUSG00000040350	Trim7	-1.86681
ENSMUSG00000078546	Zfp995	-2.227
ENSMUSG00000054404	Slfn5	2.77426
ENSMUSG00000049115	Agtr1a	8.88399
ENSMUSG00000036309	Skp1	-0.89441
ENSMUSG00000037896	Rcor1	-1.14919
ENSMUSG00000042323	Pbrm1	-0.69214
ENSMUSG00000076621	Ighj1	2.76227
ENSMUSG00000002732	Fkbp7	1.80258
ENSMUSG00000036622	Atp13a2	1.51141
ENSMUSG00000037362	Ccn3	8.36607
ENSMUSG00000028709	Mob3c	1.58947
ENSMUSG00000026728	Vim	2.47181
ENSMUSG00000113204	Gm46430	1.82911
ENSMUSG00000030697	Ppp4c	0.772839
ENSMUSG00000017756	Slc12a7	2.285
ENSMUSG00000040522	Tlr8	2.7717
ENSMUSG00000022537	Tmem44	3.29673
ENSMUSG00000076431	Sox4	-1.3821
ENSMUSG00000079659	Tmem243	1.27541
ENSMUSG00000051379	Flrt3	-1.51143
ENSMUSG00000071858	Gm94	-1.67271
ENSMUSG00000057396	Zfp759	3.80875
ENSMUSG00000044827	Tlr1	3.55501
ENSMUSG00000038155	Gstp2	3.51746
ENSMUSG00000038668	Lpar1	2.07903
ENSMUSG00000034265	Zdhhc14	2.48679
ENSMUSG00000108460	Gm39041	-7.58889
ENSMUSG00000022462	Slc38a2	-1.32168
ENSMUSG00000055733	Nap1l3	-7.35014
ENSMUSG00000029465	Arpc3	0.924254
ENSMUSG00000015243	Abca1	2.04181
ENSMUSG00000034709	Ppp1r21	1.51703
ENSMUSG00000001739	Cldn15	10.9392
ENSMUSG00000112510	Gm47566	3.43178
ENSMUSG00000117050	1700023B13Rik	-1.44176
ENSMUSG00000020520	Galnt10	1.39069
ENSMUSG00000021211	Akr1c12	4.36586
ENSMUSG00000076617	Ighm	2.86324
ENSMUSG00000016253	Nelfcd	1.04932
ENSMUSG00000053536	Cstf2t	1.47091
ENSMUSG00000020473	Aebp1	4.09103
ENSMUSG00000090394	4930523C07Rik	-1.63894
ENSMUSG00000025498	Irf7	2.6989
ENSMUSG00000028478	Clta	1.12319
ENSMUSG00000071489	Ptgdr	-7.18487
ENSMUSG00000029093	Sorcs2	-7.33753
ENSMUSG00000025132	Arhgdia	0.967493
ENSMUSG00000034487	Poglut3	1.4695
ENSMUSG00000049401	Ogfr	1.36233
ENSMUSG00000030189	Ybx3	-0.870462
ENSMUSG00000031458	Coprs	1.63739
ENSMUSG00000030589	Rasgrp4	1.45813
ENSMUSG00000041287	Sox15	-1.69914
ENSMUSG00000058099	Nfam1	2.54151
ENSMUSG00000026357	Rgs18	2.62252
ENSMUSG00000027907	S100a11	-1.43385
ENSMUSG00000004347	Pde1c	-9.16353
ENSMUSG00000029309	Sparcl1	6.77086
ENSMUSG00000021311	Mtr	1.98922
ENSMUSG00000015745	Plekho1	2.5095
ENSMUSG00000019188	H13	1.07377
ENSMUSG00000100081	Gm29434	2.01451
ENSMUSG00000028581	Laptm5	2.66554
ENSMUSG00000048696	Mex3d	-2.19563
ENSMUSG00000059895	Ptp4a3	1.66333
ENSMUSG00000016528	Mapkapk2	1.39092
ENSMUSG00000068220	Lgals1	2.61814
ENSMUSG00000039853	Trim14	2.4157
ENSMUSG00000015355	Cd48	2.32971
ENSMUSG00000071847	Apcdd1	-0.975458
ENSMUSG00000020828	Pld2	1.68845
ENSMUSG00000057098	Ebf1	5.91988
ENSMUSG00000031360	Ctps2	1.61387
ENSMUSG00000048865	Arhgap30	2.49262
ENSMUSG00000024019	Cmtr1	0.972685
ENSMUSG00000048502	Duxbl1	-7.03696
ENSMUSG00000026450	Chit1	-1.33106
ENSMUSG00000035133	Arhgap5	-1.41635
ENSMUSG00000042284	Itga1	6.78445
ENSMUSG00000120563		-2.8712
ENSMUSG00000020700	Map3k3	1.07022
ENSMUSG00000079168	Cd209g	2.54034
ENSMUSG00000019906	Lin7a	8.98725
ENSMUSG00000109574	B230206I08Rik	-8.49905
ENSMUSG00000062353	Gm15772	4.7329
ENSMUSG00000071715	Ncf4	2.00621
ENSMUSG00000068860	Gm128	-1.22525
ENSMUSG00000005034	Prkacb	2.37821
ENSMUSG00000030365	Clec2i	2.77431
ENSMUSG00000003206	Ebi3	2.68199
ENSMUSG00000073902	Gvin3	5.39235
ENSMUSG00000049625	Tifab	2.90605
ENSMUSG00000054509	Parp4	-2.4885
ENSMUSG00000034485	Uaca	2.43271
ENSMUSG00000022895	Ets2	-1.13778
ENSMUSG00000019848	Popdc3	-2.18712
ENSMUSG00000040451	Sgms1	-0.826738
ENSMUSG00000023886	Smoc2	-1.80393
ENSMUSG00000055541	Lair1	3.4184
ENSMUSG00000029471	Camkk2	1.87881
ENSMUSG00000025142	Aspscr1	0.783273
ENSMUSG00000034799	Unc13a	1.1222
ENSMUSG00000038168	P3h2	1.00481
ENSMUSG00000087541	Hopxos	-1.60997
ENSMUSG00000025207	Sema4g	-7.36881
ENSMUSG00000037375	Hhat	2.55404
ENSMUSG00000042759	Apobr	2.47135
ENSMUSG00000027210	Meis2	-2.77325
ENSMUSG00000049526	Tmem202	2.54069
ENSMUSG00000041153	Osgin2	-1.8026
ENSMUSG00000000942	Hoxa4	-5.987
ENSMUSG00000042207	Kdm5b	-1.20983
ENSMUSG00000024242	Map4k3	-1.23873
ENSMUSG00000041782	Lad1	-1.16718
ENSMUSG00000042700	Sipa1l1	-1.5658
ENSMUSG00000052087	Rgs14	2.39762
ENSMUSG00000044279	Crb3	-1.03784
ENSMUSG00000022761	Lztr1	0.934373
ENSMUSG00000031904	Slc7a6	-1.49573
ENSMUSG00000048000	Gigyf2	-0.971115
ENSMUSG00000066800	Rnasel	2.23708
ENSMUSG00000026483	Niban1	2.57588
ENSMUSG00000066151	Fkbp15	1.06356
ENSMUSG00000031585	Gtf2e2	-0.769467
ENSMUSG00000043822	Adamtsl5	1.29246
ENSMUSG00000024818	Slc25a45	1.97165
ENSMUSG00000034673	Pbx2	1.84463
ENSMUSG00000033960	Jcad	2.93488
ENSMUSG00000118667	Ahnak2	-1.52093
ENSMUSG00000024168	Tmem204	5.62431
ENSMUSG00000041143	Tmco4	1.31313
ENSMUSG00000033544	Angptl1	-7.66897
ENSMUSG00000005069	Pex5	1.61641
ENSMUSG00000070934	Rraga	-0.817462
ENSMUSG00000032092	Mpzl2	-1.36856
ENSMUSG00000006699	Cdc42	0.703892
ENSMUSG00000035711	Dok3	2.41165
ENSMUSG00000005124	Ccn4	-4.41107
ENSMUSG00000059714	Flot1	1.09547
ENSMUSG00000001999	Blvra	1.21373
ENSMUSG00000024774	Ankrd22	-1.03719
ENSMUSG00000029917	Qrfprl	-7.80084
ENSMUSG00000027555	Car13	-1.14752
ENSMUSG00000031370	Zrsr2	-1.30778
ENSMUSG00000002076	Hsf2bp	-7.38335
ENSMUSG00000024922	Ovol1	-2.42215
ENSMUSG00000004631	Sgce	3.23948
ENSMUSG00000036412	Arsi	2.56215
ENSMUSG00000020437	Myo1g	2.91021
ENSMUSG00000039982	Dtx4	2.2997
ENSMUSG00000025355	Mmp19	2.08334
ENSMUSG00000071042	Rasgrp3	2.59535
ENSMUSG00000016664	Pacsin2	1.37725
ENSMUSG00000028433	Ubap2	-1.07381
ENSMUSG00000028860	Sytl1	-1.24486
ENSMUSG00000086680	Gm11592	-1.81181
ENSMUSG00000018008	Cyth4	3.06025
ENSMUSG00000031805	Jak3	2.38326
ENSMUSG00000057137	Tmem140	2.01452
ENSMUSG00000041313	Slc7a1	-1.82509
ENSMUSG00000114220	Gm10353	1.51842
ENSMUSG00000091575	2010016I18Rik	-2.55796
ENSMUSG00000026123	Plekhb2	1.58747
ENSMUSG00000050232	Cxcr3	3.13886
ENSMUSG00000031328	Flna	0.995205
ENSMUSG00000016028	Celsr1	-1.4673
ENSMUSG00000057541	Pus7	-1.33981
ENSMUSG00000025911	Adhfe1	2.3605
ENSMUSG00000026974	Zmynd19	-1.50078
ENSMUSG00000085068	Gm15895	-1.69992
ENSMUSG00000053253	Ndfip2	-1.33788
ENSMUSG00000042312	S100a13	1.4544
ENSMUSG00000046519	Golph3l	1.40944
ENSMUSG00000054659	Pm20d2	-4.36944
ENSMUSG00000000278	Scpep1	1.75883
ENSMUSG00000106344	Mir1892	-1.28427
ENSMUSG00000040552	C3ar1	2.36466
ENSMUSG00000007207	Stx1a	-6.71721
ENSMUSG00000109715	Gm45606	1.90421
ENSMUSG00000058709	Egln2	1.04998
ENSMUSG00000030089	Slc41a3	4.24731
ENSMUSG00000024121	Atp6v0c	0.870329
ENSMUSG00000025151	Maged1	1.03294
ENSMUSG00000078853	Igtp	1.76882
ENSMUSG00000006800	Sulf2	2.00684
ENSMUSG00000021226	Acot2	-1.09987
ENSMUSG00000042155	Klhl23	-6.62466
ENSMUSG00000001056	Nhp2	-0.822029
ENSMUSG00000079018	Ly6c1	1.77953
ENSMUSG00000027890	Gstm4	1.57224
ENSMUSG00000036570	Fxyd1	3.6183
ENSMUSG00000032067	Pts	1.43514
ENSMUSG00000097022	BC001981	-1.44116
ENSMUSG00000040212	Emp3	2.28801
ENSMUSG00000061273	Mmgt1	-1.23101
ENSMUSG00000109876	Gm45449	4.13932
ENSMUSG00000022579	Gpihbp1	12.447
ENSMUSG00000091573	Serpina3d-ps	-6.85289
ENSMUSG00000038236	Hoxa7	-1.64892
ENSMUSG00000028692	Akr1a1	0.923224
ENSMUSG00000072825	Cep170b	-1.15497
ENSMUSG00000043811	Rtn4r	-1.35205
ENSMUSG00000032265	Tent5a	1.02576
ENSMUSG00000010608	Rbm25	-1.06088
ENSMUSG00000032021	Crtam	-6.97969
ENSMUSG00000021118	Plek2	-1.10526
ENSMUSG00000044791	Setd2	-1.83248
ENSMUSG00000024486	Hbegf	-2.52871
ENSMUSG00000112290	Gm33782	-7.50932
ENSMUSG00000073421	H2-Ab1	2.26865
ENSMUSG00000020564	Atxn7l1	1.51939
ENSMUSG00000002233	Rhoc	2.68851
ENSMUSG00000038312	Edem2	0.870278
ENSMUSG00000110831	Gm48159	-3.3547
ENSMUSG00000045165	AI467606	2.87474
ENSMUSG00000025630	Hprt	0.749423
ENSMUSG00000026077	Npas2	-4.72665
ENSMUSG00000107023	Gm42715	-0.966659
ENSMUSG00000022043	Trim35	1.95202
ENSMUSG00000031990	Jam3	5.5613
ENSMUSG00000024011	Pi16	3.66195
ENSMUSG00000029830	Svopl	-4.50154
ENSMUSG00000051043	Gprc5c	2.53023
ENSMUSG00000109695	Gm31166	-2.5143
ENSMUSG00000021772	Nkiras1	-0.785839
ENSMUSG00000024130	Abca3	1.0772
ENSMUSG00000040681	Hmgn1	-1.10559
ENSMUSG00000067336	Bmpr2	-1.64645
ENSMUSG00000044244	Il20rb	-0.827249
ENSMUSG00000087581	Gm11571	-2.98237
ENSMUSG00000032010	Usp2	-1.97691
ENSMUSG00000021594	Srd5a1	-1.30553
ENSMUSG00000041530	Ago1	-1.20392
ENSMUSG00000121399		2.84626
ENSMUSG00000027287	Snap23	1.2543
ENSMUSG00000022103	Gfra2	2.60431
ENSMUSG00000120495		0.872807
ENSMUSG00000015932	Dstn	-0.73912
ENSMUSG00000072620	Slfn2	2.83304
ENSMUSG00000042099	Kank3	2.57946
ENSMUSG00000020865	Abcc3	2.90822
ENSMUSG00000026027	Stradb	0.979697
ENSMUSG00000036469	Marchf1	3.44386
ENSMUSG00000025314	Ptprj	1.97891
ENSMUSG00000026385	Dbi	-1.19563
ENSMUSG00000015619	Gata3	-1.20096
ENSMUSG00000029207	Apbb2	1.47069
ENSMUSG00000028885	Smpdl3b	2.15355
ENSMUSG00000030161	Gabarapl1	1.06095
ENSMUSG00000023994	Nfya	-4.36422
ENSMUSG00000106475	Gm43011	-7.45711
ENSMUSG00000056429	Tgoln1	0.867433
ENSMUSG00000071856	Mcc	-1.59991
ENSMUSG00000045075	Gm9796	5.96326
ENSMUSG00000031750	Il34	-1.33795
ENSMUSG00000013846	St3gal1	2.24922
ENSMUSG00000031090	Nadsyn1	2.28847
ENSMUSG00000032194	Kank2	2.41918
ENSMUSG00000020432	Tcn2	1.60912
ENSMUSG00000056201	Cfl1	0.958868
ENSMUSG00000038642	Ctss	2.15166
ENSMUSG00000051498	Tlr6	2.61899
ENSMUSG00000031286	Glt28d2	-1.39347
ENSMUSG00000043629	1700019D03Rik	2.44563
ENSMUSG00000036599	Chst12	1.52092
ENSMUSG00000019944	Rhobtb1	1.39883
ENSMUSG00000021360	Gcnt2	-1.2588
ENSMUSG00000032381	Ciao2a	1.01657
ENSMUSG00000029627	Zkscan14	0.918065
ENSMUSG00000097154	Gm26510	3.07042
ENSMUSG00000108854	D830036C21Rik	-3.21275
ENSMUSG00000009376	Met	-1.36
ENSMUSG00000023008	Fmnl3	2.82084
ENSMUSG00000037369	Kdm6a	-0.984214
ENSMUSG00000004951	Hspb1	-1.82828
ENSMUSG00000079481	Nhsl2	3.6583
ENSMUSG00000063015	Ccni	0.69763
ENSMUSG00000056481	Cd248	4.23855
ENSMUSG00000047180	Neurl3	1.71035
ENSMUSG00000071637	Cebpd	1.32395
ENSMUSG00000042793	Lgr6	-1.68679
ENSMUSG00000029076	Sdf4	1.03035
ENSMUSG00000022048	Dpysl2	2.43132
ENSMUSG00000026288	Inpp5d	2.74952
ENSMUSG00000085213	Gm13091	2.83481
ENSMUSG00000002699	Lcp2	2.82846
ENSMUSG00000030103	Bhlhe40	-2.04943
ENSMUSG00000029771	Irf5	1.34967
ENSMUSG00000057315	Arhgap24	-2.10872
ENSMUSG00000029022	Miip	0.954525
ENSMUSG00000007458	M6pr	0.958929
ENSMUSG00000028841	Cnksr1	-1.37523
ENSMUSG00000030790	Adm	-2.43104
ENSMUSG00000039395	Mreg	-1.07024
ENSMUSG00000039515	Ptpa	1.11727
ENSMUSG00000019960	Dusp6	1.70578
ENSMUSG00000026078	Pdcl3	-0.732772
ENSMUSG00000111929	Gm48780	-2.22344
ENSMUSG00000056413	Adap1	2.94238
ENSMUSG00000068267	Cenpb	0.986595
ENSMUSG00000086236	5830418P13Rik	-7.60481
ENSMUSG00000078921	Tgtp2	3.4055
ENSMUSG00000042035	Igsf3	-1.54734
ENSMUSG00000109539	Gm44667	-7.48499
ENSMUSG00000087338	Scpep1os	1.70683
ENSMUSG00000039521	Foxp3	1.22326
ENSMUSG00000044641	Pard6b	-2.49738
ENSMUSG00000021916	Glt8d1	1.19891
ENSMUSG00000047884	Klk9	-2.07022
ENSMUSG00000019428	Fkbp8	0.77119
ENSMUSG00000016206	H2-M3	1.23543
ENSMUSG00000004266	Ptpn6	1.31657
ENSMUSG00000030711	Sult1a1	2.6973
ENSMUSG00000086656	Gm15701	3.44595
ENSMUSG00000090625	Gm20721	0.885649
ENSMUSG00000028238	Atp6v0d2	3.48294
ENSMUSG00000056185	Snx32	0.914528
ENSMUSG00000018425	Dhx40	1.28949
ENSMUSG00000027523	Gnas	0.868634
ENSMUSG00000020305	Asb3	1.02821
ENSMUSG00000031506	Ptpn7	3.98937
ENSMUSG00000022496	Tnfrsf17	2.50024
ENSMUSG00000052921	Arhgef15	5.18509
ENSMUSG00000026170	Cyp27a1	1.97062
ENSMUSG00000058715	Fcer1g	2.29924
ENSMUSG00000031133	Arhgef6	2.52989
ENSMUSG00000045404	Kcnk13	2.67351
ENSMUSG00000020801	Med31	-1.10013
ENSMUSG00000092511	Gm20547	2.74494
ENSMUSG00000086894	Gm15708	-1.81446
ENSMUSG00000026365	Cfh	2.6687
ENSMUSG00000028931	Kcnab2	2.64304
ENSMUSG00000121489	1810014B01Rik	0.62825
ENSMUSG00000020143	Dock2	2.65221
ENSMUSG00000034226	Rhov	-1.08215
ENSMUSG00000076870	Trdj1	-6.61889
ENSMUSG00000111447	Gm48249	-1.42797
ENSMUSG00000036553	Sh3tc1	2.74425
ENSMUSG00000099329	Gm28052	0.863591
ENSMUSG00000032737	Inppl1	1.59446
ENSMUSG00000046806	Cyren	1.96686
ENSMUSG00000030703	Gdpd3	1.71686
ENSMUSG00000033863	Klf9	-1.35485
ENSMUSG00000019139	Isyna1	1.2184
ENSMUSG00000035696	Rnf38	-1.32426
ENSMUSG00000024610	Cd74	2.27953
ENSMUSG00000021866	Anxa11	1.26061
ENSMUSG00000029674	Limk1	2.38403
ENSMUSG00000021661	Ankra2	-1.16465
ENSMUSG00000102191	Gm36569	5.51057
ENSMUSG00000048490	Nrip1	-1.83924
ENSMUSG00000063273	Naa15	-0.768896
ENSMUSG00000017309	Cd300lg	4.90442
ENSMUSG00000012422	Tmem167	-0.723811
ENSMUSG00000086514	Gm11747	2.29706
ENSMUSG00000103015	Gm37549	-6.60478
ENSMUSG00000000244	Tspan32	2.68858
ENSMUSG00000006445	Epha2	-1.55829
ENSMUSG00000078439	Smim24	-1.45566
ENSMUSG00000002797	Ggct	-1.49716
ENSMUSG00000028019	Pdgfc	2.30446
ENSMUSG00000028076	Cd1d1	2.5556
ENSMUSG00000001946	Esam	7.84965
ENSMUSG00000026994	Galnt3	-3.18322
ENSMUSG00000037926	Ssh2	1.33548
ENSMUSG00000063193	Cd300lb	3.20665
ENSMUSG00000022674	Ube2v2	-1.10992
ENSMUSG00000024661	Fth1	1.44011
ENSMUSG00000025034	Trim8	0.879424
ENSMUSG00000064147	Rab44	-2.20277
ENSMUSG00000022111	Uchl3	-0.903761
ENSMUSG00000035649	Zcchc7	-1.62589
ENSMUSG00000016344	Ppdpf	-1.02836
ENSMUSG00000037905	Bri3bp	-1.03069
ENSMUSG00000099757	BE692007	2.48611
ENSMUSG00000032698	Lmo2	2.66637
ENSMUSG00000007815	Rhoa	0.678978
ENSMUSG00000090039	Gm15894	-1.70828
ENSMUSG00000024070	Prkd3	2.27542
ENSMUSG00000044583	Tlr7	2.63784
ENSMUSG00000058704	Memo1	-1.05723
ENSMUSG00000062931	Zfp938	1.50508
ENSMUSG00000034269	Setd5	-1.28916
ENSMUSG00000101599	Gm20342	-4.5287
ENSMUSG00000041445	Mmrn2	6.07813
ENSMUSG00000061436	Hipk2	-1.01644
ENSMUSG00000008601	Rab25	-1.0743
ENSMUSG00000024042	Sik1	-2.15593
ENSMUSG00000086390	1810019D21Rik	-1.12306
ENSMUSG00000030720	Cln3	1.15382
ENSMUSG00000006273	Atp6v1b2	1.1141
ENSMUSG00000048175	Asb8	1.30051
ENSMUSG00000038593	Tctn1	2.11558
ENSMUSG00000032193	Ldlr	-1.55134
ENSMUSG00000042510	AA986860	-1.32692
ENSMUSG00000040613	Apobec1	2.44349
ENSMUSG00000025157	Zdhhc16	0.763294
ENSMUSG00000024059	Clip4	-1.19592
ENSMUSG00000041912	Tdrkh	2.64437
ENSMUSG00000074802	Gas2l3	1.86812
ENSMUSG00000036246	Gmip	1.31733
ENSMUSG00000101162	Gm26728	-1.23484
ENSMUSG00000040225	Prrc2c	-1.41723
ENSMUSG00000034911	Ushbp1	7.69681
ENSMUSG00000033624	Pdpr	-1.19727
ENSMUSG00000026039	Sgo2a	-6.76673
ENSMUSG00000076012	Mir705	3.1165
ENSMUSG00000034401	Spata6	1.67402
ENSMUSG00000006344	Ggt5	2.93512
ENSMUSG00000047409	Ctdspl	-1.08851
ENSMUSG00000064090	Vrk2	0.841636
ENSMUSG00000029405	G3bp2	0.818559
ENSMUSG00000093507	Gm20627	-2.06057
ENSMUSG00000054252	Fgfr3	-1.3676
ENSMUSG00000029672	Fam3c	0.962205
ENSMUSG00000002227	Mov10	3.13506
ENSMUSG00000062515	Fabp4	5.52879
ENSMUSG00000027708	Dcun1d1	-0.891848
ENSMUSG00000113015	Gm6296	-7.18219
ENSMUSG00000078816	Prkcg	1.88652
ENSMUSG00000079317	Trappc2	-0.898525
ENSMUSG00000030317	Timp4	9.81362
ENSMUSG00000097413	A830052D11Rik	2.70209
ENSMUSG00000022453	Naga	1.02402
ENSMUSG00000030427	Lilra6	2.93602
ENSMUSG00000060962	Dmkn	-1.23012
ENSMUSG00000062012	Zfp13	3.12741
ENSMUSG00000017978	Cadps2	-7.01546
ENSMUSG00000075702	Selenom	2.76798
ENSMUSG00000020547	Bzw2	-1.1161
ENSMUSG00000120573		-6.95971
ENSMUSG00000121297		1.7996
ENSMUSG00000089804	Gm16136	-1.28499
ENSMUSG00000000223	Drp2	7.47784
ENSMUSG00000000303	Cdh1	-1.03907
ENSMUSG00000040270	Bach2	-4.70925
ENSMUSG00000008318	Relt	3.62285
ENSMUSG00000035352	Ccl12	2.21672
ENSMUSG00000014158	Trpv4	2.66701
ENSMUSG00000028465	Tln1	1.05671
ENSMUSG00000029311	Hsd17b11	2.1438
ENSMUSG00000028716	Pdzk1ip1	-1.21392
ENSMUSG00000031503	Col4a2	2.8701
ENSMUSG00000121479		-6.65368
ENSMUSG00000040430	Pitpnc1	1.97145
ENSMUSG00000047554	Tmem41b	-0.737287
ENSMUSG00000018217	Pmp22	2.07142
ENSMUSG00000066755	Tnfsf18	-6.98698
ENSMUSG00000017831	Rab5a	-0.873084
ENSMUSG00000048852	Gm12185	7.92059
ENSMUSG00000038822	Hace1	-1.43752
ENSMUSG00000110040	Gm49369	1.39197
ENSMUSG00000005982	Naa60	1.0698
ENSMUSG00000029103	Lrpap1	1.08559
ENSMUSG00000033684	Qsox1	2.17288
ENSMUSG00000013155	Enkd1	2.16896
ENSMUSG00000041523	Upk2	-7.11604
ENSMUSG00000083012	Fam220a	-1.68126
ENSMUSG00000038518	Jarid2	-1.41552
ENSMUSG00000022372	Sla	2.52106
ENSMUSG00000021497	Txndc15	0.907728
ENSMUSG00000042485	Mustn1	3.78278
ENSMUSG00000025804	Ccr1	2.8859
ENSMUSG00000033237	Arid2	-1.2205
ENSMUSG00000031803	B3gnt3	5.92185
ENSMUSG00000030342	Cd9	-1.31151
ENSMUSG00000022816	Fstl1	4.50736
ENSMUSG00000029254	Stap1	2.91415
ENSMUSG00000052384	Nrros	2.58921
ENSMUSG00000028328	Tmod1	1.74588
ENSMUSG00000037029	Zfp146	-1.72526
ENSMUSG00000065954	Tacc1	1.69847
ENSMUSG00000001729	Akt1	1.17074
ENSMUSG00000016087	Fli1	2.703
ENSMUSG00000020024	Cep83	-1.55097
ENSMUSG00000024899	Papss2	2.74066
ENSMUSG00000029550	Sppl3	-1.2327
ENSMUSG00000054889	Dsp	-1.41071
ENSMUSG00000027312	Atrn	-1.08595
ENSMUSG00000111229	Gm39323	-6.69656
ENSMUSG00000055323	Gm9967	1.77013
ENSMUSG00000056023	Gm9989	-4.76677
ENSMUSG00000034574	Daam1	-1.15642
ENSMUSG00000107724	Gm16042	-6.51265
ENSMUSG00000038828	Tmem214	1.12038
ENSMUSG00000026656	Fcgr2b	2.23439
ENSMUSG00000010663	Fads1	2.63445
ENSMUSG00000085037	4933421O10Rik	-3.00447
ENSMUSG00000022235	Cmbl	3.88323
ENSMUSG00000025504	Eps8l2	-1.0553
ENSMUSG00000054435	Gimap4	7.28875
ENSMUSG00000033713	Foxn3	-1.14108
ENSMUSG00000028211	Trp53inp1	-1.66872
ENSMUSG00000037279	Ovol2	-1.73701
ENSMUSG00000084552	Gm24840	-7.65799
ENSMUSG00000029638	Glcci1	-2.73193
ENSMUSG00000017466	Timp2	1.9675
ENSMUSG00000027257	Pacsin3	-1.03225
ENSMUSG00000020241	Col6a2	3.78113
ENSMUSG00000107283	Mpv17	1.00721
ENSMUSG00000068617	Efcab1	-1.83366
ENSMUSG00000021263	Degs2	3.0894
ENSMUSG00000007891	Ctsd	1.40213
ENSMUSG00000044167	Foxo1	-1.07985
ENSMUSG00000022285	Ywhaz	-0.880671
ENSMUSG00000116033	Gm49442	8.25092
ENSMUSG00000102234	Gm37885	1.71874
ENSMUSG00000057766	Ankrd29	-2.44435
ENSMUSG00000020709	Adap2	2.45559
ENSMUSG00000028378	Ptgr1	-0.781281
ENSMUSG00000046058	Eid2	2.86036
ENSMUSG00000030868	Dctn5	0.944175
ENSMUSG00000037331	Larp1	-0.815065
ENSMUSG00000005609	Ctr9	-0.975545
ENSMUSG00000024576	Csnk1a1	-0.63934
ENSMUSG00000002608	Ccdc97	1.06425
ENSMUSG00000098068	Gm7909	-5.22116
ENSMUSG00000026317	Cln8	1.09459
ENSMUSG00000095105	Edaradd	-1.39379
ENSMUSG00000039126	Prune2	3.04351
ENSMUSG00000020773	Trim47	1.21142
ENSMUSG00000042404	Dennd4b	2.69824
ENSMUSG00000000125	Wnt3	-0.828396
ENSMUSG00000064080	Fbln2	3.98103
ENSMUSG00000038084	Opa1	1.22985
ENSMUSG00000054455	Vapb	1.46759
ENSMUSG00000029669	Tspan12	6.27723
ENSMUSG00000020218	Wif1	-7.15669
ENSMUSG00000019996	Map7	-1.10616
ENSMUSG00000090246	Gm17017	3.79643
ENSMUSG00000085355	3010003L21Rik	-1.45977
ENSMUSG00000025155	Dus1l	0.599221
ENSMUSG00000023885	Thbs2	-1.95002
ENSMUSG00000024425	Ndfip1	0.806958
ENSMUSG00000009418	Nav1	3.09703
ENSMUSG00000026204	Ptprn	-6.92577
ENSMUSG00000032369	Plscr1	3.662
ENSMUSG00000047592	Nxpe5	2.75183
ENSMUSG00000046768	Rhoj	2.08406
ENSMUSG00000062591	Tubb4a	4.93087
ENSMUSG00000029598	Plbd2	0.983533
ENSMUSG00000034584	Exph5	-1.2376
ENSMUSG00000054619	Mettl7a1	-0.951052
ENSMUSG00000032038	St3gal4	2.32765
ENSMUSG00000004837	Grap	2.59195
ENSMUSG00000027296	Itpka	-3.48157
ENSMUSG00000032313	Tmem266	-6.63505
ENSMUSG00000038618	Rassf7	-1.26065
ENSMUSG00000002274	Metrn	2.13301
ENSMUSG00000031016	Wee1	-1.62278
ENSMUSG00000001864	Aif1l	4.1356
ENSMUSG00000021494	Ddx41	1.03197
ENSMUSG00000047547	Cltb	-0.745768
ENSMUSG00000067818	Myl9	4.21516
ENSMUSG00000027994	Mcub	1.96044
ENSMUSG00000048661	Lemd3	-2.54848
ENSMUSG00000002279	Lmf1	1.00968
ENSMUSG00000001493	Meox1	7.77876
ENSMUSG00000056214	Pard6g	-1.09379
ENSMUSG00000087006	Gm13889	5.41338
ENSMUSG00000026466	Tor1aip1	0.794057
ENSMUSG00000003534	Ddr1	-0.942867
ENSMUSG00000057454	Lypd3	-1.04509
ENSMUSG00000040254	Sema3d	-1.68622
ENSMUSG00000005354	Txn2	0.687604
ENSMUSG00000013833	Med16	1.05139
ENSMUSG00000035569	Ankrd11	-1.10918
ENSMUSG00000092283	Gm20412	4.48603
ENSMUSG00000040483	Xaf1	1.49999
ENSMUSG00000020654	Adcy3	1.09093
ENSMUSG00000093327	Mir5107	2.17804
ENSMUSG00000051339	2900026A02Rik	-1.19317
ENSMUSG00000047022	Mipol1	-1.92232
ENSMUSG00000048163	Selplg	2.4251
ENSMUSG00000040528	Milr1	3.11845
ENSMUSG00000023026	Dip2b	-1.30181
ENSMUSG00000025176	Hoga1	4.34125
ENSMUSG00000092595	Gm20427	0.529937
ENSMUSG00000028532	Cachd1	-0.936826
ENSMUSG00000032175	Tyk2	1.1641
ENSMUSG00000024349	Sting1	2.61913
ENSMUSG00000030788	Rnf141	1.08991
ENSMUSG00000111341	Gm47111	-6.6864
ENSMUSG00000097675	1700101I11Rik	0.873605
ENSMUSG00000105504	Gbp5	3.27708
ENSMUSG00000095538	Gm21983	0.716933
ENSMUSG00000047061	Gm9817	-2.56304
ENSMUSG00000097937	Gm6967	-7.3364
ENSMUSG00000062761	Zfp512	1.401
ENSMUSG00000051735	Rinl	2.51731
ENSMUSG00000027936	Crtc2	0.701882
ENSMUSG00000108826	4931412I15Rik	-7.10228
ENSMUSG00000042167	Tent2	1.22849
ENSMUSG00000046822	Slc39a3	0.995408
ENSMUSG00000091618	H60c	-1.61452
ENSMUSG00000107879	9330102E08Rik	-1.39776
ENSMUSG00000020092	Pald1	1.9258
ENSMUSG00000022114	Spry2	-2.17383
ENSMUSG00000054091	1810037I17Rik	-1.58654
ENSMUSG00000037548	H2-DMb2	1.50032
ENSMUSG00000015970	Chdh	-1.61784
ENSMUSG00000023452	Pisd	0.70453
ENSMUSG00000040021	Lats1	-1.05931
ENSMUSG00000079575	Rbpj-ps3	1.67938
ENSMUSG00000030543	Mesp2	-1.07926
ENSMUSG00000109257	Gm45200	-6.96373
ENSMUSG00000069919	Hba-a1	-2.69259
ENSMUSG00000078915	Hsp25-ps1	-2.49157
ENSMUSG00000038271	Iffo1	2.87134
ENSMUSG00000081683	Fzd10	-1.45961
ENSMUSG00000097610	A930012L18Rik	-2.12012
ENSMUSG00000056174	Col8a2	-6.81475
ENSMUSG00000073418	C4b	3.6356
ENSMUSG00000058135	Gstm1	1.40924
ENSMUSG00000018761	Mpdu1	0.803563
ENSMUSG00000040842	Szrd1	0.848992
ENSMUSG00000029064	Gnb1	1.13308
ENSMUSG00000032352	Lrrc1	-0.869678
ENSMUSG00000027999	Pla2g12a	-1.18088
ENSMUSG00000040618	Pck2	1.37106
ENSMUSG00000062604	Srpk2	-1.03046
ENSMUSG00000029233	Srd5a3	1.06631
ENSMUSG00000074874	Ctla2b	2.11457
ENSMUSG00000078630	Tomt	0.901387
ENSMUSG00000003283	Hck	2.68008
ENSMUSG00000029135	Fosl2	-1.14553
ENSMUSG00000008036	Ap2s1	0.881384
ENSMUSG00000031066	Usp11	3.81328
ENSMUSG00000029209	Gnpda2	-0.86272
ENSMUSG00000021754	Map3k1	-1.07817
ENSMUSG00000037217	Syn1	2.87875
ENSMUSG00000034382	AI661453	-1.53189
ENSMUSG00000086814	Gm15677	-1.22448
ENSMUSG00000015027	Galns	2.37282
ENSMUSG00000027188	Pamr1	6.14628
ENSMUSG00000030032	Wdr54	-0.962992
ENSMUSG00000013160	Atp6v0d1	0.847542
ENSMUSG00000047454	Gphn	-0.987176
ENSMUSG00000027620	Rbm39	-1.0749
ENSMUSG00000021185	Dglucy	2.67508
ENSMUSG00000060519	Tor3a	1.2141
ENSMUSG00000037999	Arap2	-1.37898
ENSMUSG00000040652	Oaz2	0.930257
ENSMUSG00000032563	Mrpl3	0.698949
ENSMUSG00000027227	Sord	1.45293
ENSMUSG00000027430	Dtd1	0.706935
ENSMUSG00000034786	Gpsm3	2.26863
ENSMUSG00000024640	Psat1	-0.960685
ENSMUSG00000092386	Gm20536	1.00618
ENSMUSG00000030798	Cd37	2.37132
ENSMUSG00000038859	Baiap2l1	-1.25728
ENSMUSG00000085939	Cd63-ps	1.57145
ENSMUSG00000048915	Efna5	-1.4889
ENSMUSG00000020553	Pctp	2.07994
ENSMUSG00000106737	Gm42962	3.73155
ENSMUSG00000109771	Gm35315	-6.91128
ENSMUSG00000109652	Gm45555	-7.37435
ENSMUSG00000052331	Ankrd44	2.43334
ENSMUSG00000020407	Upp1	4.65205
ENSMUSG00000106715	Tmem265	-1.24701
ENSMUSG00000028838	Extl1	-1.46827
ENSMUSG00000027763	Mbnl1	0.841408
ENSMUSG00000026463	Atp2b4	-1.4825
ENSMUSG00000003227	Edar	-6.19163
ENSMUSG00000038206	Fbxo8	-1.14655
ENSMUSG00000032766	Gng11	3.63369
ENSMUSG00000066324	Bpnt2	-1.1076
ENSMUSG00000026648	Dclre1c	1.57013
ENSMUSG00000039936	Pik3cd	2.59755
ENSMUSG00000011263	Exoc3l2	1.98352
ENSMUSG00000022013	Dnajc15	1.12612
ENSMUSG00000002885	Adgre5	1.73545
ENSMUSG00000030499	Kctd15	-1.48911
ENSMUSG00000044712	Slc38a6	1.77694
ENSMUSG00000078144	Capns2	-1.2136
ENSMUSG00000102615	Gm37844	4.37516
ENSMUSG00000114936	Gm47061	-3.96799
ENSMUSG00000045534	Kcna5	8.36105
ENSMUSG00000025429	Pstpip2	2.17445
ENSMUSG00000095079	Igha	4.45307
ENSMUSG00000102564	Gm37035	-1.25527
ENSMUSG00000035268	Pkig	1.00833
ENSMUSG00000039405	Prss23	-1.10136
ENSMUSG00000027184	Caprin1	0.784454
ENSMUSG00000015176	Nolc1	-0.84112
ENSMUSG00000021678	F2rl1	-1.46795
ENSMUSG00000030521	Mphosph10	-1.12371
ENSMUSG00000020810	Cygb	2.94942
ENSMUSG00000021936	Mapk8	-3.60608
ENSMUSG00000043681	Fam25c	-1.32589
ENSMUSG00000033498	Strc	-1.31851
ENSMUSG00000027869	Hsd3b6	-8.26891
ENSMUSG00000005983	1700037C18Rik	1.02054
ENSMUSG00000022659	Gcsam	-6.84368
ENSMUSG00000101406	Gm29200	-2.70134
ENSMUSG00000057440	Mpp7	-1.1571
ENSMUSG00000090124	Ugt1a7c	1.11915
ENSMUSG00000111390	Gm48796	5.74031
ENSMUSG00000023963	Cyp39a1	-1.39007
ENSMUSG00000033295	Ptprf	-0.765422
ENSMUSG00000117426	Gm33055	-6.67448
ENSMUSG00000101304	Plet1os	-2.29382
ENSMUSG00000024338	Psmb8	1.12053
ENSMUSG00000033389	Arhgap44	-2.76568
ENSMUSG00000019832	Rab32	2.00227
ENSMUSG00000084899	Gm15344	0.653164
ENSMUSG00000039046	Usp6nl	-1.40802
ENSMUSG00000054418	2900041M22Rik	-6.25208
ENSMUSG00000060733	Ipmk	-1.30668
ENSMUSG00000055320	Tead1	-3.6304
ENSMUSG00000051910	Sox6	-2.17912
ENSMUSG00000046470	Sox18	7.50387
ENSMUSG00000024357	Sil1	1.03436
ENSMUSG00000033487	Fndc3a	1.22135
ENSMUSG00000087406	E130215H24Rik	3.26835
ENSMUSG00000038764	Ptpn3	-1.61427
ENSMUSG00000020674	Pxdn	4.53833
ENSMUSG00000032281	Acsbg1	-0.769405
ENSMUSG00000007989	Fzd3	-2.09279
ENSMUSG00000023031	Cela1	2.31418
ENSMUSG00000028115	Bnipl	-0.824293
ENSMUSG00000025494	Sigirr	1.85909
ENSMUSG00000026509	Capn2	1.75068
ENSMUSG00000027428	Rbbp9	0.905549
ENSMUSG00000032690	Oas2	3.49491
ENSMUSG00000033533	Acsm1	-3.13745
ENSMUSG00000052681	Rap1b	0.774864
ENSMUSG00000028405	Aco1	1.6385
ENSMUSG00000003873	Bax	0.927494
ENSMUSG00000032122	Slc37a2	2.01096
ENSMUSG00000021794	Glud1	0.758021
ENSMUSG00000059689	Zfp637	0.86662
ENSMUSG00000049489	Ccnq	1.47053
ENSMUSG00000028567	Txndc12	1.12748
ENSMUSG00000033880	Lgals3bp	2.5202
ENSMUSG00000047187	Rab2a	-0.784545
ENSMUSG00000064225	Paqr9	8.53321
ENSMUSG00000020017	Hal	1.56872
ENSMUSG00000002963	Pnkp	0.838973
ENSMUSG00000059498	Fcgr3	2.5773
ENSMUSG00000107040	Gm43791	-1.65106
ENSMUSG00000024376	Epb41l4a	-1.94863
ENSMUSG00000022346	Myc	-1.918
ENSMUSG00000014402	Tsg101	-0.658466
ENSMUSG00000045826	Ptprcap	1.21971
ENSMUSG00000034317	Trim59	-1.05726
ENSMUSG00000012705	Retn	8.65476
ENSMUSG00000032594	Ip6k1	1.03134
ENSMUSG00000044629	Cnrip1	2.86854
ENSMUSG00000038521	C1s1	3.19775
ENSMUSG00000121374		-1.82745
ENSMUSG00000111241	Gm19121	-6.6672
ENSMUSG00000056501	Cebpb	-1.20033
ENSMUSG00000039628	Hs3st6	-1.34707
ENSMUSG00000003545	Fosb	-1.83136
ENSMUSG00000000339	Rtca	0.949338
ENSMUSG00000120019		-6.25509
ENSMUSG00000023094	Msrb2	2.20565
ENSMUSG00000043673	Kcns3	-6.48654
ENSMUSG00000090038	Gm16573	-6.43067
ENSMUSG00000076033	Mir692-3	1.93197
ENSMUSG00000053574	4930563E22Rik	-4.24067
ENSMUSG00000052397	Ezr	-1.05117
ENSMUSG00000023000	Dhh	5.54246
ENSMUSG00000043998	Mgat2	0.857596
ENSMUSG00000076240	Mir702	1.83733
ENSMUSG00000046731	Kctd11	-1.42859
ENSMUSG00000060591	Ifitm2	1.38379
ENSMUSG00000026573	Xcl1	-3.28489
ENSMUSG00000027068	Dhrs9	2.2368
ENSMUSG00000054520	Sh3bp2	1.4734
ENSMUSG00000037887	Dusp8	-1.62681
ENSMUSG00000053654	Krt42	-3.60649
ENSMUSG00000055799	Tcf7l1	2.42943
ENSMUSG00000025268	Maged2	1.65936
ENSMUSG00000026811	St6galnac6	3.29342
ENSMUSG00000020451	Limk2	-0.810337
ENSMUSG00000024858	Grk2	0.956459
ENSMUSG00000030339	Ltbr	0.845722
ENSMUSG00000038462	Uqcrfs1	-0.70731
ENSMUSG00000020272	Stk10	2.54801
ENSMUSG00000038459	Abhd17c	-1.09606
ENSMUSG00000066684	Pilrb1	2.69859
ENSMUSG00000025894	Aasdhppt	-0.879614
ENSMUSG00000002900	Lamb1	3.07318
ENSMUSG00000044628	Rnf208	-1.40178
ENSMUSG00000044748	Defb1	-1.76435
ENSMUSG00000000579	Dynlt1c	1.55
ENSMUSG00000054263	Lifr	1.65289
ENSMUSG00000118210	Gm50394	-1.55351
ENSMUSG00000002249	Tead3	-1.8665
ENSMUSG00000029561	Oasl2	2.23621
ENSMUSG00000053291	Rab4b	0.652546
ENSMUSG00000028179	Cth	-6.73189
ENSMUSG00000061046	Haghl	1.71791
ENSMUSG00000021950	Anxa8	-1.13409
ENSMUSG00000113853	Gm47583	-7.33996
ENSMUSG00000053907	Mat2a	0.533762
ENSMUSG00000021559	Dapk1	2.0302
ENSMUSG00000037731	Themis2	2.96746
ENSMUSG00000056492	Adgrf5	5.76016
ENSMUSG00000041479	Syt15	4.86526
ENSMUSG00000099556	Gm28857	-1.2324
ENSMUSG00000025785	Exosc7	-0.919084
ENSMUSG00000027189	Trim44	0.987729
ENSMUSG00000018381	Abi3	1.88952
ENSMUSG00000034218	Atm	-2.4798
ENSMUSG00000033068	Entpd6	1.98251
ENSMUSG00000019256	Ahr	-1.0227
ENSMUSG00000045917	Tmem268	1.94859
ENSMUSG00000020774	Aspa	3.49357
ENSMUSG00000017418	Arl5b	-2.23835
ENSMUSG00000038370	Pcp4l1	7.76983
ENSMUSG00000058729	Lin9	-3.45002
ENSMUSG00000039270	Megf9	-1.32698
ENSMUSG00000034854	Mfsd12	1.37141
ENSMUSG00000093938	Evi2b	3.97472
ENSMUSG00000063564	Col23a1	-1.15825
ENSMUSG00000025875	Tspan17	1.3344
ENSMUSG00000095677	Dynlt1f	0.897228
ENSMUSG00000039048	Foxred1	1.25895
ENSMUSG00000034361	Cpne2	1.46018
ENSMUSG00000021262	Evl	2.45608
ENSMUSG00000084950	Gm5577	0.475573
ENSMUSG00000092260	Zfp963	1.58896
ENSMUSG00000117879	2310015A16Rik	-5.98823
ENSMUSG00000028292	Rars2	-0.938357
ENSMUSG00000047407	Tgif1	-1.04624
ENSMUSG00000029346	Srrd	0.957949
ENSMUSG00000038457	Tmem255b	1.03384
ENSMUSG00000022836	Mylk	3.25933
ENSMUSG00000036103	Colec12	2.4109
ENSMUSG00000036452	Arhgap26	2.18575
ENSMUSG00000028339	Col15a1	7.96848
ENSMUSG00000036893	Ehmt1	-1.10434
ENSMUSG00000022521	Crebbp	-1.2814
ENSMUSG00000028383	Hsdl2	-0.806703
ENSMUSG00000009281	Rarres2	1.63146
ENSMUSG00000068290	Ddrgk1	0.695992
ENSMUSG00000047496	Rnf152	-6.72247
ENSMUSG00000004568	Arhgef18	-1.01709
ENSMUSG00000037400	Atp11b	-0.843367
ENSMUSG00000056529	Ptafr	2.70112
ENSMUSG00000119952		-6.51767
ENSMUSG00000047604	Frat2	-1.35784
ENSMUSG00000016756	Cmah	3.03342
ENSMUSG00000004098	Col5a3	8.06245
ENSMUSG00000029817	Tra2a	-1.23769
ENSMUSG00000017747	Ghdc	1.28957
ENSMUSG00000021215	Net1	-0.841241
ENSMUSG00000041235	Chd7	-0.973168
ENSMUSG00000004988	Fxyd4	-2.63337
ENSMUSG00000030577	Cd22	4.46477
ENSMUSG00000022911	Arl13b	-1.15697
ENSMUSG00000048416	Mlf1	-4.36979
ENSMUSG00000110104	Gm45717	1.36153
ENSMUSG00000087341	0610040F04Rik	-2.08468
ENSMUSG00000050989	Selenon	1.87995
ENSMUSG00000021720	Rnf180	2.36533
ENSMUSG00000002504	Slc9a3r2	2.5483
ENSMUSG00000027829	Ccnl1	-1.85126
ENSMUSG00000074622	Mafb	1.11879
ENSMUSG00000021136	Smoc1	-6.15101
ENSMUSG00000029146	Snx17	0.985671
ENSMUSG00000030329	Pianp	1.81745
ENSMUSG00000046314	Stxbp6	2.25309
ENSMUSG00000116534	Gm49731	3.18142
ENSMUSG00000006715	Gmnn	-1.10817
ENSMUSG00000049516	Spty2d1	-1.24407
ENSMUSG00000120636		-7.17873
ENSMUSG00000031078	Cttn	-0.838422
ENSMUSG00000001555	Fkbp10	3.54403
ENSMUSG00000115338	Pnp	1.02251
ENSMUSG00000120969		-6.28429
ENSMUSG00000024188	Luc7l	-1.12604
ENSMUSG00000096176	Trdd2	-4.35939
ENSMUSG00000109560	Gm8463	-7.30789
ENSMUSG00000109812	Gm45640	-2.89434
ENSMUSG00000026473	Glul	1.59498
ENSMUSG00000089773	Skint1	-1.24804
ENSMUSG00000022885	St6gal1	2.42449
ENSMUSG00000020015	Cdk17	1.65421
ENSMUSG00000100394	Gm28791	-4.56485
ENSMUSG00000020105	Lrig3	-1.32709
ENSMUSG00000017446	C1qtnf1	2.21356
ENSMUSG00000055172	C1ra	3.43047
ENSMUSG00000047379	B4gat1	0.857465
ENSMUSG00000068699	Flnc	7.4767
ENSMUSG00000022528	Hes1	-1.51679
ENSMUSG00000018076	Med13l	-1.66337
ENSMUSG00000036934	4921524J17Rik	-1.05758
ENSMUSG00000026482	Rgl1	2.43327
ENSMUSG00000024402	Lta	-6.10019
ENSMUSG00000114723	5530402G07Rik	-7.40903
ENSMUSG00000090231	Cfb	2.74657
ENSMUSG00000118332	Fam220a	-1.51213
ENSMUSG00000035168	Tanc1	-1.18758
ENSMUSG00000024975	Pdcd4	-0.997814
ENSMUSG00000030730	Atp2a1	2.7074
ENSMUSG00002076161	Rn7sk	2.0125
ENSMUSG00000028248	Pnisr	-1.26805
ENSMUSG00000058446	Znrf2	-0.881374
ENSMUSG00000013495	Tmem175	0.806276
ENSMUSG00000063704	Mapk15	-6.62035
ENSMUSG00000052584	Serp2	-6.19639
ENSMUSG00000019850	Tnfaip3	-2.08931
ENSMUSG00000040703	Cyp2s1	-1.04707
ENSMUSG00000022912	Pros1	1.2999
ENSMUSG00000102299	Gm37539	2.26941
ENSMUSG00000022353	Mtss1	1.21908
ENSMUSG00000097440	Gm6277	1.79424
ENSMUSG00000030284	Creld1	2.34132
ENSMUSG00000024077	Strn	-1.31129
ENSMUSG00000025064	Col17a1	-1.33214
ENSMUSG00000110774	Gm39318	2.19902
ENSMUSG00000020863	Luc7l3	-1.15033
ENSMUSG00000021025	Nfkbia	-1.78054
ENSMUSG00000028108	Ecm1	1.44605
ENSMUSG00000073987	Ggh	-0.971496
ENSMUSG00000002983	Relb	1.18546
ENSMUSG00000104576	F830115B05Rik	-7.36932
ENSMUSG00000049687	Pheta2	4.28184
ENSMUSG00000089847	Timm10b	0.822514
ENSMUSG00000027282	Mtch2	-0.703273
ENSMUSG00000042306	S100a14	-0.993147
ENSMUSG00000019173	Rab5c	1.38609
ENSMUSG00000035020	Epgn	-2.92541
ENSMUSG00000038843	Gcnt1	3.87221
ENSMUSG00000046908	Ltb4r1	-1.63792
ENSMUSG00000030263	Irag2	2.22014
ENSMUSG00000030691	Fchsd2	1.42165
ENSMUSG00000037017	Zscan21	1.53439
ENSMUSG00000072676	Tmem254	-0.874697
ENSMUSG00000054945	Gm9958	-5.89641
ENSMUSG00000024851	Pitpnm1	1.79711
ENSMUSG00000034528	Hsd17b13	-6.87573
ENSMUSG00000121471		-6.99904
ENSMUSG00000031757	Mt4	-2.67201
ENSMUSG00000021830	Txndc16	2.07163
ENSMUSG00000052557	Gan	-1.03305
ENSMUSG00000076618	Ighj4	3.65894
ENSMUSG00000028245	Nsmaf	1.27942
ENSMUSG00000035173	Ccdc186	-1.10003
ENSMUSG00000039263	Npepl1	1.09197
ENSMUSG00000041025	Iffo2	-1.34523
ENSMUSG00000035208	Slfn8	2.40133
ENSMUSG00000103821	D430013B06Rik	-7.87282
ENSMUSG00000032068	Plet1	-2.23989
ENSMUSG00000009687	Fxyd5	1.86327
ENSMUSG00000063286	Gvin-ps7	2.36958
ENSMUSG00000024096	Ralbp1	-0.964145
ENSMUSG00000120452		-6.43252
ENSMUSG00000030431	Tmem238	-0.972803
ENSMUSG00000036854	Hspb6	1.5242
ENSMUSG00000051515	Fam181b	7.49983
ENSMUSG00000032841	Prr5l	3.99887
ENSMUSG00000017830	Dhx58	2.7703
ENSMUSG00000026930	Gpsm1	2.77242
ENSMUSG00000015335	Zdhhc12	1.64331
ENSMUSG00000023074	Mospd1	-1.14274
ENSMUSG00000059182	Skap2	0.521307
ENSMUSG00000026664	Phyh	0.895643
ENSMUSG00000052837	Junb	-1.40396
ENSMUSG00000030623	Prss23os	-1.08072
ENSMUSG00000025646	Atrip	1.10646
ENSMUSG00000105601	Gm42725	2.26799
ENSMUSG00000062949	Atp11c	1.6809
ENSMUSG00000061755	Bod1l	-1.17121
ENSMUSG00000091366	Gm17040	-1.58195
ENSMUSG00000032400	Zwilch	-6.06808
ENSMUSG00000022676	Snai2	-1.22699
ENSMUSG00000019982	Myb	-6.5102
ENSMUSG00000021577	Sdha	0.898153
ENSMUSG00000042686	Jph1	-6.29029
ENSMUSG00000016559	H3f3b	-1.29505
ENSMUSG00000028917	Plekhm2	0.978203
ENSMUSG00000030315	Vgll4	-0.896271
ENSMUSG00000053765	Oas1f	-1.25719
ENSMUSG00000039531	Zup1	1.1299
ENSMUSG00000024620	Pdgfrb	4.73777
ENSMUSG00000049734	Trex1	1.25314
ENSMUSG00000002769	Gnmt	-6.54784
ENSMUSG00000097842	9330104G04Rik	-6.16985
[truncated: 4,088 more rows]

## Sheet: E6(Lrig-Conf+)vsWT(Lrig+Conf+)
ensemblGeneID	geneName	log2FoldChange
ENSMUSG00000018927	Ccl6	12.0367
ENSMUSG00000036887	C1qa	11.9333
ENSMUSG00000015852	Fcrls	12.2006
ENSMUSG00000019122	Ccl9	11.8971
ENSMUSG00000073985	Gm10602	9.93296
ENSMUSG00000059326	Csf2ra	6.85761
ENSMUSG00000001128	Cfp	12.112
ENSMUSG00000026126	Ptpn18	7.42616
ENSMUSG00000018774	Cd68	8.92423
ENSMUSG00000029925	Tbxas1	10.157
ENSMUSG00000032725	Folr2	13.1319
ENSMUSG00000060063	Alox5ap	7.12441
ENSMUSG00000030579	Tyrobp	7.31973
ENSMUSG00000052160	Pld4	12.4364
ENSMUSG00000031495	Cd209d	12.768
ENSMUSG00000029373	Pf4	13.7693
ENSMUSG00000107317	Gm19719	7.17877
ENSMUSG00000060791	Gmfg	9.66412
ENSMUSG00000100280	Gm28417	7.53788
ENSMUSG00000031875	Cmtm3	5.56533
ENSMUSG00000031494	Cd209a	11.1689
ENSMUSG00000018752	Tnfsfm13	7.45156
ENSMUSG00000042228	Lyn	6.86388
ENSMUSG00000036905	C1qb	13.3952
ENSMUSG00000089669	Tnfsf13	7.46279
ENSMUSG00000025534	Gusb	4.26623
ENSMUSG00000040950	Mgl2	13.0559
ENSMUSG00000051439	Cd14	8.9222
ENSMUSG00000060216	Arrb2	4.66081
ENSMUSG00000030272	Camk1	4.93382
ENSMUSG00000026177	Slc11a1	11.532
ENSMUSG00000026938	Fcna	12.2873
ENSMUSG00000041202	Pla2g2d	10.596
ENSMUSG00000052403	Fcnaos	9.92357
ENSMUSG00000042129	Rassf4	6.21586
ENSMUSG00000050777	Tmem37	7.74017
ENSMUSG00000026656	Fcgr2b	9.64897
ENSMUSG00000005413	Hmox1	5.31382
ENSMUSG00000061100	Retnla	11.9502
ENSMUSG00000063931	Pepd	4.05185
ENSMUSG00000020377	Ltc4s	6.49939
ENSMUSG00000024397	Aif1	9.0439
ENSMUSG00000022969	Il10rb	4.89552
ENSMUSG00000024663	Rab3il1	8.77888
ENSMUSG00000038642	Ctss	8.01196
ENSMUSG00000026480	Ncf2	7.60798
ENSMUSG00000002111	Spi1	7.14869
ENSMUSG00000021423	Ly86	9.63384
ENSMUSG00000097887	Gm26542	6.36301
ENSMUSG00000008845	Cd163	11.4309
ENSMUSG00000060703	Cd302	8.61105
ENSMUSG00000114608	Gm36161	11.3995
ENSMUSG00000034947	Tmem106a	5.9863
ENSMUSG00000037966	Ninj1	4.994
ENSMUSG00000017737	Mmp9	9.89028
ENSMUSG00000043832	Clec4a3	11.1468
ENSMUSG00000040552	C3ar1	9.91491
ENSMUSG00000006519	Cyba	7.24953
ENSMUSG00000085890	Tnfsf13os	6.63835
ENSMUSG00000003420	Fcgrt	6.83549
ENSMUSG00000000958	Slc7a7	8.07477
ENSMUSG00000049130	C5ar1	13.4839
ENSMUSG00000036908	Unc93b1	7.62326
ENSMUSG00000024621	Csf1r	8.46134
ENSMUSG00000020017	Hal	5.87051
ENSMUSG00000018339	Gpx3	9.53891
ENSMUSG00000016256	Ctsz	5.93686
ENSMUSG00000069516	Lyz2	10.4555
ENSMUSG00000002944	Cd36	10.8389
ENSMUSG00000030787	Lyve1	9.85176
ENSMUSG00000025511	Tspan4	5.36405
ENSMUSG00000023367	Tmem176a	3.60951
ENSMUSG00000029560	Snx8	5.7878
ENSMUSG00000024672	Ms4a7	12.304
ENSMUSG00000004730	Adgre1	9.35761
ENSMUSG00000025232	Hexa	7.03965
ENSMUSG00000079484	Phyhd1	7.14198
ENSMUSG00000038543	BC028528	6.67913
ENSMUSG00000024180	Pgap6	7.45255
ENSMUSG00000059498	Fcgr3	9.48605
ENSMUSG00000042286	Stab1	5.09478
ENSMUSG00000029468	P2rx7	4.25928
ENSMUSG00000036896	C1qc	12.9071
ENSMUSG00000058818	Pirb	9.96841
ENSMUSG00000017754	Pltp	7.00976
ENSMUSG00000030786	Itgam	7.51499
ENSMUSG00000091119	Ccdc152	5.50665
ENSMUSG00000029810	Tmem176b	3.5353
ENSMUSG00000000530	Acvrl1	4.06953
ENSMUSG00000048120	Entpd1	9.34412
ENSMUSG00000013707	Tnfaip8l2	6.14305
ENSMUSG00000025810	Nrp1	8.10892
ENSMUSG00000064373	Selenop	5.68965
ENSMUSG00000017493	Igfbp4	4.27741
ENSMUSG00000028497	Hacd4	5.59766
ENSMUSG00000093701	Gm21970	4.2238
ENSMUSG00000026956	Uap1l1	3.31207
ENSMUSG00000015396	Cd83	4.68354
ENSMUSG00000030560	Ctsc	4.69133
ENSMUSG00000024679	Ms4a6d	12.0854
ENSMUSG00000015947	Fcgr1	9.95292
ENSMUSG00000017707	Serinc3	3.9283
ENSMUSG00000032554	Trf	7.81972
ENSMUSG00000024965	Fermt3	5.80514
ENSMUSG00000108596	Gm49368	7.40287
ENSMUSG00000005583	Mef2c	9.18607
ENSMUSG00000028064	Sema4a	4.34235
ENSMUSG00000021880	Rnase6	6.39098
ENSMUSG00000017760	Ctsa	4.38396
ENSMUSG00000005142	Man2b1	4.47514
ENSMUSG00000063651	Cnfn	4.71904
ENSMUSG00000061288	Taok3	2.87173
ENSMUSG00000058099	Nfam1	7.8557
ENSMUSG00000004814	Ccl24	13.8699
ENSMUSG00000031129	Slc9a9	4.396
ENSMUSG00000040466	Blvrb	2.83805
ENSMUSG00000076617	Ighm	7.93537
ENSMUSG00000037649	H2-DMa	4.40193
ENSMUSG00000022901	Cd86	7.88236
ENSMUSG00000110350	Gm10252	3.67772
ENSMUSG00000057672	Pkn1	5.60701
ENSMUSG00000052384	Nrros	8.14174
ENSMUSG00000055538	Zcchc24	6.48857
ENSMUSG00000072620	Slfn2	9.28891
ENSMUSG00000024300	Myo1f	5.99012
ENSMUSG00000071713	Csf2rb	6.64239
ENSMUSG00000114871	Gm21370	10.8222
ENSMUSG00000030148	Clec4a2	9.49877
ENSMUSG00002076377	Gm56125	3.6358
ENSMUSG00000046688	Tifa	7.32484
ENSMUSG00000061119	Prcp	3.15898
ENSMUSG00000036594	H2-Aa	5.86856
ENSMUSG00000027082	Tfpi	6.0656
ENSMUSG00000051212	Gpr183	8.37801
ENSMUSG00000050708	Ftl1	3.69871
ENSMUSG00000058812	0610039K10Rik	3.65316
ENSMUSG00000071715	Ncf4	5.5266
ENSMUSG00000022575	Gsdmd	6.89613
ENSMUSG00000024909	Efemp2	5.09949
ENSMUSG00000025701	Alox5	6.1405
ENSMUSG00000021457	Syk	4.59056
ENSMUSG00000051043	Gprc5c	8.69236
ENSMUSG00000003617	Cp	7.06326
ENSMUSG00000038578	Susd1	8.23235
ENSMUSG00000030653	Gm45837	6.00944
ENSMUSG00000059412	Fxyd2	12.0981
ENSMUSG00000026365	Cfh	12.8681
ENSMUSG00000031378	Abcd1	6.6822
ENSMUSG00000017466	Timp2	5.71901
ENSMUSG00000038623	Tm6sf1	6.00226
ENSMUSG00000101389	Ms4a4a	14.5314
ENSMUSG00000024013	Fgd2	6.12329
ENSMUSG00000034708	Grn	4.6652
ENSMUSG00000041515	Irf8	7.11179
ENSMUSG00000097328	Tnfsf12	7.25056
ENSMUSG00000073418	C4b	11.9215
ENSMUSG00000121485		2.44775
ENSMUSG00000020120	Plek	9.57186
ENSMUSG00000025993	Slc40a1	6.33368
ENSMUSG00000060586	H2-Eb1	5.18933
ENSMUSG00000025104	Hdgfl3	2.38333
ENSMUSG00000000290	Itgb2	6.60944
ENSMUSG00000025743	Sdc3	7.10262
ENSMUSG00000000134	Tfe3	2.81137
ENSMUSG00000028041	Adam15	3.71168
ENSMUSG00000120878		14.9736
ENSMUSG00000029484	Anxa3	4.17948
ENSMUSG00000038178	Slc43a2	4.39771
ENSMUSG00000079168	Cd209g	14.7138
ENSMUSG00000022102	Dok2	6.82133
ENSMUSG00000022270	Retreg1	-2.38937
ENSMUSG00000049988	Lrrc25	9.13802
ENSMUSG00000026712	Mrc1	14.5008
ENSMUSG00000000244	Tspan32	7.92071
ENSMUSG00000021892	Sh3bp5	3.51902
ENSMUSG00000040722	Scamp5	7.46526
ENSMUSG00000021190	Lgmn	5.18679
ENSMUSG00000073412	Lst1	6.15289
ENSMUSG00000046805	Mpeg1	8.35076
ENSMUSG00000052889	Prkcb	4.20267
ENSMUSG00000022218	Tgm1	3.84276
ENSMUSG00000053687	Dpep2	4.41534
ENSMUSG00000051343	Rab11fip5	4.54263
ENSMUSG00000024277	Mapre2	3.1168
ENSMUSG00000031387	Renbp	5.48315
ENSMUSG00000031403	Dkc1	-2.27437
ENSMUSG00000018008	Cyth4	8.22829
ENSMUSG00000022434	Fam118a	3.54629
ENSMUSG00000004609	Cd33	9.72095
ENSMUSG00000070354	Evi2	5.23436
ENSMUSG00000090231	Cfb	8.37738
ENSMUSG00000049526	Tmem202	6.8355
ENSMUSG00000079671	2610203C22Rik	4.02427
ENSMUSG00000015745	Plekho1	7.18686
ENSMUSG00000115067	Dpep2	4.44088
ENSMUSG00000080727	C920021L13Rik	4.6409
ENSMUSG00000020376	Rnf130	2.90429
ENSMUSG00000006611	Hfe	4.65733
ENSMUSG00000047180	Neurl3	4.52539
ENSMUSG00000002957	Ap2a2	3.32164
ENSMUSG00000042082	Arsb	4.42175
ENSMUSG00000032698	Lmo2	7.6984
ENSMUSG00000000594	Gm2a	3.47765
ENSMUSG00000001750	Tcirg1	2.80544
ENSMUSG00000034652	Cd300a	11.6685
ENSMUSG00000049037	Clec4a1	8.01826
ENSMUSG00000045625	Pigz	8.66444
ENSMUSG00000051906	Cd209f	13.8225
ENSMUSG00000022488	Nckap1l	7.54743
ENSMUSG00000097224	Gm26716	7.66788
ENSMUSG00000001507	Itga3	-3.38682
ENSMUSG00000052776	Oas1a	4.84029
ENSMUSG00000110195	Pde2a	10.8868
ENSMUSG00000003746	Man1a	4.00152
ENSMUSG00000030844	Rgs10	3.5984
ENSMUSG00000029321	Slc10a6	8.52954
ENSMUSG00000015950	Ncf1	6.7366
ENSMUSG00000025279	Dnase1l3	4.802
ENSMUSG00000030711	Sult1a1	6.93916
ENSMUSG00000008398	Elk3	5.82176
ENSMUSG00000029470	P2rx4	4.13252
ENSMUSG00000109243	Gm45867	4.97243
ENSMUSG00000030865	Chp2	10.7907
ENSMUSG00000003206	Ebi3	7.43108
ENSMUSG00000027322	Siglec1	11.9317
ENSMUSG00000015355	Cd48	5.53858
ENSMUSG00000062593	Gm49339	12.4888
ENSMUSG00000030223	Ptpro	6.8256
ENSMUSG00000056121	Fez2	2.78081
ENSMUSG00000020101	Vsir	4.89633
ENSMUSG00000036362	P2ry13	8.77541
ENSMUSG00000024610	Cd74	5.68088
ENSMUSG00000035517	Tdrd7	2.57368
ENSMUSG00000024781	Lipa	4.59819
ENSMUSG00000112148	Lilrb4a	12.4278
ENSMUSG00000040229	Gpr34	7.25312
ENSMUSG00000032812	Arap1	2.74679
ENSMUSG00000022150	Dab2	12.7304
ENSMUSG00000024885	Aldh3b1	9.10671
ENSMUSG00000026958	Dpp7	2.62877
ENSMUSG00000000318	Clec10a	12.7076
ENSMUSG00000054662	Ano9	2.09214
ENSMUSG00000020053	Igf1	11.9158
ENSMUSG00000034484	Snx2	2.78582
ENSMUSG00000040713	Creg1	2.17957
ENSMUSG00000030707	Coro1a	5.19272
ENSMUSG00000000184	Ccnd2	-3.46828
ENSMUSG00000047592	Nxpe5	7.4898
ENSMUSG00000040747	Cd53	5.42751
ENSMUSG00000013698	Pea15a	2.82919
ENSMUSG00000039518	Cdsn	6.72021
ENSMUSG00000093327	Mir5107	5.63625
ENSMUSG00000040699	Limd2	4.09879
ENSMUSG00000090523	Gypc	9.74844
ENSMUSG00000079017	Ifi27l2a	5.57873
ENSMUSG00000025017	Pik3ap1	7.53418
ENSMUSG00000001270	Ckb	5.17047
ENSMUSG00000019464	Ptger1	5.56423
ENSMUSG00000019804	Snx3	1.4852
ENSMUSG00000023349	Clec4n	9.04959
ENSMUSG00000041058	Wwp1	2.93216
ENSMUSG00000023973	Cnpy3	2.15009
ENSMUSG00000031972	Acta1	6.20753
ENSMUSG00000003518	Dusp3	4.32137
ENSMUSG00000024644	Cndp2	3.14175
ENSMUSG00000031133	Arhgef6	6.50657
ENSMUSG00000043300	B3galnt1	10.6797
ENSMUSG00000066800	Rnasel	5.39767
ENSMUSG00000002504	Slc9a3r2	7.30787
ENSMUSG00000073421	H2-Ab1	5.26004
ENSMUSG00000004451	Ralb	2.31686
ENSMUSG00000024340	Btnl2	12.0178
ENSMUSG00000087107	AI662270	5.80403
ENSMUSG00000086514	Gm11747	6.07445
ENSMUSG00000050721	Plekho2	4.63687
ENSMUSG00000002668	Dennd1c	3.99677
ENSMUSG00000036046	5031439G07Rik	2.41479
ENSMUSG00000020829	Slc46a1	3.20922
ENSMUSG00000114329	Gm30489	13.7302
ENSMUSG00000056069	Otulinl	5.25852
ENSMUSG00000095609	Gm21188	13.0797
ENSMUSG00000014158	Trpv4	6.72853
ENSMUSG00000030737	Slco2b1	4.37731
ENSMUSG00000056529	Ptafr	7.73454
ENSMUSG00000037922	Bank1	8.89173
ENSMUSG00000048373	Fgfbp1	-2.79575
ENSMUSG00000037731	Themis2	8.67858
ENSMUSG00000065987	Cd209b	11.383
ENSMUSG00000029084	Cd38	7.77684
ENSMUSG00000056515	Rab31	5.17126
ENSMUSG00000006782	Cnp	2.585
ENSMUSG00000031015	Swap70	2.79442
ENSMUSG00000025044	Msr1	13.4353
ENSMUSG00000024053	Emilin2	8.95385
ENSMUSG00000026482	Rgl1	6.4854
ENSMUSG00000061132	Blnk	3.65352
ENSMUSG00000022831	Hcls1	5.84736
ENSMUSG00000056917	Sipa1	3.0269
ENSMUSG00000033467	Crlf2	5.36333
ENSMUSG00000027669	Gnb4	7.08368
ENSMUSG00000034641	Cd300ld	12.6482
ENSMUSG00000003283	Hck	7.30663
ENSMUSG00000032436	Cmtm7	3.49467
ENSMUSG00000022181	C6	13.7639
ENSMUSG00000024349	Sting1	6.65944
ENSMUSG00000024381	Bin1	4.5543
ENSMUSG00000090307	1700071M16Rik	4.69518
ENSMUSG00000025877	Hk3	13.4094
ENSMUSG00000035392	Dennd1a	2.23119
ENSMUSG00000027639	Samhd1	3.37936
ENSMUSG00000097004	4731419I09Rik	3.12542
ENSMUSG00000031903	Pla2g15	5.13838
ENSMUSG00000021998	Lcp1	4.90458
ENSMUSG00000040345	Arhgap9	5.74279
ENSMUSG00000079442	St6galnac4	8.67711
ENSMUSG00000029561	Oasl2	5.81346
ENSMUSG00000004952	Rasa4	8.08756
ENSMUSG00000031214	Ophn1	2.85075
ENSMUSG00000024696	Lpxn	5.78265
ENSMUSG00000022971	Ifnar2	3.63874
ENSMUSG00000048779	P2ry6	12.949
ENSMUSG00000032306	Mpi	2.93169
ENSMUSG00000039899	Fgl2	7.79856
ENSMUSG00000073490	Ifi207	11.6608
ENSMUSG00000053158	Fes	5.56001
ENSMUSG00000023913	Pla2g7	4.64638
ENSMUSG00000038147	Cd84	7.27946
ENSMUSG00000048865	Arhgap30	5.41582
ENSMUSG00000062382	Ftl1-ps1	3.51629
ENSMUSG00000031367	Ap1s2	3.9808
ENSMUSG00000028249	Sdcbp	2.27305
ENSMUSG00000024480	Ap3s1	2.22091
ENSMUSG00000017446	C1qtnf1	5.69405
ENSMUSG00000078771	Evi2a	5.11621
ENSMUSG00000000308	Ckmt1	-2.02154
ENSMUSG00000018567	Gabarap	1.29221
ENSMUSG00000045092	S1pr1	12.3855
ENSMUSG00000001751	Naglu	3.55582
ENSMUSG00000026170	Cyp27a1	4.3715
ENSMUSG00000015340	Cybb	11.4765
ENSMUSG00000099757	BE692007	12.1129
ENSMUSG00000032359	Ctsh	3.18351
ENSMUSG00000029007	Agtrap	3.05236
ENSMUSG00000112023	Lilrb4b	12.3508
ENSMUSG00000025804	Ccr1	13.665
ENSMUSG00000001741	Il16	5.54606
ENSMUSG00000114375	Gm31544	12.5198
ENSMUSG00000036103	Colec12	13.0026
ENSMUSG00000020573	Pik3cg	5.95539
ENSMUSG00000024858	Grk2	2.33006
ENSMUSG00000045404	Kcnk13	7.22183
ENSMUSG00000033307	Mif	-2.44244
ENSMUSG00000032122	Slc37a2	4.9374
ENSMUSG00000027435	Cd93	8.78469
ENSMUSG00000043964	Orai3	4.15797
ENSMUSG00000036943	Rab8b	2.73472
ENSMUSG00000034595	Ppp1r18	3.55889
ENSMUSG00000007038	Neu1	2.72051
ENSMUSG00000020143	Dock2	6.25223
ENSMUSG00000076621	Ighj1	6.47772
ENSMUSG00000097077	Gm16712	3.89796
ENSMUSG00000028581	Laptm5	5.38479
ENSMUSG00000068874	Selenbp1	4.33071
ENSMUSG00000030064	Frmd4b	1.85573
ENSMUSG00000047126	Cltc	2.33499
ENSMUSG00000039497	Dse	5.89895
ENSMUSG00000023992	Trem2	12.5164
ENSMUSG00000018169	Mfng	7.30653
ENSMUSG00000041827	Oasl1	10.9246
ENSMUSG00000053063	Clec12a	12.4936
ENSMUSG00000079164	Tlr5	4.66633
ENSMUSG00000112766	Gm40645	12.0181
ENSMUSG00000021939	Ctsb	3.3414
ENSMUSG00000020823	Sec14l1	2.41652
ENSMUSG00000097715	Gpr137b-ps	2.33733
ENSMUSG00000024772	Ehd1	2.7974
ENSMUSG00000020520	Galnt10	2.84307
ENSMUSG00000050232	Cxcr3	10.4271
ENSMUSG00000021643	Serf1	-2.36727
ENSMUSG00000019055	Plod1	2.81542
ENSMUSG00000026029	Casp8	2.67878
ENSMUSG00000028708	Mknk1	2.72561
ENSMUSG00000047735	Samd9l	3.3619
ENSMUSG00000039191	Rbpj	2.37647
ENSMUSG00000079293	Clec7a	12.4248
ENSMUSG00000000378	Ccm2	2.57334
ENSMUSG00000013846	St3gal1	5.44206
ENSMUSG00000006273	Atp6v1b2	2.41936
ENSMUSG00000027423	Snx5	2.30807
ENSMUSG00000121297		4.53529
ENSMUSG00000022122	Ednrb	13.3797
ENSMUSG00000031246	Sh3bgrl	3.19715
ENSMUSG00000040855	Reps2	3.63378
ENSMUSG00000069792	Wfdc17	12.3212
ENSMUSG00000002365	Snx9	2.09535
ENSMUSG00000020432	Tcn2	3.33546
ENSMUSG00000107379	Gm43126	-3.37961
ENSMUSG00000020709	Adap2	7.96293
ENSMUSG00000036820	Amdhd2	2.79952
ENSMUSG00000026255	Efhd1	7.727
ENSMUSG00000054203	Ifi205	7.46667
ENSMUSG00000032046	Abhd12	2.06058
ENSMUSG00000022564	Grina	2.18735
ENSMUSG00000027907	S100a11	-2.81033
ENSMUSG00000053644	Aldh7a1	2.87393
ENSMUSG00000031827	Cotl1	3.42662
ENSMUSG00000029338	Antxr2	2.96665
ENSMUSG00000039109	F13a1	13.4744
ENSMUSG00000025969	Nrp2	4.29709
ENSMUSG00000054404	Slfn5	6.12303
ENSMUSG00000028673	Fuca1	1.79051
ENSMUSG00000021384	Susd3	4.34762
ENSMUSG00000022372	Sla	7.61745
ENSMUSG00000030921	Trim30a	9.12488
ENSMUSG00000030741	Spns1	1.63022
ENSMUSG00000099041	Gm28035	2.27667
ENSMUSG00000027452	Acss1	4.7867
ENSMUSG00000006800	Sulf2	4.07601
ENSMUSG00000036553	Sh3tc1	7.0212
ENSMUSG00000024712	Rfk	2.07706
ENSMUSG00000001473	Tubb6	4.23343
ENSMUSG00000055541	Lair1	7.86517
ENSMUSG00000029171	Pgm2	1.98028
ENSMUSG00000090054	Gm15629	4.75776
ENSMUSG00000054146	Krt15	-3.62263
ENSMUSG00000030681	Mvp	1.73157
ENSMUSG00000024937	Ehbp1l1	3.71386
ENSMUSG00000074457	S100a16	-1.71688
ENSMUSG00000036469	Marchf1	8.06694
ENSMUSG00000007039	Ddah2	2.48568
ENSMUSG00000066682	Pilrb2	9.76765
ENSMUSG00000037921	Ddx60	6.8978
ENSMUSG00000027544	Nfatc2	3.0208
ENSMUSG00000035824	Tk2	3.05385
ENSMUSG00000057614	Gnai1	-2.38454
ENSMUSG00000004207	Psap	2.35481
ENSMUSG00000040990	Sh3kbp1	3.96147
ENSMUSG00000029344	Tpst2	2.02182
ENSMUSG00000030123	Plxnd1	6.49731
ENSMUSG00000041052	Slc7a13	11.5987
ENSMUSG00000046949	Nqo2	2.93714
ENSMUSG00000010609	Psen2	2.45111
ENSMUSG00000037902	Sirpa	2.73327
ENSMUSG00000025429	Pstpip2	5.00336
ENSMUSG00000052102	Gnpda1	2.93786
ENSMUSG00000036353	P2ry12	12.0728
ENSMUSG00000036622	Atp13a2	2.8394
ENSMUSG00000021118	Plek2	-2.17575
ENSMUSG00000038412	Higd1a	-2.20914
ENSMUSG00000074417	Pira12	11.3276
ENSMUSG00000020717	Pecam1	7.38714
ENSMUSG00000030798	Cd37	5.20204
ENSMUSG00000029860	Zyx	2.14909
ENSMUSG00000050549	Fam241a	-2.35824
ENSMUSG00000016087	Fli1	5.88624
ENSMUSG00000025154	Arhgap19	4.73202
ENSMUSG00000113311	Gm47428	3.49599
ENSMUSG00000058427	Cxcl2	5.83011
ENSMUSG00000030147	Clec4b1	11.1368
ENSMUSG00000040681	Hmgn1	-2.1683
ENSMUSG00000035352	Ccl12	11.6185
ENSMUSG00000036856	Wnt4	-2.44845
ENSMUSG00000034634	Ly6d	-2.6695
ENSMUSG00000079057	Cyp4v3	3.02458
ENSMUSG00000025823	Pdia4	1.6655
ENSMUSG00000048251	Bcl11b	-1.92141
ENSMUSG00000032643	Fhl3	3.12488
ENSMUSG00000074570	Cass4	5.43243
ENSMUSG00000025648	Pfkfb4	3.8383
ENSMUSG00000028536	2610528J11Rik	-2.01223
ENSMUSG00000001504	Irx2	-2.46142
ENSMUSG00000026880	Stom	1.83217
ENSMUSG00000019370	Calm3	1.93775
ENSMUSG00000000149	Gna12	3.55746
ENSMUSG00000049439	Cyp20a1	2.99219
ENSMUSG00000036833	Pnpla7	3.69915
ENSMUSG00000005803	Sqor	2.80041
ENSMUSG00000049625	Tifab	7.93444
ENSMUSG00000028559	Osbpl9	1.78291
ENSMUSG00000092511	Gm20547	5.44377
ENSMUSG00000021676	Iqgap2	4.67114
ENSMUSG00000029759	Pon3	2.85112
ENSMUSG00000033450	Tagap	5.8854
ENSMUSG00000023274	Cd4	9.96398
ENSMUSG00000022014	Epsti1	6.20231
ENSMUSG00000042759	Apobr	6.68216
ENSMUSG00000059325	Hopx	-2.65697
ENSMUSG00000109715	Gm45606	3.91947
ENSMUSG00000023143	Nagpa	2.33553
ENSMUSG00000025064	Col17a1	-2.97365
ENSMUSG00000027995	Tlr2	6.29081
ENSMUSG00000040613	Apobec1	5.05013
ENSMUSG00000068921	Dap3	-1.37396
ENSMUSG00000020346	Mgat1	2.759
ENSMUSG00000032562	Gnai2	2.19553
ENSMUSG00000002325	Irf9	2.44595
ENSMUSG00000092356	Gm20532	4.42379
ENSMUSG00000035901	Dennd5a	2.97748
ENSMUSG00000024835	Coro1b	1.63233
ENSMUSG00000026317	Cln8	2.24658
ENSMUSG00000041287	Sox15	-3.08334
ENSMUSG00000040264	Gbp2b	9.72334
ENSMUSG00000027078	Ube2l6	2.80613
ENSMUSG00000028996	Rbp7	6.54992
ENSMUSG00000025512	Chid1	2.45036
ENSMUSG00000023186	Vwa5a	1.45355
ENSMUSG00000024997	Prdx3	2.6094
ENSMUSG00000090314	2310050C09Rik	4.23108
ENSMUSG00000050022	Amz1	3.38503
ENSMUSG00000039316	Rftn1	5.04379
ENSMUSG00000052298	Cdc42se2	2.0629
ENSMUSG00000040653	Ppp1r14c	-1.80824
ENSMUSG00000002885	Adgre5	3.65073
ENSMUSG00000019302	Atp6v0a1	2.50423
ENSMUSG00000062515	Fabp4	11.7737
ENSMUSG00000024986	Hhex	4.52473
ENSMUSG00000053004	Hrh1	7.62957
ENSMUSG00000026853	Crat	2.92965
ENSMUSG00000066151	Fkbp15	1.98329
ENSMUSG00000053693	Mast1	-2.92301
ENSMUSG00000056413	Adap1	6.55695
ENSMUSG00000042997	Nhlrc3	2.10883
ENSMUSG00000005148	Klf5	-2.358
ENSMUSG00000003559	As3mt	7.78627
ENSMUSG00000019261	Map1s	4.76784
ENSMUSG00000079547	H2-DMb1	2.64416
ENSMUSG00000025702	Marchf8	2.62661
ENSMUSG00000063193	Cd300lb	11.9131
ENSMUSG00000032127	Vps11	1.73566
ENSMUSG00000036552	Ermard	2.609
ENSMUSG00000044583	Tlr7	11.6742
ENSMUSG00000035711	Dok3	4.60518
ENSMUSG00000022358	Fbxo32	-2.54699
ENSMUSG00000039126	Prune2	6.83065
ENSMUSG00000121399		5.69068
ENSMUSG00000022769	Sdf2l1	1.20862
ENSMUSG00000021242	Npc2	1.94878
ENSMUSG00000059832	Kprp	5.44356
ENSMUSG00000034265	Zdhhc14	4.58309
ENSMUSG00000022353	Mtss1	2.68117
ENSMUSG00000047281	Sfn	-3.1964
ENSMUSG00000022799	Arhgap31	4.65344
ENSMUSG00000031402	Mpp1	2.53485
ENSMUSG00000004846	Plod3	1.74542
ENSMUSG00000017652	Cd40	8.35158
ENSMUSG00000032966	Fkbp1a	1.33932
ENSMUSG00000031897	Psmb10	1.92496
ENSMUSG00000046157	Tmem229b	6.06188
ENSMUSG00000027808	Serp1	1.49575
ENSMUSG00000006235	Epor	6.2129
ENSMUSG00000033684	Qsox1	4.28125
ENSMUSG00000031662	Snx20	5.45445
ENSMUSG00000026814	Eng	5.21355
ENSMUSG00000038593	Tctn1	4.20246
ENSMUSG00000026932	Nacc2	2.83043
ENSMUSG00000021322	Aoah	12.1689
ENSMUSG00000022587	Ly6e	2.75231
ENSMUSG00000024150	Mcfd2	1.6847
ENSMUSG00000001930	Vwf	7.55826
ENSMUSG00000027219	Slc28a2	11.9538
ENSMUSG00000026872	Zeb2	11.6792
ENSMUSG00000029153	Ociad2	-2.19413
ENSMUSG00000002103	Acp2	2.52788
ENSMUSG00000002871	Tpra1	1.44492
ENSMUSG00000074227	Spint2	-1.43518
ENSMUSG00000021306	Gpr137b	3.58985
ENSMUSG00000029098	Acox3	2.02793
ENSMUSG00000020334	Slc22a4	-2.04872
ENSMUSG00000044155	Lsm8	-2.16788
ENSMUSG00000062421	Arf2	2.0481
ENSMUSG00000037347	Chst7	6.57701
ENSMUSG00000039007	Cpq	7.18005
ENSMUSG00000031565	Fgfr1	3.24258
ENSMUSG00000081665	Pira1	11.4541
ENSMUSG00000018167	Stard3	1.97295
ENSMUSG00000024677	Ms4a6b	11.3719
ENSMUSG00000026357	Rgs18	4.6959
ENSMUSG00000091649	Phf11b	11.7041
ENSMUSG00000070000	Fcho1	4.06991
ENSMUSG00000022178	Ajuba	-1.81321
ENSMUSG00000029650	Slc46a3	3.98538
ENSMUSG00000019254	Ppp1r12c	2.42317
ENSMUSG00000022103	Gfra2	10.3029
ENSMUSG00000033066	Gas7	2.78465
ENSMUSG00000037706	Cd81	2.11611
ENSMUSG00000014361	Mertk	4.0554
ENSMUSG00000002107	Celf2	3.47818
ENSMUSG00000028328	Tmod1	3.44124
ENSMUSG00000032565	Nudt16	5.49327
ENSMUSG00000082433	Ncf2-rs	6.76421
ENSMUSG00000004151	Etv1	11.6465
ENSMUSG00000026426	Arl8a	1.67878
ENSMUSG00000114429	Ncf2-rs	6.76005
ENSMUSG00000044626	Liph	3.57188
ENSMUSG00000017781	Pitpna	1.48298
ENSMUSG00000078921	Tgtp2	6.78077
ENSMUSG00000040212	Emp3	4.10108
ENSMUSG00000085095	Gm15635	3.31813
ENSMUSG00000044629	Cnrip1	7.5932
ENSMUSG00000087541	Hopxos	-2.80567
ENSMUSG00000019539	Rcn3	5.06306
ENSMUSG00000020801	Med31	-2.02304
ENSMUSG00000004070	Hmox2	2.39118
ENSMUSG00000071379	Hpcal1	2.45503
ENSMUSG00000026548	Slamf9	9.57273
ENSMUSG00000073489	Ifi204	11.5247
ENSMUSG00000030365	Clec2i	5.73785
ENSMUSG00000035697	Arhgap45	4.15875
ENSMUSG00000052270	Fpr2	10.7099
ENSMUSG00000063286	Gvin-ps7	5.28382
ENSMUSG00000022957	Itsn1	2.88404
ENSMUSG00000118423	Lrrc70	3.34645
ENSMUSG00000061758	Akr1b10	2.60844
ENSMUSG00000034902	Pip5k1c	2.21536
ENSMUSG00000045165	AI467606	5.23975
ENSMUSG00000044338	Aplnr	11.7154
ENSMUSG00000089942	Pira2	11.2567
ENSMUSG00000027488	Snta1	4.01406
ENSMUSG00000049800	Sertad2	-1.83994
ENSMUSG00000044156	Hepacam2	6.76178
ENSMUSG00000022510	Trp63	-1.64643
ENSMUSG00000038418	Egr1	-2.35953
ENSMUSG00000011256	Adam19	4.25997
ENSMUSG00000038828	Tmem214	2.13294
ENSMUSG00000025150	Cbr2	2.7956
ENSMUSG00000028645	Slc2a1	-1.84667
ENSMUSG00000027293	Ehd4	1.6529
ENSMUSG00000034171	Faah	2.95895
ENSMUSG00000022620	Arsa	2.48749
ENSMUSG00000021835	Bmp4	-2.9225
ENSMUSG00000089789	Rdh1	4.39432
ENSMUSG00000023886	Smoc2	-3.07756
ENSMUSG00000043263	Ifi209	8.39062
ENSMUSG00000110040	Gm49369	2.59057
ENSMUSG00000016559	H3f3b	-2.68348
ENSMUSG00000029298	Gbp9	8.84219
ENSMUSG00000023277	Twf2	3.4869
ENSMUSG00000026921	Egfl7	4.81857
ENSMUSG00000019194	Scn1b	3.78352
ENSMUSG00000071042	Rasgrp3	10.8265
ENSMUSG00000024556	Me2	2.89101
ENSMUSG00000040592	Cd79b	9.50034
ENSMUSG00000031264	Btk	8.60154
ENSMUSG00000033355	Rtp4	6.8072
ENSMUSG00000025498	Irf7	4.54951
ENSMUSG00000017309	Cd300lg	13.2229
ENSMUSG00000015890	Amdhd1	4.49706
ENSMUSG00000036478	Btg1	-1.72885
ENSMUSG00000034709	Ppp1r21	2.55951
ENSMUSG00000027111	Itga6	-1.83558
ENSMUSG00000007891	Ctsd	2.61106
ENSMUSG00000006281	Tep1	2.52408
ENSMUSG00000062248	Cks2	-3.21217
ENSMUSG00000039005	Tlr4	10.8275
ENSMUSG00000030342	Cd9	-2.41916
ENSMUSG00000026939	Tmem141	2.19052
ENSMUSG00000030761	Myo7a	11.318
ENSMUSG00000002233	Rhoc	4.85604
ENSMUSG00000024818	Slc25a45	3.41748
ENSMUSG00000110588	Gm45774	-4.67884
ENSMUSG00000076060	Mir704	1.41096
ENSMUSG00000031762	Mt2	-4.69238
ENSMUSG00000036309	Skp1	-1.46189
ENSMUSG00000028268	Gbp3	8.32803
ENSMUSG00000042793	Lgr6	-2.963
ENSMUSG00000029771	Irf5	2.38535
ENSMUSG00000022667	Cd200r1	10.1818
ENSMUSG00000058672	Tubb2a	1.78073
ENSMUSG00000047945	Marcksl1	2.49909
ENSMUSG00000097170	Gm16982	3.52422
ENSMUSG00000003062	Stard3nl	2.30113
ENSMUSG00000078920	Ifi47	6.02741
ENSMUSG00000032194	Kank2	4.52021
ENSMUSG00000040522	Tlr8	10.4152
ENSMUSG00000033777	Tlr13	11.238
ENSMUSG00000022378	Cyrib	1.7397
ENSMUSG00000030427	Lilra6	11.0407
ENSMUSG00000038188	Scarf1	10.6066
ENSMUSG00000047878	A4galt	6.18514
ENSMUSG00000059108	Ifitm6	4.18738
ENSMUSG00000120996		7.66681
ENSMUSG00000097413	A830052D11Rik	6.27589
ENSMUSG00000061666	Gdpd1	3.87742
ENSMUSG00000109947	Gm45669	5.24849
ENSMUSG00000036371	Serbp1	-1.01557
ENSMUSG00000022676	Snai2	-2.48039
ENSMUSG00000002108	Nr1h3	3.9658
ENSMUSG00000020766	Galk1	2.96241
ENSMUSG00000109901	Chmp1b	-1.10639
ENSMUSG00000101162	Gm26728	-2.21312
ENSMUSG00000033715	Akr1c14	6.5571
ENSMUSG00000018909	Arrb1	2.64263
ENSMUSG00000072889	Nfxl1	2.90891
ENSMUSG00000021003	Galc	3.73693
ENSMUSG00000027559	Car3	13.1618
ENSMUSG00000068335	Dok1	4.07371
ENSMUSG00000021218	Gdi2	1.25981
ENSMUSG00000020437	Myo1g	4.99631
ENSMUSG00000028672	Hmgcl	1.99287
ENSMUSG00000030103	Bhlhe40	-3.53978
ENSMUSG00000097022	BC001981	-2.43821
ENSMUSG00000028076	Cd1d1	4.68279
ENSMUSG00000006715	Gmnn	-2.17254
ENSMUSG00000049744	Arhgap15	10.1301
ENSMUSG00000004837	Grap	4.81785
ENSMUSG00000055172	C1ra	7.33662
ENSMUSG00000029471	Camkk2	3.19421
ENSMUSG00000061689	Dlgap4	1.48009
ENSMUSG00000010307	Tmem86a	4.25278
ENSMUSG00000059277	R74862	1.97667
ENSMUSG00000006699	Cdc42	1.16985
ENSMUSG00000052724	Gm9888	3.38545
ENSMUSG00000081723	Gm15931	11.0247
ENSMUSG00000056234	Ncoa4	1.65289
ENSMUSG00000043157	Arl11	10.8965
ENSMUSG00000063564	Col23a1	-2.23669
ENSMUSG00000034271	Jdp2	4.91342
ENSMUSG00000055782	Abcd2	10.3225
ENSMUSG00000029915	Clec5a	4.8843
ENSMUSG00000036748	Cuedc2	1.4202
ENSMUSG00000022898	Vps26c	1.61978
ENSMUSG00000075702	Selenom	5.09928
ENSMUSG00000032715	Trib3	2.73379
ENSMUSG00000013160	Atp6v0d1	1.58201
ENSMUSG00000024533	Spire1	4.11658
ENSMUSG00000022106	Rcbtb2	1.96214
ENSMUSG00000030792	Dkkl1	3.52403
ENSMUSG00000028159	Dapp1	2.01607
ENSMUSG00000037936	Scarb1	6.17624
ENSMUSG00000068220	Lgals1	4.2201
ENSMUSG00000030055	Rab43	3.01715
ENSMUSG00000033220	Rac2	4.63258
ENSMUSG00000082062	Ftl2-ps	3.37846
ENSMUSG00000010663	Fads1	4.81191
ENSMUSG00000037344	Slc12a9	2.51232
ENSMUSG00000042306	S100a14	-1.93795
ENSMUSG00000022496	Tnfrsf17	10.3134
ENSMUSG00000024210	Ip6k3	4.82343
ENSMUSG00000027765	P2ry1	-2.04186
ENSMUSG00000020253	Ppm1m	3.98553
ENSMUSG00000036169	Sostdc1	-3.0998
ENSMUSG00000085505	Gm12868	-1.68534
ENSMUSG00000030720	Cln3	2.02219
ENSMUSG00000041112	Elmo1	4.14728
ENSMUSG00000040253	Gbp7	3.93247
ENSMUSG00000048163	Selplg	4.40392
ENSMUSG00000019188	H13	1.71679
ENSMUSG00000023942	Slc29a1	1.69024
ENSMUSG00000029622	Arpc1b	2.04572
ENSMUSG00000026123	Plekhb2	2.60113
ENSMUSG00000058624	Gda	3.2108
ENSMUSG00000034707	Gns	3.44161
ENSMUSG00000057092	Fxyd3	-2.81643
ENSMUSG00000040479	Dgkz	2.0625
ENSMUSG00000032596	Uba7	4.63197
ENSMUSG00000033207	Mamdc2	11.1303
ENSMUSG00000053477	Tcf4	2.0339
ENSMUSG00000027940	Tpm3	1.14447
ENSMUSG00000044827	Tlr1	10.7961
ENSMUSG00000032312	Csk	2.74978
ENSMUSG00000030703	Gdpd3	2.92439
ENSMUSG00000037306	Man1c1	2.7927
ENSMUSG00000034786	Gpsm3	4.29218
ENSMUSG00000031591	Asah1	2.27534
ENSMUSG00000067389	Gm17080	1.68805
ENSMUSG00000032870	Smap2	1.90961
ENSMUSG00000079227	Ccr5	10.0943
ENSMUSG00000056130	Ticam2	10.7252
ENSMUSG00000026574	Dpt	5.69
ENSMUSG00000003955	Fam162a	-2.68751
ENSMUSG00000000278	Scpep1	2.86491
ENSMUSG00000066684	Pilrb1	5.32769
ENSMUSG00000021720	Rnf180	5.08707
ENSMUSG00000006777	Krt23	3.43576
ENSMUSG00000034845	Plvap	8.92677
ENSMUSG00000015766	Eps8	5.19952
ENSMUSG00000037617	Spag1	3.27195
ENSMUSG00000057335	Cep170	4.20969
ENSMUSG00000036560	Lgi4	-2.8877
ENSMUSG00000015714	Cers2	2.59013
ENSMUSG00000034854	Mfsd12	2.64195
ENSMUSG00000034116	Vav1	4.16071
ENSMUSG00000027514	Zbp1	5.97151
ENSMUSG00000027287	Snap23	2.06164
ENSMUSG00000031904	Slc7a6	-2.38309
ENSMUSG00000042594	Sh2b3	2.25172
ENSMUSG00000021910	Nisch	1.25997
ENSMUSG00000032024	Clmp	3.1969
ENSMUSG00000102234	Gm37885	3.07152
ENSMUSG00000028640	Tfap2c	-1.65038
ENSMUSG00000002458	Rgs19	1.36695
ENSMUSG00000032724	Abtb2	2.91926
ENSMUSG00000028931	Kcnab2	4.64012
ENSMUSG00000019817	Plagl1	-6.44893
ENSMUSG00000031207	Msn	2.26782
ENSMUSG00000020814	Mxra7	5.33214
ENSMUSG00000017756	Slc12a7	3.55434
ENSMUSG00000027698	Nceh1	3.62519
ENSMUSG00000079071	Slc28a2b	10.7349
ENSMUSG00000024177	Nme4	2.1296
ENSMUSG00000032246	Calml4	7.14158
ENSMUSG00000038552	Fndc4	2.80554
ENSMUSG00000020635	Fkbp1b	4.10715
ENSMUSG00000044712	Slc38a6	3.35288
ENSMUSG00000048498	Cd300e	10.7217
ENSMUSG00000046207	Pik3r6	7.66897
ENSMUSG00000043008	Klhl6	9.53421
ENSMUSG00000027068	Dhrs9	4.31928
ENSMUSG00000033540	Idua	2.79618
ENSMUSG00000037548	H2-DMb2	2.6593
ENSMUSG00000079138	Gm8818	4.18183
ENSMUSG00000032412	Atp1b3	-1.27487
ENSMUSG00000038127	Ccdc50	1.59449
ENSMUSG00000026678	Rgs5	10.3219
ENSMUSG00000022841	Ap2m1	1.90737
ENSMUSG00000047222	Rnase2a	10.289
ENSMUSG00000018459	Slc13a3	10.0431
ENSMUSG00000113647	Gm47210	4.43709
ENSMUSG00000046410	Kcnk6	2.14968
ENSMUSG00000054717	Hmgb2	-2.49353
ENSMUSG00000018340	Anxa6	2.93469
ENSMUSG00000090125	Pou3f1	-1.72465
ENSMUSG00000006344	Ggt5	5.09855
ENSMUSG00000024187	Fam234a	2.60012
ENSMUSG00000068328	Aup1	1.44677
ENSMUSG00000062345	Serpinb2	-3.19965
ENSMUSG00000028552	Eps15	2.04516
ENSMUSG00000028015	Ctso	2.0729
ENSMUSG00000016756	Cmah	6.01845
ENSMUSG00000056632	Dsg3	-2.20635
ENSMUSG00000026737	Pip4k2a	2.63365
ENSMUSG00000016528	Mapkapk2	2.1424
ENSMUSG00000026573	Xcl1	-6.05287
ENSMUSG00000029434	Vps33a	1.78859
ENSMUSG00000026672	Optn	5.00142
ENSMUSG00000026288	Inpp5d	4.54548
ENSMUSG00000028832	Stmn1	-2.86782
ENSMUSG00000030474	Siglece	7.39603
ENSMUSG00000026604	Ptpn14	-2.11517
ENSMUSG00000052248	Zeb2os	9.99075
ENSMUSG00000061981	Flot2	3.32073
ENSMUSG00000099009	Rdh16f1	4.2487
ENSMUSG00000040127	Sdr9c7	7.50369
ENSMUSG00000029070	Mxra8	5.71515
ENSMUSG00000030878	Cdr2	2.39591
ENSMUSG00000074622	Mafb	2.05571
ENSMUSG00000102697	Pcdhac2	8.81381
ENSMUSG00000027203	Dut	-2.33318
ENSMUSG00000009418	Nav1	5.80147
ENSMUSG00000039377	Hlx	5.74867
ENSMUSG00000031737	Irx5	-1.82129
ENSMUSG00000024067	Dpy30	-1.53296
ENSMUSG00000102299	Gm37539	4.41659
ENSMUSG00000043004	Gng2	3.81799
ENSMUSG00000056612	Ppp1r14b	-1.41781
ENSMUSG00000032766	Gng11	8.10753
ENSMUSG00000039873	Neurl2	3.13277
ENSMUSG00000026811	St6galnac6	6.29877
ENSMUSG00000015942	Gtf2ird2	4.03462
ENSMUSG00000004359	Spic	10.0418
ENSMUSG00000004631	Sgce	5.61836
ENSMUSG00000059810	Rgs3	3.69704
ENSMUSG00000039997	Ifi203	8.18866
ENSMUSG00000031400	G6pdx	2.17942
ENSMUSG00000026049	Tex30	-2.454
ENSMUSG00000039115	Itga9	9.10798
ENSMUSG00000109799	Gm45515	3.1114
ENSMUSG00000018507	Trpv2	4.0449
ENSMUSG00000087338	Scpep1os	2.76621
ENSMUSG00000024011	Pi16	6.26751
ENSMUSG00000028048	Gba	1.57753
ENSMUSG00000035004	Igsf6	9.03442
ENSMUSG00000038507	Parp12	2.05295
ENSMUSG00000064267	Hvcn1	5.37022
ENSMUSG00000068758	Il3ra	7.32138
ENSMUSG00000027199	Gatm	10.2499
ENSMUSG00000031555	Adam9	1.91113
ENSMUSG00000021886	Gpr65	9.03002
ENSMUSG00000031969	Acad8	1.49457
ENSMUSG00000098465	Mir1668	4.20422
ENSMUSG00000025355	Mmp19	3.36526
ENSMUSG00000039031	Arhgap18	1.53414
ENSMUSG00000029718	Pcolce	5.48165
ENSMUSG00000044393	Dsg2	-3.14705
ENSMUSG00000078616	Trim30c	9.76811
ENSMUSG00000033318	Gstt2	3.6723
ENSMUSG00000028780	Sema3c	-1.88918
ENSMUSG00000015702	Anxa9	2.861
ENSMUSG00000114436	Gm48283	4.5793
ENSMUSG00000002058	Unc119	1.93401
ENSMUSG00000078144	Capns2	-2.09395
ENSMUSG00000085417	Gm13919	10.4769
ENSMUSG00000073982	Rhog	1.416
ENSMUSG00000007867	Ift43	-1.93027
ENSMUSG00000030790	Adm	-3.84884
ENSMUSG00000025066	Sfr1	-1.85299
ENSMUSG00000025351	Cd63	1.63978
ENSMUSG00000030484	Lypd5	7.91236
ENSMUSG00000044139	Prss53	2.2208
ENSMUSG00000038503	Mesd	1.38013
ENSMUSG00000109194	Gm44570	3.69537
ENSMUSG00000032051	Fdx1	-1.60474
ENSMUSG00000029642	Polr1d	-1.39901
ENSMUSG00000058715	Fcer1g	3.64292
ENSMUSG00000106157	4930555A03Rik	9.93452
ENSMUSG00000026918	Brd3	-1.40624
ENSMUSG00000009585	Apobec3	5.40273
ENSMUSG00000024236	Svil	-1.86055
ENSMUSG00000040165	Cd209c	8.38937
ENSMUSG00000015854	Cd5l	12.9733
ENSMUSG00000087341	0610040F04Rik	-3.70886
ENSMUSG00000020700	Map3k3	1.60921
ENSMUSG00000025509	Pnpla2	1.80309
ENSMUSG00000022754	Tmem45a	-1.1279
ENSMUSG00000026073	Il1r2	-3.29253
ENSMUSG00000038271	Iffo1	5.57689
ENSMUSG00000049565	Aknad1	-3.37562
ENSMUSG00000028967	Errfi1	-2.87407
ENSMUSG00000028657	Ppt1	1.37734
ENSMUSG00000026999	Nup35	-1.29858
ENSMUSG00000043740	B430306N03Rik	9.33386
ENSMUSG00000106155	Gm43495	10.0196
ENSMUSG00000021537	Cetn3	-1.51452
ENSMUSG00000052296	Ppp6r1	1.87628
ENSMUSG00000089715	Cbx6	3.61187
ENSMUSG00000030057	Cnbp	-1.05894
ENSMUSG00000016487	Ppfibp1	1.62735
ENSMUSG00000035268	Pkig	1.7272
ENSMUSG00000022885	St6gal1	4.42241
ENSMUSG00000032754	Slc8b1	2.34683
ENSMUSG00000026825	Dnm1	6.71646
ENSMUSG00000051379	Flrt3	-2.19215
ENSMUSG00000044322	Dsc1	2.72812
ENSMUSG00000006219	Fblim1	4.50847
ENSMUSG00000029413	Naaa	2.22426
ENSMUSG00000074064	Mlycd	1.22275
ENSMUSG00000032062	2310030G06Rik	-2.75511
ENSMUSG00000045551	Fpr1	10.5916
ENSMUSG00000032038	St3gal4	3.89744
ENSMUSG00000026458	Ppfia4	4.41833
ENSMUSG00000018559	Ctdnep1	2.01333
ENSMUSG00000021186	Fbln5	8.46947
ENSMUSG00000104213	Ighd	4.43503
ENSMUSG00000024640	Psat1	-1.61682
ENSMUSG00000058163	Gm5431	10.6267
ENSMUSG00000020949	Fkbp3	-1.80665
ENSMUSG00000074419	Pira13	8.92103
ENSMUSG00000055976	Cldn23	3.37094
ENSMUSG00000020196	Cabin1	1.55619
ENSMUSG00000028609	Magoh	-2.17125
ENSMUSG00000040659	Efhd2	1.78744
ENSMUSG00000015149	Sirt2	1.41976
ENSMUSG00000073555	Gm4951	9.71502
ENSMUSG00000028459	Cd72	2.18196
ENSMUSG00000026728	Vim	3.55298
ENSMUSG00000079659	Tmem243	1.85414
ENSMUSG00000006517	Mvd	2.4633
ENSMUSG00000085213	Gm13091	5.73818
ENSMUSG00000030271	Ogg1	2.1455
ENSMUSG00000055323	Gm9967	2.88572
ENSMUSG00000019851	Perp	-2.01218
ENSMUSG00000024327	Slc39a7	1.25168
ENSMUSG00000056148	Rdh9	4.36886
ENSMUSG00000028251	Tstd3	3.18326
ENSMUSG00000028218	Cibar1	-2.02121
ENSMUSG00000029616	Erp29	0.945995
ENSMUSG00000051397	Tacstd2	-1.96578
ENSMUSG00000027712	Anxa5	1.80068
ENSMUSG00000000739	Sult5a1	-2.11002
ENSMUSG00000020263	Appl2	1.86481
ENSMUSG00000090534	Gm4675	-2.08009
ENSMUSG00000040907	Atp1a3	9.95848
ENSMUSG00000076033	Mir692-3	3.3817
ENSMUSG00000049103	Ccr2	6.6069
ENSMUSG00000021895	Arhgef3	2.2844
ENSMUSG00000055546	Timd4	11.6574
ENSMUSG00000009545	Kcnq1	9.37923
ENSMUSG00000028744	Slc66a1	2.92885
ENSMUSG00000046095	Krt32	-4.11831
ENSMUSG00000026223	Itm2c	1.97663
ENSMUSG00000002699	Lcp2	4.36159
ENSMUSG00000047586	Nccrp1	4.7557
ENSMUSG00000044197	Gpr146	2.16779
ENSMUSG00000029553	Tfec	9.99037
ENSMUSG00000025813	Homer2	3.39915
ENSMUSG00000047407	Tgif1	-1.80362
ENSMUSG00000058542	Gm15590	3.3424
ENSMUSG00000094483	Purb	-1.16185
ENSMUSG00000031907	Zfp90	2.91027
ENSMUSG00000020484	Xbp1	1.77051
ENSMUSG00000069662	Marcks	2.1468
ENSMUSG00000120498		9.5042
ENSMUSG00000020015	Cdk17	2.95836
ENSMUSG00000016664	Pacsin2	2.03899
ENSMUSG00000037949	Ano10	2.31302
ENSMUSG00000023885	Thbs2	-3.14636
ENSMUSG00000028923	Necap2	1.45942
ENSMUSG00000021686	Ap3b1	0.916417
ENSMUSG00000030050	Gkn1	-10.1511
ENSMUSG00000030101	Sumf1	1.77277
ENSMUSG00000024691	Fam111a	2.2055
ENSMUSG00000039050	Osbpl2	1.7772
ENSMUSG00000027339	Rassf2	5.52475
ENSMUSG00000013539	Tango2	1.16017
ENSMUSG00000085237	Gm15406	-3.02136
ENSMUSG00000038736	Nudcd1	-1.29305
ENSMUSG00000039853	Trim14	3.6056
ENSMUSG00000016552	Foxred2	2.98103
ENSMUSG00000001663	Gstt1	3.46313
ENSMUSG00000115779	4930592A05Rik	6.25179
ENSMUSG00000041378	Cldn5	8.22536
ENSMUSG00000039959	Hip1	4.58335
ENSMUSG00000021281	Tnfaip2	4.8509
ENSMUSG00000022453	Naga	1.6151
ENSMUSG00000020368	Canx	1.31222
ENSMUSG00000026466	Tor1aip1	1.29311
ENSMUSG00000045932	Ifit2	6.77337
ENSMUSG00000017830	Dhx58	5.04854
ENSMUSG00000037279	Ovol2	-2.75309
ENSMUSG00000021806	Nid2	9.7673
ENSMUSG00000120173		10.8331
ENSMUSG00000038457	Tmem255b	1.76741
ENSMUSG00000038181	Chpf2	1.37156
ENSMUSG00000000982	Ccl3	9.43349
ENSMUSG00000063694	Cycs	-1.72034
ENSMUSG00000038312	Edem2	1.29144
ENSMUSG00000040197	Cd209e	11.5402
ENSMUSG00000020646	Mboat2	4.57894
ENSMUSG00000042870	Tom1	1.96023
ENSMUSG00000027800	Tm4sf1	3.06703
ENSMUSG00000026222	Sp100	3.51543
ENSMUSG00000023951	Vegfa	-4.35481
ENSMUSG00000033880	Lgals3bp	4.18596
ENSMUSG00000082284	H3f3a-ps1	-2.3293
ENSMUSG00000006476	Nsmf	3.57559
ENSMUSG00000041912	Tdrkh	4.43617
ENSMUSG00000039783	Kmo	8.44356
ENSMUSG00000026385	Dbi	-1.76567
ENSMUSG00000002043	Trappc6a	-1.20199
ENSMUSG00000025626	Phf6	-2.59753
ENSMUSG00000018217	Pmp22	3.21924
ENSMUSG00000019528	Gyg	1.62466
ENSMUSG00000093445	Lrch4	1.85227
ENSMUSG00000047747	Rnf150	4.60782
ENSMUSG00000044337	Ackr3	-3.01351
ENSMUSG00000030745	Il21r	7.3691
ENSMUSG00000068617	Efcab1	-2.87865
ENSMUSG00000030557	Mef2a	-1.84774
ENSMUSG00000020530	Ggnbp2	-0.9676
ENSMUSG00000019952	Poc1b	1.9848
ENSMUSG00000028238	Atp6v0d2	9.6547
ENSMUSG00000038155	Gstp2	5.16012
ENSMUSG00000036782	Klhl13	8.86515
ENSMUSG00000034563	Ccpg1	1.43506
ENSMUSG00000053522	Lgals7	-2.22071
ENSMUSG00000029053	Prkcz	-1.93564
ENSMUSG00000015474	Ppt2	1.91849
ENSMUSG00000032089	Il10ra	4.97544
ENSMUSG00000003363	Pld3	1.52583
ENSMUSG00000035273	Hpse	4.73848
ENSMUSG00000061778	Mospd2	2.71568
ENSMUSG00000031627	Irf2	1.30913
ENSMUSG00000019647	Sema6a	4.69378
ENSMUSG00000054626	Xlr	3.75171
ENSMUSG00000034487	Poglut3	2.09444
ENSMUSG00000037062	Sh3glb1	0.928014
ENSMUSG00000052837	Junb	-2.40875
ENSMUSG00000032487	Ptgs2	-7.30199
ENSMUSG00000116710	Gm6557	3.0318
ENSMUSG00000039515	Ptpa	1.66009
ENSMUSG00000031007	Atp6ap2	0.953931
ENSMUSG00000060519	Tor3a	1.96718
ENSMUSG00000026648	Dclre1c	2.56674
ENSMUSG00000001227	Sema6b	9.17401
ENSMUSG00000021559	Dapk1	3.56027
ENSMUSG00000032915	Adgre4	5.02055
ENSMUSG00000033863	Klf9	-2.02362
ENSMUSG00000025785	Exosc7	-1.52186
ENSMUSG00000054640	Slc8a1	5.3188
ENSMUSG00000089865	Gm44503	1.49093
ENSMUSG00000022761	Lztr1	1.33278
ENSMUSG00000024395	Lims2	6.44975
ENSMUSG00000032440	Tgfbr2	2.21596
ENSMUSG00000028840	Zfp593	-1.9135
ENSMUSG00000052087	Rgs14	3.53535
ENSMUSG00000030691	Fchsd2	2.48223
ENSMUSG00000029209	Gnpda2	-1.37452
ENSMUSG00000029528	Pxn	2.07377
ENSMUSG00000028024	Enpep	10.6762
ENSMUSG00000029720	Gm20605	1.80077
ENSMUSG00000037260	Hgsnat	1.56524
ENSMUSG00000100081	Gm29434	2.91044
ENSMUSG00000040963	Asgr2	9.19813
ENSMUSG00000026688	Mgst3	-1.89948
ENSMUSG00000024055	Cyp4f13	1.62496
ENSMUSG00000030766	Arhgap17	2.24046
ENSMUSG00000000693	Loxl3	2.08591
ENSMUSG00000027356	Fermt1	-2.32388
ENSMUSG00000011148	Adssl1	5.2866
ENSMUSG00000025314	Ptprj	2.94578
ENSMUSG00000092482	Gm20531	1.83304
ENSMUSG00000036534	Slc38a7	2.5645
ENSMUSG00000030104	Edem1	1.52961
ENSMUSG00000024308	Tapbp	1.22511
ENSMUSG00000043430	Psapl1	2.41128
ENSMUSG00000022912	Pros1	2.17685
ENSMUSG00000067194	Eif1ax	-0.949724
ENSMUSG00000005069	Pex5	2.2896
ENSMUSG00000033788	Dysf	7.39307
ENSMUSG00000090124	Ugt1a7c	1.79321
ENSMUSG00000086322	E130218I03Rik	-1.89403
ENSMUSG00000032548	Slco2a1	-1.70109
ENSMUSG00000037031	Tspan15	3.28477
ENSMUSG00000020238	Ncln	1.88758
ENSMUSG00000029428	Stx2	3.78999
ENSMUSG00000033488	Cryzl2	4.10373
ENSMUSG00000026509	Capn2	2.82778
ENSMUSG00000021025	Nfkbia	-2.9681
ENSMUSG00000105504	Gbp5	6.50204
ENSMUSG00000063065	Mapk3	1.40919
ENSMUSG00000086507	Adap2os	7.66535
ENSMUSG00000037905	Bri3bp	-1.535
ENSMUSG00000097154	Gm26510	4.93205
ENSMUSG00000021596	Mctp1	9.95134
ENSMUSG00000021774	Ube2e1	-0.911507
ENSMUSG00000018770	Atp5g3	-1.64829
ENSMUSG00000021250	Fos	-2.29647
ENSMUSG00000052293	Taf9	-1.11596
ENSMUSG00000051950	B3glct	2.55308
ENSMUSG00000020097	Sgpl1	2.07469
ENSMUSG00000002844	Adprh	1.26157
ENSMUSG00000034379	Wdr5b	-2.33697
ENSMUSG00000020577	Tspan13	3.78544
ENSMUSG00000019848	Popdc3	-3.02226
ENSMUSG00000035863	Palm	3.7236
ENSMUSG00000032690	Oas2	9.49045
ENSMUSG00000078941	Ak6	-1.07815
ENSMUSG00000087135	Gm16096	3.227
ENSMUSG00000018819	Lsp1	3.48622
ENSMUSG00000028917	Plekhm2	1.68894
ENSMUSG00000020641	Rsad2	6.69648
ENSMUSG00000035020	Epgn	-4.85277
ENSMUSG00000048175	Asb8	1.94746
ENSMUSG00000025792	Slc25a10	2.34767
ENSMUSG00000021143	Pacs2	2.52698
ENSMUSG00000030849	Fgfr2	-2.13137
ENSMUSG00000068566	Myadm	2.49602
ENSMUSG00000045316	Fahd1	-1.47479
ENSMUSG00000004798	Ulk2	1.95687
ENSMUSG00000078853	Igtp	2.50373
ENSMUSG00000004552	Ctse	5.10857
ENSMUSG00000086448	9330162012Rik	-2.1689
ENSMUSG00000038462	Uqcrfs1	-1.13706
ENSMUSG00000025130	P4hb	1.45984
ENSMUSG00000028599	Tnfrsf1b	4.43859
ENSMUSG00000006362	Cbfa2t3	5.19166
ENSMUSG00000004266	Ptpn6	1.90593
ENSMUSG00000041797	Abca9	11.6776
ENSMUSG00000018821	Avpi1	-2.1976
ENSMUSG00000120357		3.07367
ENSMUSG00000042485	Mustn1	7.42593
ENSMUSG00000018930	Ccl4	11.7104
ENSMUSG00000051316	Taf7	-1.78094
ENSMUSG00000040564	Apoc1	-3.0375
ENSMUSG00002076637	Gm56050	-3.0254
ENSMUSG00000080268	Brms1	0.99459
ENSMUSG00000022512	Cldn1	-1.42708
ENSMUSG00000042404	Dennd4b	4.29268
ENSMUSG00000021843	Ktn1	-1.76071
ENSMUSG00000022844	Pdia5	3.13614
ENSMUSG00000033498	Strc	-2.06748
ENSMUSG00000074766	Ism1	-6.11032
ENSMUSG00000056124	B4galt6	7.21859
ENSMUSG00000057766	Ankrd29	-3.67839
ENSMUSG00000027900	Dram2	1.37845
ENSMUSG00000021359	Tfap2a	-2.56678
ENSMUSG00000032679	Cd59a	-2.12537
ENSMUSG00000074361	C5ar2	9.35256
ENSMUSG00000115154	Gm49067	4.07454
ENSMUSG00000073599	Ecscr	7.57272
ENSMUSG00000092176	Gm20460	1.95162
ENSMUSG00000004980	Hnrnpa2b1	-1.08285
ENSMUSG00000040280	Ndufa4l2	-2.63324
ENSMUSG00000054428	Atpif1	-2.21287
ENSMUSG00000030890	Ilk	0.954705
ENSMUSG00000029311	Hsd17b11	3.34237
ENSMUSG00000026536	Ifi211	8.93441
ENSMUSG00000032405	Pias1	0.996043
ENSMUSG00000025875	Tspan17	2.14258
ENSMUSG00000102564	Gm37035	-1.94684
ENSMUSG00000035208	Slfn8	4.19882
ENSMUSG00000038253	Hoxa5	-2.38503
ENSMUSG00000119996		-5.83675
ENSMUSG00000026131	Dst	-2.5178
ENSMUSG00000017747	Ghdc	2.11779
ENSMUSG00000047428	Dlk2	-2.42443
ENSMUSG00000038560	Sp6	3.32784
ENSMUSG00000039206	Daglb	1.84614
ENSMUSG00000022546	Gpt	-2.14206
ENSMUSG00000036459	Wtip	1.54999
ENSMUSG00000063611	Gm10134	8.13816
ENSMUSG00000026238	Ptma	-1.89699
ENSMUSG00000041920	Slc16a6	1.82823
ENSMUSG00000089675	Ugt1a8	1.84897
ENSMUSG00000046027	Stard5	1.36518
ENSMUSG00000003051	Elf3	-2.83437
ENSMUSG00000090145	Ugt1a6b	1.78673
ENSMUSG00000090175	Ugt1a9	1.8556
ENSMUSG00000011034	Slc5a1	3.93077
ENSMUSG00000090165	Ugt1a10	1.84559
ENSMUSG00000090171	Ugt1a2	1.84322
ENSMUSG00000087581	Gm11571	-4.1367
ENSMUSG00000045757	Zfp764	1.80432
ENSMUSG00000086801	Gm15943	-3.04871
ENSMUSG00000103436	Gm36995	1.32734
ENSMUSG00000089943	Ugt1a5	1.84322
ENSMUSG00000103523	2210017I01Rik	6.59384
ENSMUSG00000031143	Ccdc22	1.37649
ENSMUSG00000035692	Isg15	2.85621
ENSMUSG00000087067	Gm11532	3.27805
ENSMUSG00000024516	Sec11c	1.25242
ENSMUSG00000032599	Ip6k2	-1.64168
ENSMUSG00000034401	Spata6	2.44773
ENSMUSG00000063455	D630045J12Rik	-5.28376
ENSMUSG00000069874	Irgm2	2.91235
ENSMUSG00000090570	Gm17041	-1.92266
ENSMUSG00000052477	C130026I21Rik	9.41342
ENSMUSG00000031545	Gpat4	1.66146
ENSMUSG00000106896	G630022F23Rik	-2.68985
ENSMUSG00000053559	Smagp	1.5624
ENSMUSG00000020589	Cyria	2.22877
ENSMUSG00000041961	Znrf3	-2.34779
ENSMUSG00000042647	Acad12	3.00993
ENSMUSG00000030842	Lamtor1	0.757341
ENSMUSG00000098371	Gm28037	-1.98274
ENSMUSG00000120024		9.029
ENSMUSG00000032750	Gab3	5.00405
ENSMUSG00000087352	Gm12999	-2.27047
ENSMUSG00000098274	Rpl24	-1.98614
ENSMUSG00000075229	Ccdc58	-2.01733
ENSMUSG00000052681	Rap1b	1.19551
ENSMUSG00000030168	Adipor2	1.47249
ENSMUSG00000029135	Fosl2	-1.7281
ENSMUSG00000000142	Axin2	-3.79005
ENSMUSG00000026630	Batf3	5.32499
ENSMUSG00000004951	Hspb1	-2.53108
ENSMUSG00000025026	Add3	2.07058
ENSMUSG00000035495	Tstd2	1.76365
ENSMUSG00000045100	Slc25a26	-1.85732
ENSMUSG00000008318	Relt	5.5641
ENSMUSG00000038604	Ripor1	1.89035
ENSMUSG00000022656	Nectin3	3.7228
ENSMUSG00000026483	Niban1	3.51357
ENSMUSG00000022895	Ets2	-1.50818
ENSMUSG00000024084	Qpct	4.24971
ENSMUSG00000057135	Scimp	4.30883
ENSMUSG00000026020	Nop58	-1.71771
ENSMUSG00000079426	Arpc4	1.12405
ENSMUSG00000119955		4.89278
ENSMUSG00000002804	Nudt14	-1.75122
ENSMUSG00000003033	Ap1m1	1.55829
ENSMUSG00000071632	2510002D24Rik	-1.73891
ENSMUSG00000030982	Vps35l	1.6363
ENSMUSG00000071647	Eml3	1.63422
ENSMUSG00000037217	Syn1	4.86256
ENSMUSG00000079481	Nhsl2	6.40388
ENSMUSG00000025362	Rps26	-1.87082
ENSMUSG00000075010	AW112010	5.0929
ENSMUSG00000032175	Tyk2	1.75059
ENSMUSG00000039193	Nlrc4	5.60807
ENSMUSG00000028480	Glipr2	6.48753
ENSMUSG00000000555	Itga5	4.266
ENSMUSG00000056429	Tgoln1	1.18951
ENSMUSG00000087658	Hotairm1	-2.76175
ENSMUSG00000037032	Apbb1	2.83741
ENSMUSG00000021215	Net1	-1.31291
ENSMUSG00000036606	Plxnb2	1.77021
ENSMUSG00000035596	Mboat7	1.43665
ENSMUSG00000059060	Rad51b	2.37229
ENSMUSG00000031700	Gpt2	1.82917
ENSMUSG00000032399	Rpl4	-1.66994
ENSMUSG00000074491	Clec4g	9.77044
ENSMUSG00000058709	Egln2	1.41415
ENSMUSG00000038527	C1rl	9.36188
ENSMUSG00000112843	Gm46224	8.95728
ENSMUSG00000054545	Ugt1a6a	1.67786
ENSMUSG00000024164	C3	3.69804
ENSMUSG00000048621	Gm6377	5.10159
ENSMUSG00000030966	Trim21	2.04932
ENSMUSG00000022114	Spry2	-3.22834
ENSMUSG00000040618	Pck2	2.09154
ENSMUSG00000047867	Gimap6	6.92476
ENSMUSG00000034266	Batf	4.58912
ENSMUSG00000024659	Anxa1	-1.86394
ENSMUSG00000005982	Naa60	1.53332
ENSMUSG00000063904	Dpp3	1.37203
ENSMUSG00000032946	Rasgrp2	5.31087
ENSMUSG00000024899	Papss2	4.04483
ENSMUSG00000019832	Rab32	3.03566
ENSMUSG00000104117	Gm20743	-5.46807
ENSMUSG00000099908	Gm28539	-1.53186
ENSMUSG00000060675	Plaat3	1.48209
ENSMUSG00000027994	Mcub	2.88208
ENSMUSG00000060743	H3f3a	-1.88519
ENSMUSG00000062234	Gak	1.36278
ENSMUSG00000031765	Mt1	-3.32771
ENSMUSG00000061353	Cxcl12	2.83004
ENSMUSG00000017009	Sdc4	-1.17296
ENSMUSG00000036295	Lrrn3	-9.38605
ENSMUSG00000040447	Spns2	5.28702
ENSMUSG00000046314	Stxbp6	3.59152
ENSMUSG00000073725	Lmbrd1	1.66853
ENSMUSG00000101438	Gm19412	1.11151
ENSMUSG00000054091	1810037I17Rik	-2.32416
ENSMUSG00000089773	Skint1	-1.94071
ENSMUSG00000075704	Txnrd2	1.26255
ENSMUSG00000021759	Plpp1	2.69093
ENSMUSG00000046718	Bst2	2.3572
ENSMUSG00000033420	Antxr1	-1.97005
ENSMUSG00000037896	Rcor1	-1.45635
ENSMUSG00000022864	D16Ertd472e	-2.47386
ENSMUSG00000029163	Emilin1	8.54036
ENSMUSG00000021520	Uqcrb	-1.78642
ENSMUSG00000025784	Clec3b	5.36493
ENSMUSG00000053398	Phgdh	-2.02774
ENSMUSG00000016028	Celsr1	-1.93936
ENSMUSG00000038456	Dennd2a	6.79289
ENSMUSG00000120754		7.54798
ENSMUSG00000085355	3010003L21Rik	-2.11278
ENSMUSG00000121501		4.9783
ENSMUSG00000041926	Rnpep	1.89712
ENSMUSG00000112510	Gm47566	7.94294
ENSMUSG00000031805	Jak3	3.19973
ENSMUSG00000024048	Myl12a	-1.92628
ENSMUSG00000022489	Pde1b	6.44797
ENSMUSG00000021211	Akr1c12	6.1418
ENSMUSG00000036570	Fxyd1	6.11551
ENSMUSG00000030339	Ltbr	1.28776
ENSMUSG00000032085	Tagln	4.96408
ENSMUSG00000039357	Fut11	1.6965
ENSMUSG00000031016	Wee1	-2.3374
ENSMUSG00000030730	Atp2a1	4.49358
ENSMUSG00000047798	Cd300lf	8.56135
ENSMUSG00000038417	Fig4	1.94259
ENSMUSG00000059883	Irak4	1.86535
ENSMUSG00000076431	Sox4	-1.74572
ENSMUSG00000020876	Snx11	1.831
ENSMUSG00000023905	Tnfrsf12a	-2.45952
ENSMUSG00000002603	Tgfb1	1.95228
ENSMUSG00000049112	Oxtr	-9.44063
ENSMUSG00000086656	Gm15701	8.48308
ENSMUSG00000031838	Ifi30	1.53126
ENSMUSG00000040430	Pitpnc1	2.87739
ENSMUSG00000033335	Dnm2	1.54249
ENSMUSG00000020100	Slc29a3	1.48095
ENSMUSG00000022941	Ripply3	-2.45745
ENSMUSG00000030089	Slc41a3	5.89257
ENSMUSG00000061068	Mcpt4	9.16712
ENSMUSG00000121135	Hmga2-ps1	4.17593
ENSMUSG00000026078	Pdcl3	-0.992635
ENSMUSG00000025041	Nt5c2	1.59582
ENSMUSG00000044231	Nhlrc1	-9.04907
ENSMUSG00000052760	A630001G21Rik	6.9224
ENSMUSG00000059436	Max	1.59988
ENSMUSG00000022504	Ciita	3.81852
ENSMUSG00000007458	M6pr	1.29386
ENSMUSG00000065954	Tacc1	2.42028
ENSMUSG00000028980	H6pd	4.42942
ENSMUSG00000039621	Prex1	3.90673
ENSMUSG00000031119	Gpc4	-2.01766
ENSMUSG00000040913	Fbxw4	1.57449
ENSMUSG00000049928	Glp2r	2.45227
ENSMUSG00000040952	Rps19	-2.3525
ENSMUSG00000035891	Cerk	1.68012
ENSMUSG00000042043	Tbca	-1.76212
ENSMUSG00000025902	Sox17	9.27617
ENSMUSG00000068329	Htra2	1.30526
ENSMUSG00000046822	Slc39a3	1.44949
ENSMUSG00000029401	Rilpl2	2.82882
ENSMUSG00000028643	Svbp	-1.43383
ENSMUSG00000026729	4930562F07Rik	-2.64858
ENSMUSG00000031539	Ap3m2	2.68593
ENSMUSG00000032578	Cish	-1.84715
ENSMUSG00000117757	Gm50169	-1.36782
ENSMUSG00000046671	Mtfr1l	1.74497
ENSMUSG00000003500	Impdh1	2.55395
ENSMUSG00000089821	Efhd1os	8.5791
ENSMUSG00000025132	Arhgdia	1.21998
ENSMUSG00000060548	Tnfrsf19	-1.32393
ENSMUSG00000038332	Sesn1	1.96817
ENSMUSG00000025193	Cutc	-1.15185
ENSMUSG00000074886	Grk6	1.77804
ENSMUSG00000024697	Gna14	-2.28679
ENSMUSG00000027955	Gask1b	5.35434
ENSMUSG00000033530	Ttc7b	3.21321
ENSMUSG00000036781	Rps27l	-1.85205
ENSMUSG00000085795	Zfp703	-2.62909
ENSMUSG00000121374		-2.72067
ENSMUSG00000024486	Hbegf	-3.31408
ENSMUSG00000037049	Smpd1	1.91828
ENSMUSG00000002997	Prkar2b	2.84804
ENSMUSG00000053318	Slamf8	8.31972
ENSMUSG00000036168	Ccdc38	-1.58647
ENSMUSG00000024208	Uqcc2	-1.5704
ENSMUSG00000020000	Moxd1	-2.31203
ENSMUSG00000022091	Sorbs3	2.03801
ENSMUSG00000050105	Fam110d	4.93464
ENSMUSG00000020018	Snrpf	-1.57646
ENSMUSG00000071669	Snx29	2.80059
ENSMUSG00000005656	Snx6	1.1788
ENSMUSG00000055435	Maf	1.77015
ENSMUSG00000040269	Mrps28	-1.3729
ENSMUSG00000041444	Arhgap32	-1.95922
ENSMUSG00000059070	Rpl18	-1.56039
ENSMUSG00000029009	Mthfr	2.82866
ENSMUSG00000000058	Cav2	-1.31851
ENSMUSG00000041538	H2-Ob	4.10402
ENSMUSG00000049124	Gm8186	-2.14649
ENSMUSG00000036452	Arhgap26	3.41114
ENSMUSG00000041445	Mmrn2	10.1344
ENSMUSG00000041763	Tpp2	1.41398
ENSMUSG00000026167	Wnt10a	-2.8721
ENSMUSG00000030314	Atg7	1.79103
ENSMUSG00000106737	Gm42962	8.92925
ENSMUSG00000021967	Mrpl57	-1.48029
ENSMUSG00000081534	Slc48a1	1.47787
ENSMUSG00000059743	Fdps	1.59858
ENSMUSG00000022180	Slc7a8	7.47064
ENSMUSG00000020604	Arsg	4.71749
ENSMUSG00000025979	Mob4	-1.14941
ENSMUSG00000051504	Siglech	10.5483
ENSMUSG00000052921	Arhgef15	9.83241
ENSMUSG00000022148	Fyb	3.49005
ENSMUSG00000118668	Rps6ka4	1.49265
ENSMUSG00000048416	Mlf1	-6.69125
ENSMUSG00000003644	Rps6ka1	1.4093
ENSMUSG00000041841	Rpl37	-2.04845
ENSMUSG00000008734	Gprc5b	4.65654
ENSMUSG00000034112	Atp2c2	2.72158
ENSMUSG00000026425	Srgap2	1.76285
ENSMUSG00000038236	Hoxa7	-2.13538
ENSMUSG00000028407	Smim27	-1.6874
ENSMUSG00000010142	Tnfrsf13b	3.84348
ENSMUSG00000042745	Id1	-2.57745
ENSMUSG00000047022	Mipol1	-2.73974
ENSMUSG00000054766	Set	-1.18176
ENSMUSG00000046519	Golph3l	1.82455
ENSMUSG00000041453	Rpl21	-2.08755
ENSMUSG00000025911	Adhfe1	3.16147
ENSMUSG00000005483	Dnajb1	-1.89655
ENSMUSG00000031146	Plp2	-1.66435
ENSMUSG00000009185	Ccl8	9.15659
ENSMUSG00000060147	Serpinb6a	1.66863
ENSMUSG00000024730	Ms4a8a	7.6585
ENSMUSG00000002320	Tm9sf1	1.25354
ENSMUSG00000020898	Ctc1	1.48893
ENSMUSG00000049881	2810025M15Rik	1.59302
ENSMUSG00000032123	Dpagt1	1.65709
ENSMUSG00000028889	Yrdc	-1.16133
ENSMUSG00000079641	Rpl39	-2.21249
ENSMUSG00000085457	1110046J04Rik	1.75428
ENSMUSG00000047675	Rps8	-1.93902
ENSMUSG00000036985	Zdhhc9	1.56111
ENSMUSG00000005949	Ctns	1.68045
ENSMUSG00000004460	Dnajb11	0.875768
ENSMUSG00000021134	Srsf5	-1.56327
ENSMUSG00000074093	Svip	5.39488
ENSMUSG00000098188	Sowahc	-2.09778
ENSMUSG00000071014	Ndufb6	-1.58882
ENSMUSG00000025650	Col7a1	-2.49808
ENSMUSG00000022911	Arl13b	-1.71874
ENSMUSG00000023947	Nfkbie	2.48601
ENSMUSG00000031451	Gas6	1.54879
ENSMUSG00000021714	Cenpk	-2.96445
ENSMUSG00000009090	Ap1b1	2.09341
ENSMUSG00000060733	Ipmk	-1.88066
ENSMUSG00000029661	Col1a2	6.16668
ENSMUSG00000116534	Gm49731	8.47008
ENSMUSG00000000253	Gmpr	3.79562
ENSMUSG00000097407	4933408J17Rik	-1.73501
ENSMUSG00000020180	Snrpd3	-1.69194
ENSMUSG00000002416	Ndufb2	-1.67405
ENSMUSG00000074793	Hspa12b	5.87599
ENSMUSG00000045817	Zfp36l2	-1.78002
ENSMUSG00000041153	Osgin2	-2.24945
ENSMUSG00000040734	Ppp1r13l	-1.16396
ENSMUSG00000027314	Dll4	8.69981
ENSMUSG00000023224	Serping1	6.99763
ENSMUSG00000001700	Gramd3	1.80901
ENSMUSG00000022346	Myc	-2.76261
ENSMUSG00000021917	Spcs1	-1.26669
ENSMUSG00000035671	Zswim4	1.91468
ENSMUSG00000015568	Lpl	2.85346
ENSMUSG00000108170	Gm43966	-1.81132
ENSMUSG00000039308	Ndst2	2.239
ENSMUSG00000061527	Krt5	-2.73942
ENSMUSG00000020547	Bzw2	-1.50365
ENSMUSG00000029110	Rnf4	1.04031
ENSMUSG00000068877	Selenbp2	3.88106
ENSMUSG00000080875	Gm7332	-1.61237
ENSMUSG00000066551	Hmgb1	-1.5614
ENSMUSG00000053536	Cstf2t	1.80499
ENSMUSG00000038910	Plcl2	5.57396
ENSMUSG00000030315	Vgll4	-1.3485
ENSMUSG00000085089	Arhgap15os	8.86506
ENSMUSG00000021772	Nkiras1	-1.00437
ENSMUSG00000060938	Rpl26	-2.40705
ENSMUSG00000037580	Gch1	2.1614
ENSMUSG00000029455	Aldh2	1.41483
ENSMUSG00000036636	Clcn7	2.32884
ENSMUSG00000035960	Apex1	-1.36328
ENSMUSG00000019857	Asf1a	-1.3797
ENSMUSG00000020803	Txndc17	-1.82368
ENSMUSG00000039492	Ccdc27	-5.8448
ENSMUSG00000023031	Cela1	3.33805
ENSMUSG00000040957	Cables1	1.42257
ENSMUSG00000078193	Gm2000	-2.95512
ENSMUSG00000005103	Wdr1	1.45008
ENSMUSG00000117519	Gm41664	-1.0914
ENSMUSG00000014504	Srp19	-1.33738
ENSMUSG00000058594	Fbh1	1.50111
ENSMUSG00000023827	Agpat4	1.66364
ENSMUSG00000033082	Clec1a	9.01406
ENSMUSG00000032041	Tirap	3.27678
ENSMUSG00000079559	Pou2af3	7.29782
ENSMUSG00000029614	Rpl6	-1.49439
ENSMUSG00000035295	Wdr38	-2.35782
ENSMUSG00000079435	Rpl36a	-1.88131
ENSMUSG00000074971	Fibin	-8.91646
ENSMUSG00000032534	Cep63	-1.25683
ENSMUSG00000029309	Sparcl1	8.89661
ENSMUSG00000020818	Mfsd11	1.14184
ENSMUSG00000104444	Gm33051	-1.94193
ENSMUSG00000028859	Csf3r	11.5998
ENSMUSG00000020198	Ap3d1	1.36799
ENSMUSG00000030319	Cand2	-2.68448
ENSMUSG00000028495	Rps6	-1.65192
ENSMUSG00000001576	Ergic1	1.38371
ENSMUSG00000008668	Rps18	-2.16856
ENSMUSG00000031458	Coprs	2.00912
ENSMUSG00000070034	Sp110	3.10237
ENSMUSG00000053654	Krt42	-5.18313
ENSMUSG00000002981	Clptm1	1.60149
ENSMUSG00000003531	Dgcr6	-1.49606
ENSMUSG00000026389	Steap3	3.65816
ENSMUSG00000111521	Gm48529	5.2551
ENSMUSG00000062997	Rpl35	-2.30301
ENSMUSG00000005823	Gpr108	1.16017
ENSMUSG00000003545	Fosb	-2.60856
ENSMUSG00000084964	Gm15503	4.4718
ENSMUSG00000031101	Sash3	3.43249
ENSMUSG00000053110	Yap1	-1.40401
ENSMUSG00000015176	Nolc1	-1.18226
ENSMUSG00000030276	Ttll3	1.14174
ENSMUSG00000029192	Tbc1d14	2.31278
ENSMUSG00000020272	Stk10	3.87306
ENSMUSG00000004843	Chmp2b	-0.889222
ENSMUSG00000097597	Gm26674	2.32751
ENSMUSG00000036620	Mgat4b	1.68012
ENSMUSG00000026526	Fh1	1.19411
ENSMUSG00000035686	Thrsp	10.1495
ENSMUSG00000040152	Thbs1	-4.09409
ENSMUSG00000051910	Sox6	-3.07502
ENSMUSG00000020758	Itgb4	-2.35187
ENSMUSG00000022105	Rb1	1.36985
ENSMUSG00000027282	Mtch2	-1.03206
ENSMUSG00000044811	Cd300c2	7.27585
ENSMUSG00000031370	Zrsr2	-1.6177
ENSMUSG00000037095	Lrg1	12.5998
ENSMUSG00000046814	Gchfr	3.12386
ENSMUSG00000036986	Pml	2.23203
ENSMUSG00000114220	Gm10353	1.90675
ENSMUSG00000046006	Gapt	7.75529
ENSMUSG00000006740	Kif5b	-0.933499
ENSMUSG00000038521	C1s1	4.7666
ENSMUSG00000032515	Csrnp1	-2.07026
ENSMUSG00000107879	9330102E08Rik	-1.91293
ENSMUSG00000000740	Rpl13	-1.94404
ENSMUSG00000033487	Fndc3a	1.72966
ENSMUSG00000002477	Snrpd1	-1.52887
ENSMUSG00000073598	Smim33	6.32935
ENSMUSG00000058755	Osm	7.02762
ENSMUSG00000053436	Mapk14	1.85374
ENSMUSG00000110831	Gm48159	-4.20443
ENSMUSG00000026628	Atf3	-2.97136
ENSMUSG00000038668	Lpar1	2.50521
ENSMUSG00000039221	Rpl22l1	-1.91202
ENSMUSG00000031216	Stard8	10.2153
ENSMUSG00000002799	Jag2	-2.20111
ENSMUSG00000031360	Ctps2	1.94781
ENSMUSG00000005514	Por	1.59788
ENSMUSG00000093938	Evi2b	5.8945
ENSMUSG00000022048	Dpysl2	3.16166
ENSMUSG00000027303	Ptpra	0.90701
ENSMUSG00000026568	Mpc2	-1.64897
ENSMUSG00000026727	Rsu1	1.01295
ENSMUSG00000037089	Slc35b2	1.41313
ENSMUSG00000036934	4921524J17Rik	-1.53093
ENSMUSG00000001729	Akt1	1.55041
ENSMUSG00000025533	Asl	1.17278
ENSMUSG00000076454	Mir762	-1.49055
ENSMUSG00000058267	Mrps14	-1.25003
ENSMUSG00000020919	Stat5b	1.6651
ENSMUSG00000020590	Snx13	1.05735
ENSMUSG00000029254	Stap1	3.99996
ENSMUSG00000028385	Snx30	3.22646
ENSMUSG00000044786	Zfp36	-2.0297
ENSMUSG00000063576	Klhdc3	1.55325
ENSMUSG00000095304	Plac9	5.12696
ENSMUSG00000064339	mt-Rnr2	2.48154
ENSMUSG00000028885	Smpdl3b	2.70711
ENSMUSG00000000194	Gpr107	0.871615
ENSMUSG00000001418	Glmp	1.10261
ENSMUSG00000075486	Commd6	-1.03154
ENSMUSG00000045128	Rpl18a	-2.09926
ENSMUSG00000042099	Kank3	3.24894
ENSMUSG00000037563	Rps16	-1.68992
ENSMUSG00000107071	Gm42420	-1.56424
ENSMUSG00000107086	Gm43808	1.39735
ENSMUSG00000024404	Riok3	0.959312
ENSMUSG00000061315	Naca	-1.68683
ENSMUSG00000020183	Cpm	2.05691
ENSMUSG00000024168	Tmem204	7.89076
ENSMUSG00000057098	Ebf1	9.43396
ENSMUSG00000012405	Rpl15	-1.58995
ENSMUSG00000040154	Wfdc5	2.94349
ENSMUSG00000060098	Prmt7	0.997366
ENSMUSG00000017204	Gsdma	2.51485
ENSMUSG00000099708	Gm29361	-1.47792
ENSMUSG00000025794	Rpl14	-1.84618
ENSMUSG00000035048	Anapc13	-1.76109
ENSMUSG00000025795	Rassf3	1.95679
ENSMUSG00000002279	Lmf1	1.36519
ENSMUSG00000036565	Ttyh3	1.87084
ENSMUSG00000115902	D730005E14Rik	6.63459
ENSMUSG00000029570	Lfng	1.88518
ENSMUSG00000015217	Hmgb3	-1.50593
ENSMUSG00000021131	Erh	-1.36023
ENSMUSG00000059291	Rpl11	-1.98177
ENSMUSG00000039699	Batf2	1.57516
ENSMUSG00000061787	Rps17	-1.74695
ENSMUSG00000020486	Septin4	5.40433
ENSMUSG00000109244	Gm44751	3.88677
ENSMUSG00000109876	Gm45449	5.98077
ENSMUSG00000026829	Gbgt1	8.73744
ENSMUSG00000034744	Nagk	1.1788
ENSMUSG00000056091	St3gal5	5.12731
ENSMUSG00000031479	Vps36	-1.3128
ENSMUSG00000037003	Tns2	1.63786
ENSMUSG00000006057	Atp5g1	-1.1687
ENSMUSG00000063200	Nol7	-1.66685
ENSMUSG00000041849	Card6	3.02256
ENSMUSG00000045594	Glb1	1.915
ENSMUSG00000042726	Trafd1	1.70897
ENSMUSG00000034932	Mrpl54	-1.14487
ENSMUSG00000030659	Nucb2	1.44801
ENSMUSG00000023147	Get1	2.20741
ENSMUSG00000022462	Slc38a2	-1.53862
ENSMUSG00000007827	Ankrd26	-4.59174
ENSMUSG00000076870	Trdj1	-8.73431
ENSMUSG00000121489	1810014B01Rik	0.792793
ENSMUSG00000001056	Nhp2	-0.99834
ENSMUSG00000022350	Washc5	1.71095
ENSMUSG00000022890	Atp5j	-1.49968
ENSMUSG00000080242	Atp6v0c-ps2	1.09437
ENSMUSG00000038301	Snx10	3.09307
ENSMUSG00000020083	Fam241b	-1.15621
ENSMUSG00000022750	Klhl22	4.55822
ENSMUSG00000070427	Il18bp	2.74658
ENSMUSG00000082029	H3f3c	-1.74619
ENSMUSG00000006418	Rnf114	1.14079
ENSMUSG00000026289	Atg16l1	1.2813
ENSMUSG00000028247	Coq3	-1.18762
ENSMUSG00000042190	Cmklr1	5.24251
ENSMUSG00000020102	Slc16a7	2.50653
ENSMUSG00000071415	Rpl23	-1.92929
ENSMUSG00000113555	Gm10095	-2.13414
ENSMUSG00000012848	Rps5	-1.56357
ENSMUSG00000071866	Ppia	-1.61639
ENSMUSG00000037573	Tob1	-2.04391
ENSMUSG00000029830	Svopl	-5.60139
ENSMUSG00000017561	Crlf3	1.8387
ENSMUSG00000051000	Fhip1a	-1.76124
ENSMUSG00000066861	Oas1g	4.71208
ENSMUSG00002076431	Gm55161	-2.63331
ENSMUSG00000039982	Dtx4	2.83581
ENSMUSG00000071637	Cebpd	1.63746
ENSMUSG00000020234	Tektip1	2.57389
ENSMUSG00000089960	Ugt1a1	1.68619
ENSMUSG00000047446	Arl4a	-1.96805
ENSMUSG00000034459	Ifit1	4.98057
ENSMUSG00000086071	Gm12354	8.87904
ENSMUSG00000031757	Mt4	-3.79738
ENSMUSG00000038855	Itpkb	1.40171
ENSMUSG00000028059	Arhgef2	2.70709
ENSMUSG00000000078	Klf6	-1.56633
ENSMUSG00000051498	Tlr6	3.32677
ENSMUSG00000022043	Trim35	2.37614
ENSMUSG00000037469	Acp7	5.61269
ENSMUSG00000057278	Snrpg	-1.89478
ENSMUSG00000047604	Frat2	-1.90229
ENSMUSG00000021311	Mtr	2.35243
ENSMUSG00000020961	Ston2	-2.39603
ENSMUSG00000020190	Mknk2	1.24989
ENSMUSG00000038751	Ptk6	3.06532
ENSMUSG00000113061	Rps18-ps5	-2.43129
ENSMUSG00000037661	Gpr160	1.67908
ENSMUSG00000024130	Abca3	1.32718
ENSMUSG00000025289	Prdx4	1.33394
ENSMUSG00000031465	Angpt2	8.99384
ENSMUSG00000071847	Apcdd1	-1.13883
ENSMUSG00000032231	Anxa2	-1.59364
ENSMUSG00000034673	Pbx2	2.2037
ENSMUSG00000025876	Unc5a	8.0746
ENSMUSG00000071001	Hrct1	4.66705
ENSMUSG00000042659	Arrdc4	1.25106
ENSMUSG00000098597	Mir6418	1.31958
ENSMUSG00000086582	Gm16272	-1.78988
ENSMUSG00000031821	Gins2	-2.36464
ENSMUSG00000041548	Hspb8	-1.90881
ENSMUSG00000004815	Dgkq	1.46159
ENSMUSG00000069117	Rps18-ps6	-1.89373
ENSMUSG00000097346	Rps18-ps4	-1.89373
ENSMUSG00000044703	Phf11a	8.86383
ENSMUSG00000036504	Phpt1	-1.37701
ENSMUSG00000028949	Smarcd3	1.19129
ENSMUSG00000047098	Rnf31	2.07871
ENSMUSG00000025894	Aasdhppt	-1.20861
ENSMUSG00000026600	Soat1	3.78067
ENSMUSG00000040528	Milr1	4.15141
ENSMUSG00000021477	Ctsl	1.50153
ENSMUSG00000022223	Sdr39u1	-1.49702
ENSMUSG00000038366	Lasp1	1.69251
ENSMUSG00002075680	Gm55531	3.86813
ENSMUSG00000024042	Sik1	-2.70919
ENSMUSG00000017344	Vtn	8.27524
ENSMUSG00000066026	Dhrs3	1.53831
ENSMUSG00000030747	Dgat2	1.69994
ENSMUSG00000074826	Gm10767	-1.7208
ENSMUSG00000038374	Rbm8a	-1.41328
ENSMUSG00000036106	Prr5	7.04286
ENSMUSG00000056501	Cebpb	-1.62794
ENSMUSG00000096842	Gm10736	-1.93475
ENSMUSG00000116925	Gm49776	-1.33197
ENSMUSG00000038324	Trpc4ap	1.61534
ENSMUSG00000032184	Lysmd2	-1.73897
ENSMUSG00000019088	Dnase1l1	1.33115
ENSMUSG00000004508	Gab2	2.41708
ENSMUSG00000106478	Gm36551	4.07501
ENSMUSG00000076618	Ighj4	8.22505
ENSMUSG00000027131	Emc4	-1.41063
ENSMUSG00000035215	Lsm7	-1.58223
ENSMUSG00000022983	Scaf4	-1.93885
ENSMUSG00000028234	Rps20	-1.95084
ENSMUSG00000043998	Mgat2	1.16706
ENSMUSG00000030748	Il4ra	2.06681
ENSMUSG00000022336	Eif3e	-0.924015
ENSMUSG00000092386	Gm20536	1.35133
ENSMUSG00000024866	Acy3	2.08423
ENSMUSG00000016344	Ppdpf	-1.28093
ENSMUSG00000028841	Cnksr1	-1.68102
ENSMUSG00000094796	BC147527	7.43173
ENSMUSG00000035104	Eva1a	-1.47622
ENSMUSG00000079419	Ms4a6c	10.8482
ENSMUSG00000022674	Ube2v2	-1.38094
ENSMUSG00000002565	Scin	-1.7884
ENSMUSG00000105913	Mir5121	-2.12735
ENSMUSG00000057841	Rpl32	-2.33474
ENSMUSG00000034807	Colgalt1	1.15132
ENSMUSG00000036246	Gmip	1.66522
ENSMUSG00000044562	Rasip1	2.31195
ENSMUSG00000090394	4930523C07Rik	-1.86658
ENSMUSG00000040328	Or2v1	5.7878
ENSMUSG00000004535	Tax1bp1	-0.951211
ENSMUSG00000061477	Rps7	-2.08833
ENSMUSG00000087497	2810001G20Rik	-3.06003
ENSMUSG00000020774	Aspa	6.0411
ENSMUSG00000024507	Hsd17b4	1.1293
ENSMUSG00000070803	Cited4	2.0469
ENSMUSG00000038872	Zfhx3	6.80146
ENSMUSG00000032594	Ip6k1	1.39454
ENSMUSG00000032656	Marchf3	1.96612
ENSMUSG00000035547	Capn5	1.60383
ENSMUSG00000028691	Prdx1	-1.27762
ENSMUSG00000063457	Rps15	-1.62299
ENSMUSG00000027952	Pmvk	1.16248
ENSMUSG00000076012	Mir705	4.61856
ENSMUSG00000121227		13.3502
ENSMUSG00000039405	Prss23	-1.45404
ENSMUSG00000044206	Vsig4	11.8762
ENSMUSG00000021036	Sptlc2	1.62417
ENSMUSG00000103255	Pcdhac1	8.80939
ENSMUSG00000018425	Dhx40	1.58028
ENSMUSG00000034216	Vps18	2.32852
ENSMUSG00000006390	Elovl1	1.41673
ENSMUSG00000024799	Tm7sf2	1.46118
ENSMUSG00000043895	S1pr2	2.33049
ENSMUSG00000085129	5031425F14Rik	5.95174
ENSMUSG00000097786	4933429H19Rik	-1.97941
ENSMUSG00000074342	I830077J02Rik	3.49122
ENSMUSG00000028245	Nsmaf	1.79423
ENSMUSG00002074924	Gm56052	-2.78099
ENSMUSG00000034930	Rtkn	-1.0272
ENSMUSG00000067924	Rtl8b	1.94467
ENSMUSG00000033159	Cnppd1	1.18446
ENSMUSG00000037523	Mavs	1.69597
ENSMUSG00000029430	Ran	-0.886904
ENSMUSG00000084796	Mir142hg	2.89283
ENSMUSG00000030693	Klk10	-3.48034
ENSMUSG00000003814	Calr	0.911415
ENSMUSG00000030824	Nucb1	0.945161
ENSMUSG00000079511	Gm42688	-1.19943
ENSMUSG00000064367	mt-Nd5	2.2899
ENSMUSG00000091900	Gm4353	-2.2274
ENSMUSG00000015247	Nipsnap3b	1.23376
ENSMUSG00000051339	2900026A02Rik	-1.53826
ENSMUSG00000022438	Parvb	8.66428
ENSMUSG00000025609	Mkln1	1.09164
ENSMUSG00000004071	Cdip1	1.51416
ENSMUSG00002074878	Gm55175	3.68406
ENSMUSG00000078546	Zfp995	-2.49024
ENSMUSG00000032171	Pin1	-1.00891
ENSMUSG00000030037	Mrpl53	-1.25964
ENSMUSG00000021608	Lpcat1	3.32207
ENSMUSG00000073538	E330020D12Rik	3.9255
ENSMUSG00000001583	Tnk1	-1.09311
ENSMUSG00000037362	Ccn3	8.92265
ENSMUSG00000043629	1700019D03Rik	3.03201
ENSMUSG00000031145	Prickle3	-1.145
ENSMUSG00000074811	Hps6	1.88121
ENSMUSG00000087515	Gm13554	2.73322
ENSMUSG00000053332	Gas5	-2.4405
ENSMUSG00002075410	Gm56007	-3.69494
ENSMUSG00000007440	Pcdha10	8.72533
ENSMUSG00000102312	Pcdha3	8.72533
ENSMUSG00000103092	Pcdha5	8.72533
ENSMUSG00000103310	Pcdha12	8.72533
ENSMUSG00000103442	Pcdha1	8.72533
ENSMUSG00000103707	Pcdha6	8.72533
ENSMUSG00000104148	Pcdha2	8.72533
ENSMUSG00000104252	Pcdha4	8.72533
ENSMUSG00000104318	Pcdha7	8.72533
ENSMUSG00000038900	Rpl12	-1.88318
ENSMUSG00000030431	Tmem238	-1.34665
ENSMUSG00000046861	Hectd3	1.32672
ENSMUSG00000032375	Aph1b	1.74203
ENSMUSG00000028019	Pdgfc	2.82222
ENSMUSG00000026966	Ssna1	-0.924315
ENSMUSG00000003228	Grk5	7.07483
ENSMUSG00000022680	Pdxdc1	0.975498
ENSMUSG00000028341	Nr4a3	-9.14839
ENSMUSG00000004054	Map3k11	1.5021
ENSMUSG00000021497	Txndc15	1.13482
ENSMUSG00000009927	Rps25	-2.17194
ENSMUSG00000117916	9630028I04Rik	4.34972
ENSMUSG00000039208	Metrnl	1.65962
ENSMUSG00000117789	Gm50388	0.75477
ENSMUSG00000029864	Gstk1	-1.31837
ENSMUSG00000079508	Apoo	-1.53005
ENSMUSG00000022477	Aco2	0.978563
ENSMUSG00000120705		8.26115
ENSMUSG00000046768	Rhoj	2.65784
ENSMUSG00000099269	Calm5	-2.24595
ENSMUSG00000037331	Larp1	-1.02778
ENSMUSG00000083669	Mif-ps4	-2.72046
ENSMUSG00000031320	Rps4x	-1.4207
ENSMUSG00000029627	Zkscan14	1.10456
ENSMUSG00000097793	Gm17259	-1.41945
ENSMUSG00000021065	Fut8	1.35372
ENSMUSG00000060121	Gemin2	-1.37868
ENSMUSG00000021102	Glrx5	-1.22248
ENSMUSG00000009376	Met	-1.61664
ENSMUSG00000015222	Map2	2.5989
ENSMUSG00000026941	Mamdc4	-1.34893
ENSMUSG00000078427	Sarnp	-0.900813
ENSMUSG00000027109	Sp3	-0.91526
ENSMUSG00000038352	Arl5c	2.78465
ENSMUSG00000047187	Rab2a	-1.03295
ENSMUSG00000059895	Ptp4a3	1.87355
ENSMUSG00000092474	Gm20478	-3.40063
ENSMUSG00000026965	Anapc2	1.41286
ENSMUSG00000021577	Sdha	1.23897
ENSMUSG00000020241	Col6a2	5.01442
ENSMUSG00000062933	Gm10123	-1.68336
ENSMUSG00000038429	Usp5	1.364
ENSMUSG00000023452	Pisd	0.903613
ENSMUSG00000066704	Cyp2b19	3.00665
ENSMUSG00000109495	Gm47692	-5.86333
ENSMUSG00000021198	Unc79	-7.97998
ENSMUSG00000031640	Gm45753	2.86152
ENSMUSG00000030543	Mesp2	-1.38163
ENSMUSG00000017831	Rab5a	-1.0783
ENSMUSG00000074129	Rpl13a	-2.02287
ENSMUSG00000037455	Slc18b1	2.05086
ENSMUSG00000024620	Pdgfrb	8.90874
ENSMUSG00000079357	Gm11100	-1.295
ENSMUSG00000078784	Rbis	-1.8599
ENSMUSG00000031659	Adcy7	2.94945
ENSMUSG00000037805	Rpl10a	-1.67765
ENSMUSG00000022205	Sub1	-1.4536
ENSMUSG00000040703	Cyp2s1	-1.42321
ENSMUSG00000079477	Rab7	0.794098
ENSMUSG00000037860	Aim2	7.42355
ENSMUSG00000057137	Tmem140	2.30904
ENSMUSG00000032202	Rab27a	-1.65273
ENSMUSG00000041974	Spidr	1.45852
ENSMUSG00000037664	Cdkn1c	3.05564
ENSMUSG00000026797	Stxbp1	2.83384
ENSMUSG00000045871	Slitrk6	-1.42134
ENSMUSG00000041633	Kctd12b	6.59802
ENSMUSG00000105900	Gm43240	-1.62661
ENSMUSG00000025366	Esyt1	1.7861
ENSMUSG00000024190	Dusp1	-1.84184
ENSMUSG00000042590	Ipo11	2.00923
ENSMUSG00000086289	Gm16933	1.59133
ENSMUSG00000015027	Galns	3.07304
ENSMUSG00000040794	C1qtnf4	-1.449
ENSMUSG00000058486	Wdr91	2.03705
ENSMUSG00000040824	Snrpd2	-1.59981
ENSMUSG00000041236	Vps41	1.13254
ENSMUSG00000043067	Dpy19l1	2.34873
ENSMUSG00000037710	Cisd1	-1.51902
ENSMUSG00000090137	Uba52	-1.74685
ENSMUSG00000040033	Stat2	2.21367
ENSMUSG00000045294	Insig1	2.2601
ENSMUSG00000096145	Vkorc1	-1.32679
ENSMUSG00000022285	Ywhaz	-1.0882
ENSMUSG00000078122	F630028O10Rik	9.34166
ENSMUSG00000024217	Snrpc	-0.939366
ENSMUSG00000095597	Rps7-ps3	-1.84375
ENSMUSG00000031557	Plekha2	1.65532
ENSMUSG00000103341	1700051O22Rik	-2.14765
ENSMUSG00000028961	Pgd	1.707
ENSMUSG00000089989	Gm45713	-2.008
ENSMUSG00000041707	Tmem273	8.50375
ENSMUSG00000037353	Letmd1	1.55497
ENSMUSG00000117592	Gm46603	5.9487
ENSMUSG00000005447	Pafah1b3	-1.55551
ENSMUSG00000051373	Plpp7	5.60888
ENSMUSG00000073888	Ccl27a	-3.59051
ENSMUSG00000024844	Banf1	-1.03313
ENSMUSG00000109881	Gm45507	-1.7352
ENSMUSG00000101104	Gm29247	-1.42103
ENSMUSG00000075419	Dolk	1.23141
ENSMUSG00000035373	Ccl7	5.2979
ENSMUSG00000024766	Lipo3	3.28988
ENSMUSG00000002910	Arrdc2	1.99789
ENSMUSG00000022338	Eny2	-1.86985
ENSMUSG00000054455	Vapb	1.83429
ENSMUSG00000042254	Cilp	-14.7476
ENSMUSG00000004530	Coro1c	1.42552
ENSMUSG00000028850	Gpatch3	2.29126
ENSMUSG00000110774	Gm39318	3.15767
ENSMUSG00000027864	Ptgfrn	-1.76894
ENSMUSG00000092679	Mir5129	8.13844
ENSMUSG00000020564	Atxn7l1	1.75023
ENSMUSG00000008683	Rps15a	-1.93443
ENSMUSG00000013089	Etv5	1.57974
ENSMUSG00000032788	Pdxk	2.79481
ENSMUSG00000120795		6.48869
ENSMUSG00000115469	Gm49227	0.793488
ENSMUSG00000043923	Ccdc84	-2.51628
ENSMUSG00000104605	Gm42922	-2.15618
ENSMUSG00000019437	Tlcd1	-1.65253
ENSMUSG00000030067	Foxp1	1.21267
ENSMUSG00000017861	Mybl2	-8.15604
ENSMUSG00000018999	Slc35b4	1.94826
ENSMUSG00000056031	9330154J02Rik	-1.76609
ENSMUSG00000085971	Gm15411	-2.7364
ENSMUSG00000079363	Gbp4	3.64003
ENSMUSG00000010607	Pigyl	-1.02987
ENSMUSG00000044041	Krt13	-5.5276
ENSMUSG00000026807	Ak8	4.97686
ENSMUSG00000102206	Pcdha11	8.08417
ENSMUSG00000058704	Memo1	-1.2621
ENSMUSG00000078566	Bnip3	-1.64398
ENSMUSG00000020092	Pald1	2.46257
ENSMUSG00000091366	Gm17040	-2.13904
ENSMUSG00000031497	Tnfsf13b	4.84066
ENSMUSG00000009291	Pttg1ip	1.27171
ENSMUSG00000051344	Plekhm3	2.82057
ENSMUSG00000034107	Ano7	1.85663
ENSMUSG00000027404	Snrpb	-0.990888
ENSMUSG00000019947	Arid5b	-2.06341
ENSMUSG00000040848	Sft2d2	1.08227
ENSMUSG00000030623	Prss23os	-1.45344
ENSMUSG00000030671	Pde3b	3.81014
ENSMUSG00000005732	Ranbp1	-1.22077
ENSMUSG00000062031	Pgghg	1.35779
ENSMUSG00000021832	Psmc6	-0.921171
ENSMUSG00000030521	Mphosph10	-1.43072
ENSMUSG00000020163	Uqcr11	-1.50298
ENSMUSG00000026307	Scly	1.69498
ENSMUSG00000096210	H1f0	-1.11832
ENSMUSG00000006019	Dhx34	2.32069
ENSMUSG00000118382	Gm8373	-1.03534
ENSMUSG00000093467	Gm20659	4.18877
ENSMUSG00000025058	Tasl	5.50384
ENSMUSG00000028195	Ccn1	-2.19928
[truncated: 7,481 more rows]

## Sheet: E6(Lrig+Conf+)vsE6(Lrig-Conf+)
ensemblGeneID	geneName	log2FoldChange
ENSMUSG00000018927	Ccl6	-12.5765
ENSMUSG00000036887	C1qa	-10.9484
ENSMUSG00000073985	Gm10602	-10.7821
ENSMUSG00000001128	Cfp	-11.7159
ENSMUSG00000015852	Fcrls	-13.0467
ENSMUSG00000059326	Csf2ra	-6.08043
ENSMUSG00000032725	Folr2	-12.6886
ENSMUSG00000060791	Gmfg	-7.74389
ENSMUSG00000031495	Cd209d	-11.8279
ENSMUSG00000029925	Tbxas1	-10.3984
ENSMUSG00000043832	Clec4a3	-8.40194
ENSMUSG00000052160	Pld4	-10.6573
ENSMUSG00000026126	Ptpn18	-6.37766
ENSMUSG00000031494	Cd209a	-9.88718
ENSMUSG00000040950	Mgl2	-11.9286
ENSMUSG00000018752	Tnfsfm13	-7.56061
ENSMUSG00000024679	Ms4a6d	-9.46955
ENSMUSG00000089669	Tnfsf13	-8.31319
ENSMUSG00000036905	C1qb	-12.86
ENSMUSG00000029373	Pf4	-14.3321
ENSMUSG00000061100	Retnla	-13.1325
ENSMUSG00000024397	Aif1	-7.14943
ENSMUSG00000026938	Fcna	-12.1845
ENSMUSG00000042228	Lyn	-6.19928
ENSMUSG00000031875	Cmtm3	-5.13641
ENSMUSG00000100280	Gm28417	-6.189
ENSMUSG00000060063	Alox5ap	-5.81904
ENSMUSG00000005413	Hmox1	-5.64742
ENSMUSG00000052403	Fcnaos	-10.1839
ENSMUSG00000018774	Cd68	-7.47263
ENSMUSG00000041202	Pla2g2d	-10.417
ENSMUSG00000030579	Tyrobp	-6.27037
ENSMUSG00000021423	Ly86	-8.46131
ENSMUSG00000025534	Gusb	-3.89511
ENSMUSG00000107317	Gm19719	-5.72663
ENSMUSG00000008845	Cd163	-10.9054
ENSMUSG00000042129	Rassf4	-5.67611
ENSMUSG00000079168	Cd209g	-12.612
ENSMUSG00000051439	Cd14	-7.76161
ENSMUSG00000069516	Lyz2	-11.2989
ENSMUSG00000026656	Fcgr2b	-8.87074
ENSMUSG00000040552	C3ar1	-10.3126
ENSMUSG00000085890	Tnfsf13os	-6.71892
ENSMUSG00000022969	Il10rb	-4.57569
ENSMUSG00000079484	Phyhd1	-5.91632
ENSMUSG00000020017	Hal	-5.94802
ENSMUSG00000020377	Ltc4s	-5.69373
ENSMUSG00000000958	Slc7a7	-7.74758
ENSMUSG00000020053	Igf1	-9.97922
ENSMUSG00000030787	Lyve1	-9.87872
ENSMUSG00000024663	Rab3il1	-7.44703
ENSMUSG00000034947	Tmem106a	-5.57432
ENSMUSG00000050777	Tmem37	-6.11373
ENSMUSG00000026365	Cfh	-10.1168
ENSMUSG00000019122	Ccl9	-15.1241
ENSMUSG00000097887	Gm26542	-5.55198
ENSMUSG00000024180	Pgap6	-7.48692
ENSMUSG00000029484	Anxa3	-5.18167
ENSMUSG00000030272	Camk1	-4.01951
ENSMUSG00000037966	Ninj1	-4.56993
ENSMUSG00000060703	Cd302	-6.89732
ENSMUSG00000000530	Acvrl1	-4.14653
ENSMUSG00000063931	Pepd	-3.45047
ENSMUSG00000036896	C1qc	-12.7094
ENSMUSG00000091119	Ccdc152	-5.50263
ENSMUSG00000026712	Mrc1	-13.5352
ENSMUSG00000028497	Hacd4	-5.76233
ENSMUSG00000034652	Cd300a	-9.4153
ENSMUSG00000025044	Msr1	-9.99189
ENSMUSG00000038543	BC028528	-6.09793
ENSMUSG00000024621	Csf1r	-7.81418
ENSMUSG00000026480	Ncf2	-5.90969
ENSMUSG00000030148	Clec4a2	-8.76462
ENSMUSG00000120878		-13.8109
ENSMUSG00000059412	Fxyd2	-8.53183
ENSMUSG00000023367	Tmem176a	-3.38662
ENSMUSG00000002944	Cd36	-9.58315
ENSMUSG00000005583	Mef2c	-8.7113
ENSMUSG00000101389	Ms4a4a	-14.0538
ENSMUSG00000002111	Spi1	-5.80385
ENSMUSG00000030786	Itgam	-7.07445
ENSMUSG00000038642	Ctss	-6.61488
ENSMUSG00000029468	P2rx7	-4.00678
ENSMUSG00000017737	Mmp9	-8.33638
ENSMUSG00000059498	Fcgr3	-8.95748
ENSMUSG00000049130	C5ar1	-14.3797
ENSMUSG00000058818	Pirb	-8.81359
ENSMUSG00000060216	Arrb2	-3.50044
ENSMUSG00000029560	Snx8	-5.2205
ENSMUSG00000064373	Selenop	-5.58178
ENSMUSG00000049988	Lrrc25	-7.88668
ENSMUSG00000036908	Unc93b1	-6.7638
ENSMUSG00000048120	Entpd1	-7.88819
ENSMUSG00000025810	Nrp1	-7.64501
ENSMUSG00000022218	Tgm1	-4.66957
ENSMUSG00000028064	Sema4a	-4.37748
ENSMUSG00000043300	B3galnt1	-8.9712
ENSMUSG00000030560	Ctsc	-4.55132
ENSMUSG00000024013	Fgd2	-7.01638
ENSMUSG00000079293	Clec7a	-7.778
ENSMUSG00000071713	Csf2rb	-6.8576
ENSMUSG00000108596	Gm49368	-7.06337
ENSMUSG00000021457	Syk	-4.89181
ENSMUSG00000017707	Serinc3	-3.7875
ENSMUSG00000114608	Gm36161	-12.6867
ENSMUSG00000004814	Ccl24	-14.4838
ENSMUSG00000046688	Tifa	-6.95143
ENSMUSG00000003420	Fcgrt	-5.75354
ENSMUSG00000020120	Plek	-7.04398
ENSMUSG00000018339	Gpx3	-7.74175
ENSMUSG00000004730	Adgre1	-7.73931
ENSMUSG00000025511	Tspan4	-4.535
ENSMUSG00000110350	Gm10252	-3.61494
ENSMUSG00000006519	Cyba	-5.82083
ENSMUSG00000031129	Slc9a9	-4.24706
ENSMUSG00000016256	Ctsz	-4.97736
ENSMUSG00000027082	Tfpi	-5.383
ENSMUSG00000051043	Gprc5c	-8.9344
ENSMUSG00000045625	Pigz	-8.25232
ENSMUSG00002076377	Gm56125	-3.57841
ENSMUSG00000036103	Colec12	-9.59043
ENSMUSG00000058812	0610039K10Rik	-3.62968
ENSMUSG00000042286	Stab1	-4.38333
ENSMUSG00000099757	BE692007	-10.0107
ENSMUSG00000017754	Pltp	-6.12818
ENSMUSG00000030653	Gm45837	-6.03498
ENSMUSG00000121485		-2.50327
ENSMUSG00000030064	Frmd4b	-2.43807
ENSMUSG00000025232	Hexa	-5.93076
ENSMUSG00000079671	2610203C22Rik	-4.48068
ENSMUSG00000050708	Ftl1	-3.61794
ENSMUSG00000041058	Wwp1	-3.3552
ENSMUSG00000038578	Susd1	-7.9707
ENSMUSG00000058099	Nfam1	-6.92178
ENSMUSG00000024672	Ms4a7	-13.9241
ENSMUSG00000021880	Rnase6	-5.19365
ENSMUSG00000029810	Tmem176b	-3.01945
ENSMUSG00000052776	Oas1a	-5.24536
ENSMUSG00000073418	C4b	-11.5033
ENSMUSG00000015947	Fcgr1	-11.2799
ENSMUSG00000022575	Gsdmd	-6.02341
ENSMUSG00000052384	Nrros	-7.43792
ENSMUSG00000079017	Ifi27l2a	-6.18744
ENSMUSG00000046805	Mpeg1	-8.77709
ENSMUSG00000090231	Cfb	-8.69739
ENSMUSG00000024300	Myo1f	-5.32276
ENSMUSG00000097328	Tnfsf12	-5.83884
ENSMUSG00000005142	Man2b1	-4.01299
ENSMUSG00000093701	Gm21970	-3.62019
ENSMUSG00000001473	Tubb6	-5.44393
ENSMUSG00000040466	Blvrb	-2.55772
ENSMUSG00000015745	Plekho1	-7.59745
ENSMUSG00000026177	Slc11a1	-14.578
ENSMUSG00000028041	Adam15	-3.61456
ENSMUSG00000015396	Cd83	-3.9436
ENSMUSG00000049037	Clec4a1	-7.79749
ENSMUSG00000003617	Cp	-6.36406
ENSMUSG00000061288	Taok3	-2.48009
ENSMUSG00000022901	Cd86	-6.47914
ENSMUSG00000099041	Gm28035	-2.91013
ENSMUSG00000017760	Ctsa	-3.83676
ENSMUSG00000055538	Zcchc24	-5.25599
ENSMUSG00000061119	Prcp	-2.85268
ENSMUSG00000041515	Irf8	-6.44624
ENSMUSG00000040713	Creg1	-2.28926
ENSMUSG00000029321	Slc10a6	-8.60304
ENSMUSG00000022270	Retreg1	2.25646
ENSMUSG00000034708	Grn	-4.28359
ENSMUSG00000021892	Sh3bp5	-3.31726
ENSMUSG00000013707	Tnfaip8l2	-4.78972
ENSMUSG00000051906	Cd209f	-13.5208
ENSMUSG00000090523	Gypc	-9.42201
ENSMUSG00000024885	Aldh3b1	-9.0197
ENSMUSG00000036362	P2ry13	-9.07677
ENSMUSG00000072620	Slfn2	-7.23437
ENSMUSG00000020376	Rnf130	-2.81388
ENSMUSG00000066800	Rnasel	-5.75472
ENSMUSG00000038178	Slc43a2	-4.0797
ENSMUSG00000026317	Cln8	-2.91295
ENSMUSG00000001270	Ckb	-5.35615
ENSMUSG00000056121	Fez2	-2.78998
ENSMUSG00000035517	Tdrd7	-2.57988
ENSMUSG00000025279	Dnase1l3	-4.75766
ENSMUSG00000003518	Dusp3	-4.53721
ENSMUSG00000024277	Mapre2	-2.93973
ENSMUSG00000073412	Lst1	-5.25886
ENSMUSG00000051212	Gpr183	-10.5621
ENSMUSG00000047592	Nxpe5	-7.58766
ENSMUSG00000003746	Man1a	-3.89671
ENSMUSG00000031972	Acta1	-6.6453
ENSMUSG00000023274	Cd4	-7.89157
ENSMUSG00000025104	Hdgfl3	-2.14678
ENSMUSG00000097224	Gm26716	-6.36711
ENSMUSG00000024909	Efemp2	-4.23262
ENSMUSG00000062593	Gm49339	-13.2681
ENSMUSG00000000318	Clec10a	-12.3233
ENSMUSG00000022150	Dab2	-11.6884
ENSMUSG00000029338	Antxr2	-3.5003
ENSMUSG00000112148	Lilrb4a	-13.2071
ENSMUSG00000000184	Ccnd2	3.45259
ENSMUSG00000057672	Pkn1	-4.44737
ENSMUSG00000006611	Hfe	-4.35961
ENSMUSG00000034484	Snx2	-2.73318
ENSMUSG00000040722	Scamp5	-10.224
ENSMUSG00000026956	Uap1l1	-2.55857
ENSMUSG00000001507	Itga3	3.2006
ENSMUSG00000025743	Sdc3	-6.18763
ENSMUSG00000034641	Cd300ld	-12.5916
ENSMUSG00000051343	Rab11fip5	-4.06137
ENSMUSG00000019804	Snx3	-1.46305
ENSMUSG00000003206	Ebi3	-6.67955
ENSMUSG00000017493	Igfbp4	-3.26251
ENSMUSG00000031403	Dkc1	2.05773
ENSMUSG00000032812	Arap1	-2.62603
ENSMUSG00000074622	Mafb	-2.99661
ENSMUSG00000080727	C920021L13Rik	-4.16111
ENSMUSG00000095609	Gm21188	-13.2167
ENSMUSG00000048779	P2ry6	-12.3163
ENSMUSG00000042082	Arsb	-3.99939
ENSMUSG00000025993	Slc40a1	-5.3788
ENSMUSG00000024772	Ehd1	-3.09771
ENSMUSG00000022181	C6	-12.4014
ENSMUSG00000031378	Abcd1	-5.41675
ENSMUSG00000000134	Tfe3	-2.42072
ENSMUSG00000114871	Gm21370	-12.8641
ENSMUSG00000029084	Cd38	-8.27161
ENSMUSG00000035392	Dennd1a	-2.28834
ENSMUSG00000073490	Ifi207	-11.7376
ENSMUSG00000047180	Neurl3	-4.03842
ENSMUSG00000054203	Ifi205	-6.11655
ENSMUSG00000039899	Fgl2	-7.76688
ENSMUSG00000097004	4731419I09Rik	-3.18973
ENSMUSG00000029561	Oasl2	-6.01766
ENSMUSG00000002957	Ap2a2	-2.96461
ENSMUSG00000086514	Gm11747	-5.83942
ENSMUSG00000024781	Lipa	-4.25385
ENSMUSG00000114329	Gm30489	-14.7513
ENSMUSG00000004952	Rasa4	-7.91111
ENSMUSG00000024340	Btnl2	-13.2681
ENSMUSG00000029470	P2rx4	-3.77978
ENSMUSG00000097715	Gpr137b-ps	-2.52712
ENSMUSG00000027293	Ehd4	-2.08508
ENSMUSG00000022103	Gfra2	-7.05834
ENSMUSG00000027669	Gnb4	-6.78951
ENSMUSG00000025150	Cbr2	-3.51263
ENSMUSG00000039191	Rbpj	-2.56762
ENSMUSG00000049526	Tmem202	-5.72944
ENSMUSG00000027322	Siglec1	-14.1742
ENSMUSG00000058672	Tubb2a	-2.28766
ENSMUSG00000000244	Tspan32	-6.35505
ENSMUSG00000023349	Clec4n	-7.48607
ENSMUSG00000052102	Gnpda1	-3.30599
ENSMUSG00000024053	Emilin2	-8.09851
ENSMUSG00000090307	1700071M16Rik	-4.64492
ENSMUSG00000063651	Cnfn	-3.4252
ENSMUSG00000037922	Bank1	-9.7296
ENSMUSG00000040855	Reps2	-3.97939
ENSMUSG00000053063	Clec12a	-11.8368
ENSMUSG00000023913	Pla2g7	-4.69683
ENSMUSG00000025877	Hk3	-14.4452
ENSMUSG00000020823	Sec14l1	-2.54102
ENSMUSG00000050721	Plekho2	-4.34977
ENSMUSG00000032698	Lmo2	-6.27326
ENSMUSG00000004609	Cd33	-11.3748
ENSMUSG00000071715	Ncf4	-4.23459
ENSMUSG00000030865	Chp2	-12.583
ENSMUSG00000017466	Timp2	-4.53099
ENSMUSG00000015340	Cybb	-11.1008
ENSMUSG00000076617	Ighm	-5.8851
ENSMUSG00000021190	Lgmn	-4.30042
ENSMUSG00000031903	Pla2g15	-4.97931
ENSMUSG00000030711	Sult1a1	-5.99827
ENSMUSG00000047126	Cltc	-2.39159
ENSMUSG00000054404	Slfn5	-6.96095
ENSMUSG00000030844	Rgs10	-3.09623
ENSMUSG00000000290	Itgb2	-5.22286
ENSMUSG00000037902	Sirpa	-2.95416
ENSMUSG00000025648	Pfkfb4	-4.29703
ENSMUSG00000027639	Samhd1	-3.22625
ENSMUSG00000025701	Alox5	-4.63411
ENSMUSG00000038623	Tm6sf1	-4.58351
ENSMUSG00000039518	Cdsn	-5.8727
ENSMUSG00000014158	Trpv4	-6.13437
ENSMUSG00000037731	Themis2	-7.61507
ENSMUSG00000065987	Cd209b	-10.331
ENSMUSG00000020709	Adap2	-6.73018
ENSMUSG00000045404	Kcnk13	-6.77766
ENSMUSG00000056917	Sipa1	-2.82649
ENSMUSG00000045092	S1pr1	-13.4172
ENSMUSG00000050232	Cxcr3	-10.6712
ENSMUSG00000017446	C1qtnf1	-5.53422
ENSMUSG00000004451	Ralb	-2.08816
ENSMUSG00000110195	Pde2a	-13.9122
ENSMUSG00000112023	Lilrb4b	-11.7935
ENSMUSG00000022434	Fam118a	-2.83921
ENSMUSG00000038147	Cd84	-6.87837
ENSMUSG00000114375	Gm31544	-11.9434
ENSMUSG00000056515	Rab31	-4.76464
ENSMUSG00000028996	Rbp7	-7.67653
ENSMUSG00000019055	Plod1	-2.83434
ENSMUSG00000018169	Mfng	-6.53323
ENSMUSG00000022122	Ednrb	-12.4051
ENSMUSG00000006782	Cnp	-2.37417
ENSMUSG00000069792	Wfdc17	-12.5824
ENSMUSG00000062382	Ftl1-ps1	-3.36825
ENSMUSG00000022372	Sla	-6.92691
ENSMUSG00000054662	Ano9	-1.79293
ENSMUSG00000046949	Nqo2	-3.06241
ENSMUSG00000036943	Rab8b	-2.66463
ENSMUSG00000023992	Trem2	-13.5516
ENSMUSG00000024937	Ehbp1l1	-3.8029
ENSMUSG00000036046	5031439G07Rik	-2.15378
ENSMUSG00000025804	Ccr1	-13.9812
ENSMUSG00000026029	Casp8	-2.64864
ENSMUSG00000037649	H2-DMa	-3.13427
ENSMUSG00000024965	Fermt3	-3.9551
ENSMUSG00000039109	F13a1	-13.5357
ENSMUSG00000074417	Pira12	-11.4348
ENSMUSG00000024644	Cndp2	-2.7475
ENSMUSG00000025969	Nrp2	-4.30668
ENSMUSG00000036553	Sh3tc1	-6.93704
ENSMUSG00000026872	Zeb2	-9.74389
ENSMUSG00000058427	Cxcl2	-10.1737
ENSMUSG00000026482	Rgl1	-5.82214
ENSMUSG00000036469	Marchf1	-8.15138
ENSMUSG00000097077	Gm16712	-3.7228
ENSMUSG00000002504	Slc9a3r2	-6.12585
ENSMUSG00000026255	Efhd1	-5.94351
ENSMUSG00000025154	Arhgap19	-4.90995
ENSMUSG00000024712	Rfk	-2.07438
ENSMUSG00000027435	Cd93	-9.79084
ENSMUSG00000024858	Grk2	-2.2159
ENSMUSG00000041827	Oasl1	-12.5915
ENSMUSG00000056069	Otulinl	-4.54515
ENSMUSG00000027423	Snx5	-2.25299
ENSMUSG00000036594	H2-Aa	-4.24536
ENSMUSG00000040264	Gbp2b	-8.93324
ENSMUSG00000055976	Cldn23	-4.6312
ENSMUSG00000031246	Sh3bgrl	-3.11757
ENSMUSG00000107379	Gm43126	3.27739
ENSMUSG00000025017	Pik3ap1	-5.75383
ENSMUSG00000032046	Abhd12	-2.00803
ENSMUSG00000037347	Chst7	-7.96869
ENSMUSG00000004151	Etv1	-8.13432
ENSMUSG00000047735	Samd9l	-3.19649
ENSMUSG00000049625	Tifab	-6.92233
ENSMUSG00000031387	Renbp	-4.19422
ENSMUSG00000112766	Gm40645	-12.3344
ENSMUSG00000026573	Xcl1	7.2171
ENSMUSG00000027452	Acss1	-4.65297
ENSMUSG00000027995	Tlr2	-6.58746
ENSMUSG00000018008	Cyth4	-6.04805
ENSMUSG00000008398	Elk3	-4.51875
ENSMUSG00000073489	Ifi204	-9.5957
ENSMUSG00000000308	Ckmt1	1.85983
ENSMUSG00000032554	Trf	-5.17947
ENSMUSG00000000378	Ccm2	-2.44792
ENSMUSG00000002365	Snx9	-2.00155
ENSMUSG00000025429	Pstpip2	-4.95928
ENSMUSG00000066682	Pilrb2	-10.4198
ENSMUSG00000020183	Cpm	-3.42648
ENSMUSG00000047878	A4galt	-8.57596
ENSMUSG00000027219	Slc28a2	-7.91087
ENSMUSG00000024480	Ap3s1	-2.01602
ENSMUSG00000019464	Ptger1	-4.2915
ENSMUSG00000031214	Ophn1	-2.54082
ENSMUSG00000061758	Akr1b10	-2.8897
ENSMUSG00000001750	Tcirg1	-2.16521
ENSMUSG00000092511	Gm20547	-5.54712
ENSMUSG00000076621	Ighj1	-5.57766
ENSMUSG00000013846	St3gal1	-4.89862
ENSMUSG00000031367	Ap1s2	-3.58848
ENSMUSG00000032122	Slc37a2	-4.49196
ENSMUSG00000039005	Tlr4	-8.72742
ENSMUSG00000035352	Ccl12	-12.6526
ENSMUSG00000021306	Gpr137b	-3.84175
ENSMUSG00000032306	Mpi	-2.59358
ENSMUSG00000073386	9830107B12Rik	-21.9441
ENSMUSG00000066151	Fkbp15	-2.04655
ENSMUSG00000030123	Plxnd1	-5.9025
ENSMUSG00000070354	Evi2	-3.84273
ENSMUSG00000007038	Neu1	-2.48475
ENSMUSG00000030147	Clec4b1	-12.1608
ENSMUSG00000036353	P2ry12	-11.519
ENSMUSG00000068921	Dap3	1.37963
ENSMUSG00000022102	Dok2	-4.93244
ENSMUSG00000044626	Liph	-3.86416
ENSMUSG00000053687	Dpep2	-3.1514
ENSMUSG00000022488	Nckap1l	-5.48123
ENSMUSG00000073982	Rhog	-1.75231
ENSMUSG00000061132	Blnk	-3.1107
ENSMUSG00000115067	Dpep2	-3.21964
ENSMUSG00000079164	Tlr5	-4.09522
ENSMUSG00000020432	Tcn2	-3.11421
ENSMUSG00000026958	Dpp7	-2.07449
ENSMUSG00000038188	Scarf1	-7.92052
ENSMUSG00000029007	Agtrap	-2.72342
ENSMUSG00000031827	Cotl1	-3.18636
ENSMUSG00000021939	Ctsb	-3.05584
ENSMUSG00000028249	Sdcbp	-2.00556
ENSMUSG00000041052	Slc7a13	-11.9149
ENSMUSG00000030737	Slco2b1	-3.62593
ENSMUSG00000040613	Apobec1	-5.00061
ENSMUSG00000020717	Pecam1	-6.69077
ENSMUSG00000021118	Plek2	2.08403
ENSMUSG00000023973	Cnpy3	-1.72439
ENSMUSG00000035901	Dennd5a	-2.96376
ENSMUSG00000027078	Ube2l6	-2.80391
ENSMUSG00000011256	Adam19	-4.64029
ENSMUSG00000042759	Apobr	-5.37542
ENSMUSG00000068874	Selenbp1	-3.8915
ENSMUSG00000043964	Orai3	-3.68903
ENSMUSG00000031133	Arhgef6	-5.01081
ENSMUSG00000056529	Ptafr	-6.02203
ENSMUSG00000003283	Hck	-5.75785
ENSMUSG00000063193	Cd300lb	-11.9913
ENSMUSG00000020143	Dock2	-5.35353
ENSMUSG00000033450	Tagap	-5.64367
ENSMUSG00000032436	Cmtm7	-2.91003
ENSMUSG00000113311	Gm47428	-3.32726
ENSMUSG00000003062	Stard3nl	-2.49983
ENSMUSG00000030365	Clec2i	-6.57908
ENSMUSG00000043157	Arl11	-8.56687
ENSMUSG00000026939	Tmem141	-2.34812
ENSMUSG00000015950	Ncf1	-4.90083
ENSMUSG00000020829	Slc46a1	-2.55332
ENSMUSG00000022957	Itsn1	-2.99692
ENSMUSG00000028708	Mknk1	-2.42113
ENSMUSG00000120996		-6.93082
ENSMUSG00000034265	Zdhhc14	-4.56723
ENSMUSG00000079442	St6galnac4	-6.77553
ENSMUSG00000039126	Prune2	-6.696
ENSMUSG00000030921	Trim30a	-6.26774
ENSMUSG00000035824	Tk2	-2.80264
ENSMUSG00000006235	Epor	-6.22176
ENSMUSG00000021384	Susd3	-3.91154
ENSMUSG00000042997	Nhlrc3	-2.06687
ENSMUSG00000023186	Vwa5a	-1.41436
ENSMUSG00000006273	Atp6v1b2	-2.14955
ENSMUSG00000038127	Ccdc50	-1.82974
ENSMUSG00000020101	Vsir	-3.68031
ENSMUSG00000020346	Mgat1	-2.64762
ENSMUSG00000074227	Spint2	1.43749
ENSMUSG00000028559	Osbpl9	-1.6863
ENSMUSG00000052681	Rap1b	-1.58865
ENSMUSG00000060586	H2-Eb1	-3.45335
ENSMUSG00000044583	Tlr7	-11.0703
ENSMUSG00000021643	Serf1	2.05966
ENSMUSG00000000594	Gm2a	-2.4988
ENSMUSG00000018567	Gabarap	-1.09184
ENSMUSG00000019302	Atp6v0a1	-2.40494
ENSMUSG00000034902	Pip5k1c	-2.24466
ENSMUSG00000049744	Arhgap15	-9.5358
ENSMUSG00000026170	Cyp27a1	-3.66929
ENSMUSG00000056234	Ncoa4	-1.75881
ENSMUSG00000053644	Aldh7a1	-2.52029
ENSMUSG00000019254	Ppp1r12c	-2.40141
ENSMUSG00000036169	Sostdc1	3.33368
ENSMUSG00000020520	Galnt10	-2.42462
ENSMUSG00000033467	Crlf2	-3.9935
ENSMUSG00000031015	Swap70	-2.19422
ENSMUSG00000006800	Sulf2	-3.58465
ENSMUSG00000037921	Ddx60	-5.79674
ENSMUSG00000024677	Ms4a6b	-10.896
ENSMUSG00000029616	Erp29	-1.12103
ENSMUSG00000027488	Snta1	-4.02294
ENSMUSG00000021322	Aoah	-11.5385
ENSMUSG00000032440	Tgfbr2	-2.73192
ENSMUSG00000031007	Atp6ap2	-1.16668
ENSMUSG00000056413	Adap1	-5.88302
ENSMUSG00000026548	Slamf9	-9.40223
ENSMUSG00000043263	Ifi209	-8.75139
ENSMUSG00000028076	Cd1d1	-4.93825
ENSMUSG00000002325	Irf9	-2.27233
ENSMUSG00000022971	Ifnar2	-2.94129
ENSMUSG00000022831	Hcls1	-4.33219
ENSMUSG00000029098	Acox3	-1.96144
ENSMUSG00000026426	Arl8a	-1.64285
ENSMUSG00000022378	Cyrib	-1.78551
ENSMUSG00000059810	Rgs3	-4.2297
ENSMUSG00000037306	Man1c1	-2.99075
ENSMUSG00000044197	Gpr146	-2.54604
ENSMUSG00000058624	Gda	-3.42568
ENSMUSG00000046410	Kcnk6	-2.37678
ENSMUSG00000032359	Ctsh	-2.62483
ENSMUSG00000021720	Rnf180	-5.79851
ENSMUSG00000059325	Hopx	2.4314
ENSMUSG00000069662	Marcks	-2.51547
ENSMUSG00000000278	Scpep1	-3.06676
ENSMUSG00000033355	Rtp4	-6.83429
ENSMUSG00000091649	Phf11b	-12.0203
ENSMUSG00000081665	Pira1	-11.7704
ENSMUSG00000046157	Tmem229b	-5.58254
ENSMUSG00000027544	Nfatc2	-2.57804
ENSMUSG00000022667	Cd200r1	-11.8348
ENSMUSG00000033307	Mif	2.01466
ENSMUSG00000031402	Mpp1	-2.40236
ENSMUSG00000040592	Cd79b	-11.1804
ENSMUSG00000026932	Nacc2	-2.68794
ENSMUSG00000049439	Cyp20a1	-2.68495
ENSMUSG00000028268	Gbp3	-9.176
ENSMUSG00000010609	Psen2	-2.13779
ENSMUSG00000036820	Amdhd2	-2.36758
ENSMUSG00000022353	Mtss1	-2.51824
ENSMUSG00000041287	Sox15	2.81915
ENSMUSG00000024986	Hhex	-4.11439
ENSMUSG00000033777	Tlr13	-12.2816
ENSMUSG00000026814	Eng	-4.84318
ENSMUSG00000022799	Arhgap31	-4.3116
ENSMUSG00000025498	Irf7	-4.5176
ENSMUSG00000060090	Rp2	-1.77634
ENSMUSG00000036856	Wnt4	2.17542
ENSMUSG00000053559	Smagp	-1.97398
ENSMUSG00000092356	Gm20532	-3.98729
ENSMUSG00000023143	Nagpa	-2.10639
ENSMUSG00000031662	Snx20	-5.03484
ENSMUSG00000089942	Pira2	-10.6492
ENSMUSG00000027287	Snap23	-2.18764
ENSMUSG00000037706	Cd81	-2.02284
ENSMUSG00000040522	Tlr8	-11.4511
ENSMUSG00000044338	Aplnr	-12.0316
ENSMUSG00000024150	Mcfd2	-1.58931
ENSMUSG00000121297		-3.50135
ENSMUSG00000001930	Vwf	-6.72782
ENSMUSG00000000149	Gna12	-3.15917
ENSMUSG00000034271	Jdp2	-5.0388
ENSMUSG00000040229	Gpr34	-4.95375
ENSMUSG00000052270	Fpr2	-11.0261
ENSMUSG00000030691	Fchsd2	-3.00374
ENSMUSG00000027559	Car3	-13.1982
ENSMUSG00000026853	Crat	-2.67047
ENSMUSG00000028536	2610528J11Rik	1.77361
ENSMUSG00000035671	Zswim4	-2.60897
ENSMUSG00000017309	Cd300lg	-13.5391
ENSMUSG00000030223	Ptpro	-4.55667
ENSMUSG00000020635	Fkbp1b	-4.40063
ENSMUSG00000022769	Sdf2l1	-1.11024
ENSMUSG00000034845	Plvap	-9.36207
ENSMUSG00000040699	Limd2	-2.88214
ENSMUSG00000030427	Lilra6	-9.38778
ENSMUSG00000020334	Slc22a4	1.91034
ENSMUSG00000026999	Nup35	1.42484
ENSMUSG00000059277	R74862	-1.98403
ENSMUSG00000032246	Calml4	-8.32883
ENSMUSG00000004070	Hmox2	-2.26217
ENSMUSG00000074570	Cass4	-4.46225
ENSMUSG00000004207	Psap	-1.9993
ENSMUSG00000044393	Dsg2	3.40383
ENSMUSG00000044629	Cnrip1	-6.12143
ENSMUSG00000015890	Amdhd1	-4.34834
ENSMUSG00000052298	Cdc42se2	-1.85051
ENSMUSG00000071042	Rasgrp3	-11.1427
ENSMUSG00000031591	Asah1	-2.33674
ENSMUSG00000030741	Spns1	-1.35109
ENSMUSG00000024610	Cd74	-3.95639
ENSMUSG00000097413	A830052D11Rik	-5.65991
ENSMUSG00000023886	Smoc2	2.94817
ENSMUSG00000034709	Ppp1r21	-2.47135
ENSMUSG00000044139	Prss53	-2.42911
ENSMUSG00000013698	Pea15a	-1.99343
ENSMUSG00000030761	Myo7a	-11.6343
ENSMUSG00000024349	Sting1	-4.85835
ENSMUSG00000021910	Nisch	-1.29406
ENSMUSG00000053004	Hrh1	-10.2569
ENSMUSG00000025702	Marchf8	-2.34253
ENSMUSG00000104117	Gm20743	6.48868
ENSMUSG00000087107	AI662270	-3.9573
ENSMUSG00000005803	Sqor	-2.4152
ENSMUSG00000087338	Scpep1os	-2.94343
ENSMUSG00000079138	Gm8818	-4.36665
ENSMUSG00000035268	Pkig	-1.87963
ENSMUSG00000002103	Acp2	-2.3009
ENSMUSG00000056130	Ticam2	-11.769
ENSMUSG00000079227	Ccr5	-10.2088
ENSMUSG00000098557	Kctd12	-3.04596
ENSMUSG00000057614	Gnai1	1.98
ENSMUSG00000040681	Hmgn1	1.83925
ENSMUSG00000039997	Ifi203	-7.5879
ENSMUSG00000019261	Map1s	-4.17355
ENSMUSG00000079071	Slc28a2b	-7.47661
ENSMUSG00000093327	Mir5107	-3.92326
ENSMUSG00000027808	Serp1	-1.34436
ENSMUSG00000052889	Prkcb	-2.54404
ENSMUSG00000030878	Cdr2	-2.49576
ENSMUSG00000007039	Ddah2	-2.01913
ENSMUSG00000031555	Adam9	-2.01707
ENSMUSG00000032715	Trib3	-2.66799
ENSMUSG00000053158	Fes	-4.09009
ENSMUSG00000031565	Fgfr1	-2.9099
ENSMUSG00000087541	Hopxos	2.56485
ENSMUSG00000026425	Srgap2	-2.23909
ENSMUSG00000081723	Gm15931	-11.341
ENSMUSG00000040253	Gbp7	-3.87938
ENSMUSG00000035711	Dok3	-3.97997
ENSMUSG00000020573	Pik3cg	-4.16711
ENSMUSG00000002668	Dennd1c	-2.71872
ENSMUSG00000055782	Abcd2	-9.72968
ENSMUSG00000027203	Dut	2.39364
ENSMUSG00000006715	Gmnn	2.07798
ENSMUSG00000022620	Arsa	-2.29023
ENSMUSG00000032754	Slc8b1	-2.50559
ENSMUSG00000055541	Lair1	-5.59847
ENSMUSG00000023571	C1qtnf12	2.66218
ENSMUSG00000047945	Marcksl1	-2.35488
ENSMUSG00000062421	Arf2	-1.82604
ENSMUSG00000047222	Rnase2a	-11.3308
ENSMUSG00000028673	Fuca1	-1.43043
ENSMUSG00000040127	Sdr9c7	-8.11459
ENSMUSG00000076060	Mir704	-1.31768
ENSMUSG00000031264	Btk	-6.42292
ENSMUSG00000053693	Mast1	2.51072
ENSMUSG00000030681	Mvp	-1.38831
ENSMUSG00000039853	Trim14	-3.99551
ENSMUSG00000022496	Tnfrsf17	-9.71665
ENSMUSG00000050022	Amz1	-2.88115
ENSMUSG00000040479	Dgkz	-2.01392
ENSMUSG00000097597	Gm26674	-3.10448
ENSMUSG00000053477	Tcf4	-1.98768
ENSMUSG00000039497	Dse	-4.41002
ENSMUSG00000039115	Itga9	-10.8138
ENSMUSG00000056429	Tgoln1	-1.41702
ENSMUSG00000027068	Dhrs9	-4.32279
ENSMUSG00000036371	Serbp1	0.952685
ENSMUSG00000078144	Capns2	2.16575
ENSMUSG00000026880	Stom	-1.52122
ENSMUSG00000030474	Siglece	-8.12642
ENSMUSG00000027111	Itga6	1.69101
ENSMUSG00000044827	Tlr1	-11.1124
ENSMUSG00000017830	Dhx58	-5.57581
ENSMUSG00000048251	Bcl11b	1.58064
ENSMUSG00000021886	Gpr65	-10.6831
ENSMUSG00000109715	Gm45606	-3.14581
ENSMUSG00000057335	Cep170	-4.08092
ENSMUSG00000025512	Chid1	-2.07257
ENSMUSG00000032870	Smap2	-1.85247
ENSMUSG00000009418	Nav1	-5.86196
ENSMUSG00000021242	Npc2	-1.67803
ENSMUSG00000078771	Evi2a	-3.7544
ENSMUSG00000033207	Mamdc2	-10.4942
ENSMUSG00000044322	Dsc1	-2.85572
ENSMUSG00000072889	Nfxl1	-2.70732
ENSMUSG00000040345	Arhgap9	-4.03741
ENSMUSG00000040653	Ppp1r14c	1.53111
ENSMUSG00000040747	Cd53	-3.60731
ENSMUSG00000025064	Col17a1	2.47509
ENSMUSG00000022358	Fbxo32	2.17927
ENSMUSG00000028381	Ugcg	-2.66969
ENSMUSG00000042254	Cilp	18.9729
ENSMUSG00000031400	G6pdx	-2.20069
ENSMUSG00000022676	Snai2	2.29472
ENSMUSG00000027907	S100a11	2.18583
ENSMUSG00000031119	Gpc4	2.40958
ENSMUSG00000038828	Tmem214	-1.907
ENSMUSG00000043740	B430306N03Rik	-10.9866
ENSMUSG00000029771	Irf5	-2.18328
ENSMUSG00000038560	Sp6	-3.9133
ENSMUSG00000038604	Ripor1	-2.21587
ENSMUSG00000024997	Prdx3	-2.17896
ENSMUSG00000017756	Slc12a7	-3.46795
ENSMUSG00000026825	Dnm1	-7.70548
ENSMUSG00000034855	Cxcl10	-4.11501
ENSMUSG00000054146	Krt15	2.84287
ENSMUSG00000027994	Mcub	-3.40298
ENSMUSG00000015355	Cd48	-3.55177
ENSMUSG00000058542	Gm15590	-3.55147
ENSMUSG00000040165	Cd209c	-10.4789
ENSMUSG00000038457	Tmem255b	-1.88271
ENSMUSG00000118423	Lrrc70	-2.81912
ENSMUSG00000029344	Tpst2	-1.59197
ENSMUSG00000022807	Osbpl11	-2.04591
ENSMUSG00000032312	Csk	-2.61267
ENSMUSG00000029153	Ociad2	1.88776
ENSMUSG00000039031	Arhgap18	-1.5412
ENSMUSG00000102697	Pcdhac2	-7.66104
ENSMUSG00000074419	Pira13	-10.6327
ENSMUSG00000048498	Cd300e	-11.0379
ENSMUSG00000085095	Gm15635	-2.88241
ENSMUSG00000021559	Dapk1	-3.91439
ENSMUSG00000018167	Stard3	-1.69453
ENSMUSG00000010307	Tmem86a	-3.91275
ENSMUSG00000106155	Gm43495	-9.74899
ENSMUSG00000029298	Gbp9	-5.61188
ENSMUSG00000082433	Ncf2-rs	-5.06271
ENSMUSG00000055435	Maf	-2.11895
ENSMUSG00000025823	Pdia4	-1.33618
ENSMUSG00000020263	Appl2	-1.93489
ENSMUSG00000114429	Ncf2-rs	-5.05858
ENSMUSG00000024164	C3	-4.38332
ENSMUSG00000033684	Qsox1	-3.61997
ENSMUSG00000028218	Cibar1	2.08086
ENSMUSG00000037905	Bri3bp	1.66646
ENSMUSG00000044156	Hepacam2	-5.31938
ENSMUSG00000073421	H2-Ab1	-3.53604
ENSMUSG00000044258	Ctla2a	4.23414
ENSMUSG00000043008	Klhl6	-8.62204
ENSMUSG00000030707	Coro1a	-3.37395
ENSMUSG00000029759	Pon3	-2.2983
ENSMUSG00000071637	Cebpd	-2.1059
ENSMUSG00000017652	Cd40	-6.42347
ENSMUSG00000027765	P2ry1	1.90101
ENSMUSG00000014361	Mertk	-3.39857
ENSMUSG00000021835	Bmp4	2.57543
ENSMUSG00000029860	Zyx	-1.69862
ENSMUSG00000018459	Slc13a3	-10.3593
ENSMUSG00000052724	Gm9888	-3.05988
ENSMUSG00000001751	Naglu	-2.54131
ENSMUSG00000026678	Rgs5	-9.77108
ENSMUSG00000033540	Idua	-2.68765
ENSMUSG00000034854	Mfsd12	-2.49632
ENSMUSG00000073555	Gm4951	-10.7566
ENSMUSG00000026672	Optn	-4.7484
ENSMUSG00000009545	Kcnq1	-9.18051
ENSMUSG00000087067	Gm11532	-3.76053
ENSMUSG00000061778	Mospd2	-2.88373
ENSMUSG00000017781	Pitpna	-1.27296
ENSMUSG00000027199	Gatm	-9.99759
ENSMUSG00000004846	Plod3	-1.45549
ENSMUSG00000034595	Ppp1r18	-2.57267
ENSMUSG00000052248	Zeb2os	-10.307
ENSMUSG00000021806	Nid2	-7.73919
ENSMUSG00000074766	Ism1	6.41196
ENSMUSG00000018217	Pmp22	-3.37644
ENSMUSG00000029171	Pgm2	-1.48571
ENSMUSG00000040794	C1qtnf4	1.89403
ENSMUSG00000032194	Kank2	-3.91755
ENSMUSG00000034593	Myo5a	-2.40135
ENSMUSG00000054766	Set	1.39784
ENSMUSG00000026648	Dclre1c	-2.7154
ENSMUSG00000086507	Adap2os	-6.51171
ENSMUSG00000074457	S100a16	1.30976
ENSMUSG00000071379	Hpcal1	-2.08044
ENSMUSG00000041378	Cldn5	-10.4401
ENSMUSG00000053398	Phgdh	2.3181
ENSMUSG00000059832	Kprp	-4.3529
ENSMUSG00000032565	Nudt16	-4.56149
ENSMUSG00000021036	Sptlc2	-2.09727
ENSMUSG00000035004	Igsf6	-8.47832
ENSMUSG00000003559	As3mt	-5.36942
ENSMUSG00000004359	Spic	-9.43195
ENSMUSG00000015854	Cd5l	-13.2895
ENSMUSG00000016087	Fli1	-4.43992
ENSMUSG00000057092	Fxyd3	2.58511
ENSMUSG00000022564	Grina	-1.62048
ENSMUSG00000046546	Fam43a	-2.62036
ENSMUSG00000085417	Gm13919	-10.7931
ENSMUSG00000000982	Ccl3	-9.53774
ENSMUSG00000078920	Ifi47	-5.2065
ENSMUSG00000019817	Plagl1	5.72998
ENSMUSG00000024177	Nme4	-1.98791
ENSMUSG00000078616	Trim30c	-10.0843
ENSMUSG00000097170	Gm16982	-3.05919
ENSMUSG00000026574	Dpt	-5.14849
ENSMUSG00000032599	Ip6k2	1.78887
ENSMUSG00000048621	Gm6377	-6.54061
ENSMUSG00000045932	Ifit2	-7.21382
ENSMUSG00000006362	Cbfa2t3	-5.87532
ENSMUSG00000046207	Pik3r6	-6.57242
ENSMUSG00000019960	Dusp6	-2.62041
ENSMUSG00000026921	Egfl7	-4.09125
ENSMUSG00000031451	Gas6	-1.81081
ENSMUSG00000026466	Tor1aip1	-1.311
ENSMUSG00000032062	2310030G06Rik	2.6945
ENSMUSG00000024730	Ms4a8a	-10.0707
ENSMUSG00000034487	Poglut3	-2.15962
ENSMUSG00000062515	Fabp4	-8.81913
ENSMUSG00000048865	Arhgap30	-3.64449
ENSMUSG00000063564	Col23a1	1.98378
ENSMUSG00000092572	Serpinb10	2.69997
ENSMUSG00000110040	Gm49369	-2.21279
ENSMUSG00000029915	Clec5a	-4.25613
ENSMUSG00000056612	Ppp1r14b	1.34146
ENSMUSG00000109243	Gm45867	-2.88798
ENSMUSG00000040907	Atp1a3	-6.70384
ENSMUSG00000002885	Adgre5	-2.89317
ENSMUSG00000021003	Galc	-3.18207
ENSMUSG00000024640	Psat1	1.58608
ENSMUSG00000036622	Atp13a2	-2.14182
ENSMUSG00000015305	Sash1	-2.633
ENSMUSG00000097022	BC001981	2.13134
ENSMUSG00000037344	Slc12a9	-2.23559
ENSMUSG00000022587	Ly6e	-2.24614
ENSMUSG00000068335	Dok1	-3.44657
ENSMUSG00000039783	Kmo	-8.71236
ENSMUSG00000060675	Plaat3	-1.64511
ENSMUSG00000045551	Fpr1	-10.9079
ENSMUSG00000001227	Sema6b	-7.97903
ENSMUSG00000025626	Phf6	2.61233
ENSMUSG00000026321	Tnfrsf11a	-2.04978
ENSMUSG00000036560	Lgi4	2.63634
ENSMUSG00000007867	Ift43	1.84548
ENSMUSG00000070000	Fcho1	-3.22885
ENSMUSG00000082062	Ftl2-ps	-2.98939
ENSMUSG00000106157	4930555A03Rik	-9.31981
ENSMUSG00000058163	Gm5431	-10.943
ENSMUSG00000024696	Lpxn	-3.77385
ENSMUSG00000033032	Afap1l1	-3.08442
ENSMUSG00000020700	Map3k3	-1.54855
ENSMUSG00000027900	Dram2	-1.45949
ENSMUSG00000032548	Slco2a1	1.75855
ENSMUSG00000044155	Lsm8	1.76271
ENSMUSG00000114487	Gm49393	4.10424
ENSMUSG00000039959	Hip1	-4.568
ENSMUSG00000115154	Gm49067	-4.44445
ENSMUSG00000029471	Camkk2	-2.75279
ENSMUSG00000018909	Arrb1	-2.24352
ENSMUSG00000031146	Plp2	1.90108
ENSMUSG00000022014	Epsti1	-4.55149
ENSMUSG00000033066	Gas7	-2.25337
ENSMUSG00000028328	Tmod1	-2.77801
ENSMUSG00000002603	Tgfb1	-2.17613
ENSMUSG00000093445	Lrch4	-1.86072
ENSMUSG00000027356	Fermt1	2.37895
ENSMUSG00000032966	Fkbp1a	-1.07066
ENSMUSG00000024210	Ip6k3	-4.13907
ENSMUSG00000076870	Trdj1	9.92454
ENSMUSG00000059108	Ifitm6	-3.56426
ENSMUSG00000029720	Gm20605	-1.83388
ENSMUSG00000024395	Lims2	-6.58503
ENSMUSG00000042594	Sh2b3	-2.01875
ENSMUSG00000056632	Dsg3	2.02205
ENSMUSG00000036782	Klhl13	-6.49448
ENSMUSG00000028832	Stmn1	2.63923
ENSMUSG00000027940	Tpm3	-1.01614
ENSMUSG00000029553	Tfec	-10.3066
ENSMUSG00000024516	Sec11c	-1.33131
ENSMUSG00000101162	Gm26728	1.89425
ENSMUSG00000007891	Ctsd	-2.19479
ENSMUSG00000035692	Isg15	-3.04593
ENSMUSG00000015702	Anxa9	-2.67131
ENSMUSG00000038507	Parp12	-1.90886
ENSMUSG00000075704	Txnrd2	-1.37905
ENSMUSG00000024533	Spire1	-3.45233
ENSMUSG00000028024	Enpep	-11.0867
ENSMUSG00000120498		-9.82043
ENSMUSG00000044231	Nhlrc1	9.36667
ENSMUSG00000030342	Cd9	2.02839
ENSMUSG00000029718	Pcolce	-5.01847
ENSMUSG00000020190	Mknk2	-1.50682
ENSMUSG00000028581	Laptm5	-3.728
ENSMUSG00000120173		-11.1493
ENSMUSG00000019370	Calm3	-1.44547
ENSMUSG00000000739	Sult5a1	2.0288
ENSMUSG00000043940	Wdfy3	-1.8984
ENSMUSG00000026536	Ifi211	-6.94179
ENSMUSG00000020949	Fkbp3	1.71867
ENSMUSG00000025785	Exosc7	1.51847
ENSMUSG00000006281	Tep1	-2.08071
ENSMUSG00000085237	Gm15406	2.92958
ENSMUSG00000015766	Eps8	-4.53057
ENSMUSG00000020589	Cyria	-2.35062
ENSMUSG00000031838	Ifi30	-1.6678
ENSMUSG00000022510	Trp63	1.33851
ENSMUSG00000030055	Rab43	-2.58416
ENSMUSG00000021676	Iqgap2	-3.39468
ENSMUSG00000032690	Oas2	-7.95018
ENSMUSG00000026811	St6galnac6	-5.60317
ENSMUSG00000079547	H2-DMb1	-2.03306
ENSMUSG00000020015	Cdk17	-2.83165
ENSMUSG00000090534	Gm4675	1.97362
ENSMUSG00000096176	Trdd2	7.21234
ENSMUSG00000039007	Cpq	-5.39961
ENSMUSG00000024556	Me2	-2.35434
ENSMUSG00000032643	Fhl3	-2.25965
ENSMUSG00000019647	Sema6a	-4.60352
ENSMUSG00000042485	Mustn1	-7.38219
ENSMUSG00000063286	Gvin-ps7	-4.09081
ENSMUSG00000006219	Fblim1	-4.15594
ENSMUSG00000033788	Dysf	-9.43589
ENSMUSG00000028552	Eps15	-1.83065
ENSMUSG00000024381	Bin1	-2.8876
ENSMUSG00000040990	Sh3kbp1	-2.82214
ENSMUSG00000024835	Coro1b	-1.2334
ENSMUSG00000013089	Etv5	-1.98451
ENSMUSG00000046727	Cystm1	-2.63571
ENSMUSG00000020547	Bzw2	1.68198
ENSMUSG00000066861	Oas1g	-5.68983
ENSMUSG00000033715	Akr1c14	-4.8146
ENSMUSG00000026289	Atg16l1	-1.50625
ENSMUSG00000021895	Arhgef3	-2.16162
ENSMUSG00000028015	Ctso	-1.84355
ENSMUSG00000042306	S100a14	1.65316
ENSMUSG00000013160	Atp6v0d1	-1.33893
ENSMUSG00000040197	Cd209e	-9.11095
ENSMUSG00000029053	Prkcz	1.86341
ENSMUSG00000049112	Oxtr	9.5622
ENSMUSG00000021998	Lcp1	-3.14419
ENSMUSG00000076033	Mir692-3	-3.17141
ENSMUSG00000113647	Gm47210	-3.58433
ENSMUSG00000024011	Pi16	-5.4384
ENSMUSG00000020000	Moxd1	2.49611
ENSMUSG00000105504	Gbp5	-9.15268
ENSMUSG00000045100	Slc25a26	1.90715
ENSMUSG00000028917	Plekhm2	-1.67779
ENSMUSG00000030104	Edem1	-1.50377
ENSMUSG00000020641	Rsad2	-9.16515
ENSMUSG00000043430	Psapl1	-2.37094
ENSMUSG00000056124	B4galt6	-7.22528
ENSMUSG00000038236	Hoxa7	2.31511
ENSMUSG00000032724	Abtb2	-2.51044
ENSMUSG00000055546	Timd4	-10.3519
ENSMUSG00000004798	Ulk2	-1.94633
ENSMUSG00000115779	4930592A05Rik	-5.69421
ENSMUSG00000002458	Rgs19	-1.18029
ENSMUSG00000112510	Gm47566	-9.59584
ENSMUSG00000029377	Ereg	-4.97549
ENSMUSG00000120024		-9.13455
ENSMUSG00000002804	Nudt14	1.80162
ENSMUSG00000047586	Nccrp1	-4.37753
ENSMUSG00000028238	Atp6v0d2	-9.0282
ENSMUSG00000040963	Asgr2	-9.51436
ENSMUSG00000051379	Flrt3	2.00802
ENSMUSG00000046814	Gchfr	-3.58186
ENSMUSG00000020097	Sgpl1	-2.03919
ENSMUSG00000036552	Ermard	-1.90424
ENSMUSG00000039208	Metrnl	-1.98105
ENSMUSG00000054717	Hmgb2	2.1734
ENSMUSG00000036985	Zdhhc9	-1.69309
ENSMUSG00000028744	Slc66a1	-2.71059
ENSMUSG00000037279	Ovol2	2.5851
ENSMUSG00000005949	Ctns	-1.82179
ENSMUSG00000023277	Twf2	-2.75496
ENSMUSG00000102299	Gm37539	-3.80393
ENSMUSG00000037926	Ssh2	-1.95671
ENSMUSG00000016528	Mapkapk2	-1.86196
ENSMUSG00000068566	Myadm	-2.44831
ENSMUSG00000063611	Gm10134	-5.82276
ENSMUSG00000026688	Mgst3	1.82844
ENSMUSG00000073529	F830208F22Rik	-3.26767
ENSMUSG00000121399		-4.03234
ENSMUSG00000034112	Atp2c2	-2.9118
ENSMUSG00000037617	Spag1	-2.702
ENSMUSG00000025193	Cutc	1.1996
ENSMUSG00000057766	Ankrd29	3.61395
ENSMUSG00000030766	Arhgap17	-2.1494
ENSMUSG00000038593	Tctn1	-3.09454
ENSMUSG00000025509	Pnpla2	-1.61405
ENSMUSG00000032766	Gng11	-5.88089
ENSMUSG00000030720	Cln3	-1.67091
ENSMUSG00000030050	Gkn1	8.83404
ENSMUSG00000001911	Nfix	1.46652
ENSMUSG00000030966	Trim21	-2.08886
ENSMUSG00000029622	Arpc1b	-1.69934
ENSMUSG00000026049	Tex30	2.13617
ENSMUSG00000052293	Taf9	1.07607
ENSMUSG00000079481	Nhsl2	-7.25164
ENSMUSG00000047428	Dlk2	2.39771
ENSMUSG00000085457	1110046J04Rik	-1.87189
ENSMUSG00000036931	Nfkbid	-3.45205
ENSMUSG00000031821	Gins2	2.68794
ENSMUSG00000029209	Gnpda2	1.30208
ENSMUSG00000047747	Rnf150	-4.24284
ENSMUSG00000015217	Hmgb3	1.67104
ENSMUSG00000034707	Gns	-2.84686
ENSMUSG00000048897	Zfp710	-1.92194
ENSMUSG00000070546	Mrgprb3	-2.93843
ENSMUSG00000048373	Fgfbp1	1.68831
ENSMUSG00000092176	Gm20460	-1.90823
ENSMUSG00000074361	C5ar2	-9.66879
ENSMUSG00000031627	Irf2	-1.22238
ENSMUSG00000031700	Gpt2	-1.84897
ENSMUSG00000039377	Hlx	-4.70429
ENSMUSG00000053318	Slamf8	-6.9838
ENSMUSG00000002233	Rhoc	-3.7263
ENSMUSG00000026604	Ptpn14	1.81334
ENSMUSG00000025813	Homer2	-3.08016
ENSMUSG00000073599	Ecscr	-7.03586
ENSMUSG00000021596	Mctp1	-9.29917
ENSMUSG00000002565	Scin	2.04161
ENSMUSG00000017747	Ghdc	-2.07702
ENSMUSG00000028645	Slc2a1	1.42205
ENSMUSG00000024187	Fam234a	-2.21205
ENSMUSG00000029650	Slc46a3	-2.93444
ENSMUSG00000079057	Cyp4v3	-2.06858
ENSMUSG00000047867	Gimap6	-8.65887
ENSMUSG00000040964	Arhgef10l	-2.14988
ENSMUSG00000090125	Pou3f1	1.46355
ENSMUSG00000062248	Cks2	2.51009
ENSMUSG00000030703	Gdpd3	-2.40657
ENSMUSG00000020530	Ggnbp2	0.896194
ENSMUSG00000044712	Slc38a6	-2.75124
ENSMUSG00000052477	C130026I21Rik	-6.81037
ENSMUSG00000071632	2510002D24Rik	1.73012
ENSMUSG00000021477	Ctsl	-1.69224
ENSMUSG00000032679	Cd59a	2.0544
ENSMUSG00000039308	Ndst2	-2.38104
ENSMUSG00000067194	Eif1ax	0.895574
ENSMUSG00000022941	Ripply3	2.50039
ENSMUSG00000030543	Mesp2	1.59537
ENSMUSG00000024818	Slc25a45	-2.631
ENSMUSG00000006699	Cdc42	-0.933499
ENSMUSG00000024055	Cyp4f13	-1.52489
ENSMUSG00000002108	Nr1h3	-3.03309
ENSMUSG00000089789	Rdh1	-3.26994
ENSMUSG00000016664	Pacsin2	-1.83726
ENSMUSG00000028609	Magoh	1.92782
ENSMUSG00000038412	Higd1a	1.51225
ENSMUSG00000038751	Ptk6	-3.45209
ENSMUSG00000035960	Apex1	1.44659
ENSMUSG00000115469	Gm49227	-0.935173
ENSMUSG00000028931	Kcnab2	-3.74793
ENSMUSG00000022178	Ajuba	1.35035
ENSMUSG00000027514	Zbp1	-4.76644
ENSMUSG00000037936	Scarb1	-4.92682
ENSMUSG00000028247	Coq3	1.30624
ENSMUSG00000032051	Fdx1	1.39465
ENSMUSG00000063455	D630045J12Rik	4.94129
ENSMUSG00000092386	Gm20536	-1.52602
ENSMUSG00000005656	Snx6	-1.21075
ENSMUSG00000060548	Tnfrsf19	1.35132
ENSMUSG00000020083	Fam241b	1.27081
ENSMUSG00000038301	Snx10	-3.42974
ENSMUSG00000050105	Fam110d	-5.10318
ENSMUSG00000036565	Ttyh3	-2.05201
ENSMUSG00000021686	Ap3b1	-0.821487
ENSMUSG00000033487	Fndc3a	-1.85904
ENSMUSG00000042793	Lgr6	2.28979
ENSMUSG00000038855	Itpkb	-1.55284
ENSMUSG00000041849	Card6	-3.33762
ENSMUSG00000028780	Sema3c	1.62183
ENSMUSG00000038462	Uqcrfs1	1.07553
ENSMUSG00000085505	Gm12868	1.35128
ENSMUSG00000061666	Gdpd1	-2.97147
ENSMUSG00000036606	Plxnb2	-1.7463
ENSMUSG00000027611	Procr	-4.35222
ENSMUSG00000034485	Uaca	-3.25231
ENSMUSG00000025351	Cd63	-1.41166
ENSMUSG00000039193	Nlrc4	-7.59323
ENSMUSG00000001741	Il16	-3.37919
ENSMUSG00000031145	Prickle3	1.29375
ENSMUSG00000022336	Eif3e	1.0279
ENSMUSG00000022223	Sdr39u1	1.65402
ENSMUSG00000027955	Gask1b	-5.44903
ENSMUSG00000020646	Mboat2	-4.12516
ENSMUSG00000022911	Arl13b	1.77498
ENSMUSG00000068617	Efcab1	2.60524
ENSMUSG00000015942	Gtf2ird2	-3.36193
ENSMUSG00000036309	Skp1	1.12279
ENSMUSG00000039873	Neurl2	-2.53024
ENSMUSG00000001504	Irx2	1.69175
ENSMUSG00000074491	Clec4g	-10.0867
ENSMUSG00000027314	Dll4	-9.7477
ENSMUSG00000028906	Epb41	-1.18014
ENSMUSG00000032946	Rasgrp2	-5.15803
ENSMUSG00000061286	Exosc5	1.38602
ENSMUSG00000001173	Ocrl	-1.23701
ENSMUSG00000109704	Gm38414	9.9496
ENSMUSG00000043629	1700019D03Rik	-3.51858
ENSMUSG00000027303	Ptpra	-0.970062
ENSMUSG00000109194	Gm44570	-3.14054
ENSMUSG00000086656	Gm15701	-7.57124
ENSMUSG00000055061	4931431C16Rik	-2.28764
ENSMUSG00000026829	Gbgt1	-10.3894
ENSMUSG00000051950	B3glct	-2.36353
ENSMUSG00000026123	Plekhb2	-2.07878
ENSMUSG00000026078	Pdcl3	0.989913
ENSMUSG00000001700	Gramd3	-1.87421
ENSMUSG00000032562	Gnai2	-1.52454
ENSMUSG00000036833	Pnpla7	-2.46439
ENSMUSG00000028333	Anp32b	0.965246
ENSMUSG00000112843	Gm46224	-9.27351
ENSMUSG00000041272	Tox	9.28071
ENSMUSG00000020196	Cabin1	-1.3447
ENSMUSG00000024067	Dpy30	1.27695
ENSMUSG00000021537	Cetn3	1.30428
ENSMUSG00000029528	Pxn	-1.89037
ENSMUSG00000038910	Plcl2	-5.83417
ENSMUSG00000030057	Cnbp	0.912303
ENSMUSG00000074203	G430095P16Rik	1.50851
ENSMUSG00000028640	Tfap2c	1.33651
ENSMUSG00000031904	Slc7a6	1.92626
ENSMUSG00000004631	Sgce	-4.36151
ENSMUSG00000071489	Ptgdr	9.0261
ENSMUSG00000025026	Add3	-1.99477
ENSMUSG00000006777	Krt23	-2.74979
ENSMUSG00000025911	Adhfe1	-3.22403
ENSMUSG00000054640	Slc8a1	-4.34736
ENSMUSG00000051498	Tlr6	-3.67217
ENSMUSG00000062234	Gak	-1.33177
ENSMUSG00000078941	Ak6	0.995529
ENSMUSG00000039206	Daglb	-1.74932
ENSMUSG00000025314	Ptprj	-2.66387
ENSMUSG00000010142	Tnfrsf13b	-3.88767
ENSMUSG00000029009	Mthfr	-2.83233
ENSMUSG00000041560	Nop53	1.14979
ENSMUSG00000021009	Ptpn21	-2.41288
ENSMUSG00000055322	Tns1	-1.90878
ENSMUSG00000032741	Tpcn1	-3.35851
ENSMUSG00000029070	Mxra8	-4.66878
ENSMUSG00000041797	Abca9	-8.8764
ENSMUSG00000005069	Pex5	-2.08194
ENSMUSG00000019528	Gyg	-1.44059
ENSMUSG00000045316	Fahd1	1.35621
ENSMUSG00000033318	Gstt2	-3.03254
ENSMUSG00000032175	Tyk2	-1.67975
ENSMUSG00000026131	Dst	2.36461
ENSMUSG00000035373	Ccl7	-6.03055
ENSMUSG00000031737	Irx5	1.49264
ENSMUSG00000090054	Gm15629	-2.85815
ENSMUSG00000061068	Mcpt4	-9.48335
ENSMUSG00000019848	Popdc3	2.75353
ENSMUSG00000025902	Sox17	-9.59239
ENSMUSG00000002871	Tpra1	-1.02163
ENSMUSG00000032750	Gab3	-4.66533
ENSMUSG00000033420	Antxr1	1.89938
ENSMUSG00000032024	Clmp	-2.52267
ENSMUSG00000034930	Rtkn	1.12199
ENSMUSG00000044337	Ackr3	2.66381
ENSMUSG00000029413	Naaa	-1.87799
ENSMUSG00000097154	Gm26510	-4.26446
ENSMUSG00000074971	Fibin	8.6243
ENSMUSG00000015474	Ppt2	-1.69164
ENSMUSG00000019868	Vta1	0.929152
ENSMUSG00000001663	Gstt1	-2.97082
ENSMUSG00000080242	Atp6v0c-ps2	-1.15719
ENSMUSG00000085213	Gm13091	-3.99935
ENSMUSG00000073598	Smim33	-6.89121
ENSMUSG00000018930	Ccl4	-9.89173
ENSMUSG00000022844	Pdia5	-2.85949
ENSMUSG00000042404	Dennd4b	-3.86603
ENSMUSG00000120076		-6.6258
ENSMUSG00000047854	Stx19	-2.45392
ENSMUSG00000079559	Pou2af3	-7.78251
ENSMUSG00000026918	Brd3	1.17077
ENSMUSG00000033278	Ptprm	-5.31109
ENSMUSG00000090124	Ugt1a7c	-1.61013
ENSMUSG00000029163	Emilin1	-5.60932
ENSMUSG00000053310	Nrgn	6.27196
ENSMUSG00000116710	Gm6557	-2.66667
ENSMUSG00000021211	Akr1c12	-5.73789
ENSMUSG00000011958	Bnip2	-0.907137
ENSMUSG00000021565	Slc6a19	-6.18767
ENSMUSG00000026489	Coq8a	1.59276
ENSMUSG00000011034	Slc5a1	-3.61311
ENSMUSG00000023885	Thbs2	2.69793
ENSMUSG00000030465	Psd3	-2.82037
ENSMUSG00000020818	Mfsd11	-1.15875
ENSMUSG00000021198	Unc79	8.25904
ENSMUSG00000040843	Tiprl	0.83142
ENSMUSG00000033498	Strc	1.87784
ENSMUSG00000003955	Fam162a	2.09764
ENSMUSG00000037493	Cib2	1.57922
ENSMUSG00000068758	Il3ra	-5.1027
ENSMUSG00000032021	Crtam	8.8748
ENSMUSG00000036111	Lmo1	1.7222
ENSMUSG00000071001	Hrct1	-5.05664
ENSMUSG00000094796	BC147527	-9.48857
ENSMUSG00000041445	Mmrn2	-8.84023
ENSMUSG00000006205	Htra1	2.17253
ENSMUSG00000020766	Galk1	-2.18804
ENSMUSG00000028159	Dapp1	-1.50845
ENSMUSG00000045176	Borcs6	-2.06203
ENSMUSG00000037469	Acp7	-6.42384
ENSMUSG00000031897	Psmb10	-1.3254
ENSMUSG00000028980	H6pd	-4.23333
ENSMUSG00000032434	Cmtm6	-1.7178
ENSMUSG00000044811	Cd300c2	-7.46543
ENSMUSG00000002043	Trappc6a	1.04001
ENSMUSG00000055323	Gm9967	-2.41383
ENSMUSG00000019857	Asf1a	1.37694
ENSMUSG00000094483	Purb	0.981592
ENSMUSG00000028385	Snx30	-3.31196
ENSMUSG00000046006	Gapt	-6.04961
ENSMUSG00000027018	Hat1	1.44048
ENSMUSG00000020368	Canx	-1.12275
ENSMUSG00000058755	Osm	-7.32296
ENSMUSG00000039316	Rftn1	-3.33146
ENSMUSG00000036295	Lrrn3	8.39712
ENSMUSG00000028599	Tnfrsf1b	-3.96801
ENSMUSG00000021714	Cenpk	2.90313
ENSMUSG00000120886		2.60429
ENSMUSG00000000194	Gpr107	-0.890609
ENSMUSG00000021281	Tnfaip2	-4.02631
ENSMUSG00000036256	Igfbp7	-2.84523
ENSMUSG00000097125	Gm26885	-2.6653
ENSMUSG00000031907	Zfp90	-2.40961
ENSMUSG00000026667	Uhmk1	-1.80734
ENSMUSG00000036459	Wtip	-1.40655
ENSMUSG00000025876	Unc5a	-9.09042
ENSMUSG00000020253	Ppm1m	-2.95805
ENSMUSG00000027624	Epb41l1	-2.3912
ENSMUSG00000033508	Asprv1	-2.33518
ENSMUSG00000078921	Tgtp2	-4.42654
ENSMUSG00000035248	Tut7	-1.38105
ENSMUSG00000017344	Vtn	-9.32441
ENSMUSG00000005947	Itgae	3.28245
ENSMUSG00000036748	Cuedc2	-1.05705
ENSMUSG00000068328	Aup1	-1.1347
ENSMUSG00000071669	Snx29	-2.6738
ENSMUSG00000001946	Esam	-12.1344
ENSMUSG00000099908	Gm28539	1.42406
ENSMUSG00000068877	Selenbp2	-3.79022
ENSMUSG00000032177	Pde4a	-3.63854
ENSMUSG00000091900	Gm4353	2.30993
ENSMUSG00000039405	Prss23	1.53639
ENSMUSG00000022754	Tmem45a	0.919055
ENSMUSG00000021186	Fbln5	-6.01142
ENSMUSG00000064367	mt-Nd5	-2.4289
ENSMUSG00000021218	Gdi2	-0.925979
ENSMUSG00000036639	Nudt1	1.41112
ENSMUSG00000019194	Scn1b	-2.65866
ENSMUSG00000034634	Ly6d	1.71727
ENSMUSG00000086448	9330162012Rik	1.91319
ENSMUSG00000026073	Il1r2	2.67795
ENSMUSG00000041112	Elmo1	-3.06331
ENSMUSG00000005148	Klf5	1.58047
ENSMUSG00000038503	Mesd	-1.1128
ENSMUSG00000109876	Gm45449	-6.15142
ENSMUSG00000089821	Efhd1os	-6.14131
ENSMUSG00000058290	Espl1	-2.60394
ENSMUSG00000021143	Pacs2	-2.2164
ENSMUSG00000047798	Cd300lf	-6.42256
ENSMUSG00000026357	Rgs18	-3.16146
ENSMUSG00000050549	Fam241a	1.50286
ENSMUSG00000025747	Tyms	1.59656
ENSMUSG00000022659	Gcsam	9.47859
ENSMUSG00000030798	Cd37	-3.27668
ENSMUSG00000033082	Clec1a	-9.33029
ENSMUSG00000087381	Gm16008	2.86162
ENSMUSG00000034987	Hrh2	-5.48981
ENSMUSG00000016756	Cmah	-4.45473
ENSMUSG00000061527	Krt5	2.67873
ENSMUSG00000040697	Dnajc16	-2.29218
ENSMUSG00000026020	Nop58	1.56626
ENSMUSG00000025795	Rassf3	-1.97925
ENSMUSG00000020092	Pald1	-2.70724
ENSMUSG00000030089	Slc41a3	-5.42687
ENSMUSG00000040658	Dnph1	2.15936
ENSMUSG00000060121	Gemin2	1.4557
ENSMUSG00000106737	Gm42962	-8.38204
ENSMUSG00000030271	Ogg1	-1.73757
ENSMUSG00000009090	Ap1b1	-2.02341
ENSMUSG00000025894	Aasdhppt	1.24294
ENSMUSG00000102564	Gm37035	1.73027
ENSMUSG00000036246	Gmip	-1.73406
ENSMUSG00000007827	Ankrd26	4.57129
ENSMUSG00000076431	Sox4	1.62663
ENSMUSG00000017861	Mybl2	8.35604
ENSMUSG00000017561	Crlf3	-1.87328
ENSMUSG00000022546	Gpt	1.91542
ENSMUSG00000041920	Slc16a6	-1.62791
ENSMUSG00000029192	Tbc1d14	-2.27795
ENSMUSG00000080875	Gm7332	1.54694
ENSMUSG00000021215	Net1	1.2013
ENSMUSG00000100081	Gm29434	-2.44997
ENSMUSG00000038155	Gstp2	-4.2244
ENSMUSG00000029467	Atp2a2	-1.20061
ENSMUSG00000021608	Lpcat1	-3.5035
ENSMUSG00000028643	Svbp	1.34305
ENSMUSG00000022841	Ap2m1	-1.46924
ENSMUSG00000036504	Phpt1	1.41207
ENSMUSG00000055172	C1ra	-4.99737
ENSMUSG00000075702	Selenom	-3.64853
ENSMUSG00000035104	Eva1a	1.51925
ENSMUSG00000028719	Cmpk1	-1.00117
ENSMUSG00000041954	Tnfrsf18	2.81012
ENSMUSG00000039713	Plekhg5	-1.97342
ENSMUSG00000030745	Il21r	-5.23318
ENSMUSG00000107086	Gm43808	-1.3885
ENSMUSG00000068735	Trp53i11	1.84692
ENSMUSG00000039699	Batf2	-1.57648
ENSMUSG00000060147	Serpinb6a	-1.58933
ENSMUSG00000049800	Sertad2	1.2744
ENSMUSG00000026966	Ssna1	0.966355
ENSMUSG00000020814	Mxra7	-3.86121
ENSMUSG00000000555	Itga5	-3.8226
ENSMUSG00000003531	Dgcr6	1.45635
ENSMUSG00000028841	Cnksr1	1.7182
ENSMUSG00000035697	Arhgap45	-2.81836
ENSMUSG00000067924	Rtl8b	-2.01618
ENSMUSG00000025355	Mmp19	-2.55943
ENSMUSG00000038456	Dennd2a	-5.23871
ENSMUSG00000026167	Wnt10a	2.69586
ENSMUSG00000026288	Inpp5d	-3.44266
ENSMUSG00000002980	Bcam	1.51995
ENSMUSG00000027828	Ssr3	-0.767075
ENSMUSG00000028048	Gba	-1.22905
ENSMUSG00000027296	Itpka	4.58564
ENSMUSG00000117916	9630028I04Rik	-4.6215
ENSMUSG00000008318	Relt	-4.83121
ENSMUSG00000052584	Serp2	8.74763
ENSMUSG00000030409	Dmpk	-2.27472
ENSMUSG00000024691	Fam111a	-1.79992
ENSMUSG00000116534	Gm49731	-7.84472
ENSMUSG00000075415	Fnbp1	-1.18469
ENSMUSG00000020801	Med31	1.37616
ENSMUSG00000025784	Clec3b	-4.73867
ENSMUSG00000031762	Mt2	3.30013
ENSMUSG00000024402	Lta	8.55733
ENSMUSG00000022106	Rcbtb2	-1.40678
ENSMUSG00000028480	Glipr2	-5.52166
ENSMUSG00000110588	Gm45774	3.28444
ENSMUSG00000003123	Lipe	-3.14466
ENSMUSG00000037580	Gch1	-2.06629
ENSMUSG00000093467	Gm20659	-4.67638
ENSMUSG00000010663	Fads1	-3.44272
ENSMUSG00000055148	Klf2	-2.55336
ENSMUSG00000026458	Ppfia4	-3.43453
ENSMUSG00000040188	Scamp2	-1.39757
ENSMUSG00000060036	Rpl3	1.20345
ENSMUSG00000078853	Igtp	-2.14278
ENSMUSG00000032399	Rpl4	1.49901
ENSMUSG00000038058	Nod1	-1.7668
ENSMUSG00000030484	Lypd5	-6.06277
ENSMUSG00000020238	Ncln	-1.59863
ENSMUSG00000022973	Synj1	-2.16487
ENSMUSG00000061689	Dlgap4	-1.05367
ENSMUSG00000078706	Gm53	5.00802
ENSMUSG00000038332	Sesn1	-1.81178
ENSMUSG00000031841	Cdh13	1.815
ENSMUSG00000040703	Cyp2s1	1.47664
ENSMUSG00000003228	Grk5	-6.50312
ENSMUSG00000089768	Tmsb15b1	3.4062
ENSMUSG00000041040	Fam117b	-1.22962
ENSMUSG00000109244	Gm44751	-3.81822
ENSMUSG00000037661	Gpr160	-1.68109
ENSMUSG00000042870	Tom1	-1.60442
ENSMUSG00000002107	Celf2	-2.29001
ENSMUSG00000030730	Atp2a1	-3.98928
ENSMUSG00000120754		-5.45078
ENSMUSG00000078546	Zfp995	2.53666
ENSMUSG00000028251	Tstd3	-2.43774
ENSMUSG00000085089	Arhgap15os	-8.21408
ENSMUSG00000053536	Cstf2t	-1.70776
ENSMUSG00000079186	Gzmc	9.11911
ENSMUSG00002076431	Gm55161	2.61045
ENSMUSG00000027954	Efna1	1.45783
ENSMUSG00000024236	Svil	1.4493
ENSMUSG00000025066	Sfr1	1.43744
ENSMUSG00000040154	Wfdc5	-2.86896
ENSMUSG00000026630	Batf3	-4.34229
ENSMUSG00000007458	M6pr	-1.17603
ENSMUSG00000029642	Polr1d	1.0885
ENSMUSG00000018770	Atp5g3	1.39121
ENSMUSG00000030623	Prss23os	1.53162
ENSMUSG00000030659	Nucb2	-1.42149
ENSMUSG00000026941	Mamdc4	1.38647
ENSMUSG00000045594	Glb1	-1.87907
ENSMUSG00000099009	Rdh16f1	-3.1657
ENSMUSG00000026039	Sgo2a	8.4857
ENSMUSG00000073725	Lmbrd1	-1.49216
ENSMUSG00000097060	Gm26759	-1.23631
ENSMUSG00000037062	Sh3glb1	-0.76199
ENSMUSG00000032405	Pias1	-0.85435
ENSMUSG00000086071	Gm12354	-9.19527
ENSMUSG00000022898	Vps26c	-1.1505
ENSMUSG00000084950	Gm5577	-0.658305
ENSMUSG00000012429	Mplkip	0.86169
ENSMUSG00000015714	Cers2	-1.89521
ENSMUSG00000040957	Cables1	-1.33855
ENSMUSG00000031216	Stard8	-9.56582
ENSMUSG00000101438	Gm19412	-0.991267
ENSMUSG00000026187	Xrcc5	1.20738
ENSMUSG00000044066	Cep68	-1.58833
ENSMUSG00000074802	Gas2l3	-2.40136
ENSMUSG00000054545	Ugt1a6a	-1.48222
ENSMUSG00000033880	Lgals3bp	-3.39516
ENSMUSG00000028245	Nsmaf	-1.80977
ENSMUSG00000086327	Slfn5os	-8.88828
ENSMUSG00000072955	Tmsb15l	3.19521
ENSMUSG00000038253	Hoxa5	2.03628
ENSMUSG00000035686	Thrsp	-8.26945
ENSMUSG00000079477	Rab7	-0.815715
ENSMUSG00000007207	Stx1a	7.90968
ENSMUSG00000045980	Tmem104	-2.40048
ENSMUSG00000020234	Tektip1	-2.51589
ENSMUSG00000029434	Vps33a	-1.32525
ENSMUSG00000053436	Mapk14	-1.76938
ENSMUSG00000039050	Osbpl2	-1.41745
ENSMUSG00002075680	Gm55531	-3.77428
ENSMUSG00000069874	Irgm2	-2.50019
ENSMUSG00000109799	Gm45515	-2.27628
ENSMUSG00000042155	Klhl23	7.79627
ENSMUSG00000036225	Kctd1	1.58289
ENSMUSG00000044703	Phf11a	-9.18005
ENSMUSG00000032279	Idh3a	0.945744
ENSMUSG00000020102	Slc16a7	-2.44444
ENSMUSG00000120926		6.68024
ENSMUSG00000027698	Nceh1	-2.62593
ENSMUSG00000068876	Cgn	-2.54671
ENSMUSG00000102234	Gm37885	-2.2071
ENSMUSG00000062949	Atp11c	-2.41508
ENSMUSG00000044562	Rasip1	-2.30349
ENSMUSG00000049128	Ivl	-2.61443
ENSMUSG00000062078	Qki	-0.848621
ENSMUSG00000070427	Il18bp	-2.66514
ENSMUSG00000026113	Inpp4a	-2.35313
ENSMUSG00000045975	C2cd2	-1.81445
ENSMUSG00000117592	Gm46603	-6.48169
ENSMUSG00000090145	Ugt1a6b	-1.53186
ENSMUSG00000030854	Ptpn5	8.99592
ENSMUSG00000054435	Gimap4	-11.4019
ENSMUSG00000031497	Tnfsf13b	-5.12261
ENSMUSG00000041479	Syt15	-7.73904
ENSMUSG00000079419	Ms4a6c	-10.7247
ENSMUSG00000018821	Avpi1	1.84326
ENSMUSG00000022761	Lztr1	-1.08668
ENSMUSG00000037031	Tspan15	-2.6744
ENSMUSG00000038736	Nudcd1	1.02821
ENSMUSG00000120795		-7.64156
ENSMUSG00000032327	Stra6	8.57331
ENSMUSG00000039640	Mrpl12	1.04163
ENSMUSG00000038872	Zfhx3	-6.11427
ENSMUSG00000090314	2310050C09Rik	-2.62748
ENSMUSG00000068079	Tcf15	-8.37027
ENSMUSG00000018340	Anxa6	-2.16036
ENSMUSG00000059060	Rad51b	-2.05894
ENSMUSG00000049734	Trex1	-1.75016
ENSMUSG00000028657	Ppt1	-1.05692
ENSMUSG00000032089	Il10ra	-3.96341
ENSMUSG00000048652	Samd13	8.5235
ENSMUSG00000040249	Lrp1	-1.65611
ENSMUSG00000035203	Epn1	-1.42272
ENSMUSG00000027878	Notch2	-1.64467
ENSMUSG00000107040	Gm43791	2.18975
ENSMUSG00000025364	Pa2g4	0.975445
ENSMUSG00000028195	Ccn1	2.27436
ENSMUSG00000026281	Dtymk	2.10956
ENSMUSG00000032661	Oas3	-6.53826
ENSMUSG00000025533	Asl	-1.10893
ENSMUSG00000090175	Ugt1a9	-1.57628
ENSMUSG00000042647	Acad12	-2.52397
ENSMUSG00000086236	5830418P13Rik	9.09185
ENSMUSG00000089675	Ugt1a8	-1.56797
ENSMUSG00000028413	B4galt1	-1.06265
ENSMUSG00000050332	Amer1	1.34018
ENSMUSG00000090165	Ugt1a10	-1.56614
ENSMUSG00000090171	Ugt1a2	-1.56401
ENSMUSG00000041685	Fcho2	-1.30514
ENSMUSG00000024217	Snrpc	0.953716
ENSMUSG00000095105	Edaradd	1.75654
ENSMUSG00000089943	Ugt1a5	-1.56448
ENSMUSG00000032534	Cep63	1.16133
ENSMUSG00000034528	Hsd17b13	9.39408
ENSMUSG00000018999	Slc35b4	-1.9947
ENSMUSG00000017176	Nt5c3b	1.07435
ENSMUSG00000024130	Abca3	-1.28171
ENSMUSG00000064343	mt-Tq	-3.64176
ENSMUSG00000018559	Ctdnep1	-1.52851
ENSMUSG00000039357	Fut11	-1.48911
ENSMUSG00000052229	Gpr17	-6.22247
ENSMUSG00000013822	Elof1	0.863864
ENSMUSG00000012848	Rps5	1.50254
ENSMUSG00000021759	Plpp1	-2.34031
ENSMUSG00000052921	Arhgef15	-7.48747
ENSMUSG00000071176	Arhgef10	-2.47086
ENSMUSG00000035596	Mboat7	-1.23541
ENSMUSG00000030275	Etnk1	-2.26145
ENSMUSG00000002997	Prkar2b	-2.51732
ENSMUSG00000014444	Piezo1	-1.6485
ENSMUSG00000016529	Il10	-4.36866
ENSMUSG00000121501		-4.1554
ENSMUSG00000021285	Ppp1r13b	-1.23007
ENSMUSG00000006517	Mvd	-1.88746
ENSMUSG00000026797	Stxbp1	-2.8602
ENSMUSG00000019943	Atp2b1	-1.68279
ENSMUSG00000006344	Ggt5	-3.62675
ENSMUSG00000038271	Iffo1	-3.79087
ENSMUSG00000053654	Krt42	4.77469
ENSMUSG00000098465	Mir1668	-3.00818
ENSMUSG00000028459	Cd72	-1.66806
ENSMUSG00000022438	Parvb	-8.98051
ENSMUSG00000034459	Ifit1	-4.71563
ENSMUSG00000032127	Vps11	-1.07456
ENSMUSG00000000253	Gmpr	-3.40153
ENSMUSG00000034563	Ccpg1	-1.13997
ENSMUSG00000079575	Rbpj-ps3	-2.25571
ENSMUSG00000057899	Adgrf2	-1.83293
ENSMUSG00000029247	Paics	0.870118
ENSMUSG00000022972	Cfap298	1.27786
ENSMUSG00000030842	Lamtor1	-0.641553
ENSMUSG00000040146	Rgl3	-8.41228
ENSMUSG00000055675	Kbtbd11	-4.15264
ENSMUSG00000074305	Peak1	-2.65733
ENSMUSG00000030339	Ltbr	-1.12109
ENSMUSG00000026278	Bok	0.884022
ENSMUSG00000049866	Arl4c	1.89126
ENSMUSG00000032093	Cd3e	4.02109
ENSMUSG00000074093	Svip	-4.71135
ENSMUSG00000022105	Rb1	-1.26157
ENSMUSG00000028849	Map7d1	-1.4282
ENSMUSG00000020758	Itgb4	2.16708
ENSMUSG00000119955		-4.00403
ENSMUSG00000032171	Pin1	0.989989
ENSMUSG00000105900	Gm43240	1.62588
ENSMUSG00000026307	Scly	-1.72041
ENSMUSG00000089773	Skint1	1.67499
ENSMUSG00000011148	Adssl1	-4.0678
ENSMUSG00000037548	H2-DMb2	-1.90258
ENSMUSG00000074793	Hspa12b	-5.0099
ENSMUSG00000015970	Chdh	2.04283
ENSMUSG00000037003	Tns2	-1.5325
ENSMUSG00000029610	Aimp2	0.911604
ENSMUSG00000103523	2210017I01Rik	-4.47647
ENSMUSG00000073902	Gvin3	-7.766
ENSMUSG00000039982	Dtx4	-2.66635
ENSMUSG00000007888	Crlf1	2.54135
ENSMUSG00000040212	Emp3	-2.62528
ENSMUSG00000023951	Vegfa	3.38151
ENSMUSG00000015176	Nolc1	1.07927
ENSMUSG00000066677	Ifi208	-9.72347
ENSMUSG00000028277	Ube2j1	-1.06435
ENSMUSG00000021065	Fut8	-1.33066
ENSMUSG00000025362	Rps26	1.58561
ENSMUSG00000008734	Gprc5b	-4.01002
ENSMUSG00000022899	Slc15a2	-2.30227
ENSMUSG00000107876	Gm43936	-5.78117
ENSMUSG00000040269	Mrps28	1.20494
ENSMUSG00000030101	Sumf1	-1.3627
ENSMUSG00000116659	Gm6551	-3.11316
ENSMUSG00000089865	Gm44503	-1.17957
ENSMUSG00000028776	Tinagl1	-4.61842
ENSMUSG00000040564	Apoc1	2.47376
ENSMUSG00000026234	Ncl	0.800118
ENSMUSG00000021774	Ube2e1	0.732837
ENSMUSG00000078122	F630028O10Rik	-9.65788
ENSMUSG00000006476	Nsmf	-2.7664
ENSMUSG00000032807	Alox12b	-3.40129
ENSMUSG00000061887	Ssbp3	1.5825
ENSMUSG00000021288	Klc1	-1.2813
ENSMUSG00000003970	Rpl8	1.21921
ENSMUSG00000002769	Gnmt	8.81162
ENSMUSG00000036478	Btg1	1.13667
ENSMUSG00000035891	Cerk	-1.45082
ENSMUSG00000032400	Zwilch	8.1192
ENSMUSG00000075486	Commd6	0.952241
ENSMUSG00000002076	Hsf2bp	8.2719
ENSMUSG00000005447	Pafah1b3	1.54238
ENSMUSG00000066551	Hmgb1	1.40059
ENSMUSG00000029614	Rpl6	1.34722
ENSMUSG00000016552	Foxred2	-2.26555
ENSMUSG00000004460	Dnajb11	-0.774218
ENSMUSG00000079435	Rpl36a	1.69634
ENSMUSG00000086801	Gm15943	2.51284
ENSMUSG00000073538	E330020D12Rik	-3.73616
ENSMUSG00000028029	Aimp1	1.16706
ENSMUSG00000030201	Lrp6	-1.15556
ENSMUSG00000032596	Uba7	-3.10567
ENSMUSG00000041707	Tmem273	-8.81998
ENSMUSG00000027810	Eif2a	0.670855
ENSMUSG00000030747	Dgat2	-1.61453
ENSMUSG00000034614	Pik3ip1	1.44889
ENSMUSG00000036168	Ccdc38	1.37661
ENSMUSG00000037949	Ano10	-1.75517
ENSMUSG00000019188	H13	-1.1758
ENSMUSG00000051650	B3gnt2	-1.3092
ENSMUSG00000044206	Vsig4	-11.3471
ENSMUSG00000121135	Hmga2-ps1	-3.56065
ENSMUSG00000029570	Lfng	-1.73246
ENSMUSG00000005732	Ranbp1	1.21559
ENSMUSG00000073155	1810058I24Rik	1.42139
ENSMUSG00000027222	Pex16	1.08632
ENSMUSG00000121374		2.34061
ENSMUSG00000028749	Pla2g2f	-1.76258
ENSMUSG00000000326	Comt	-0.917259
ENSMUSG00000066684	Pilrb1	-3.5222
ENSMUSG00000020733	Slc9a3r1	-1.4864
ENSMUSG00000092679	Mir5129	-8.45467
ENSMUSG00000040432	Ltb4r2	1.73624
ENSMUSG00000020486	Septin4	-4.77469
ENSMUSG00000044317	Gpr4	-6.59494
ENSMUSG00000116925	Gm49776	1.25732
ENSMUSG00000037563	Rps16	1.54704
ENSMUSG00000032324	Tspan3	-1.94441
ENSMUSG00002076637	Gm56050	2.41147
ENSMUSG00000087658	Hotairm1	2.29795
ENSMUSG00000032737	Inppl1	-1.889
ENSMUSG00000026730	Pter	1.20999
ENSMUSG00000028164	Manba	-3.06906
ENSMUSG00000021102	Glrx5	1.18188
ENSMUSG00000035048	Anapc13	1.61495
ENSMUSG00000032011	Thy1	3.80352
ENSMUSG00000028923	Necap2	-1.10249
ENSMUSG00000040033	Stat2	-2.1623
ENSMUSG00000020590	Snx13	-0.95654
ENSMUSG00000021811	Dnajc9	1.28442
ENSMUSG00000070473	Cldn3	-3.2717
ENSMUSG00000069763	Tmem100	-4.55154
ENSMUSG00000008461	Fut1	-1.7775
ENSMUSG00000020553	Pctp	-2.68412
ENSMUSG00000089996	Tmsb15b2	3.12064
ENSMUSG00000049103	Ccr2	-4.67554
ENSMUSG00000030894	Tpp1	-1.24183
ENSMUSG00000086994	Gm13402	0.987724
ENSMUSG00000013236	Ptprs	1.3606
ENSMUSG00000059070	Rpl18	1.34231
ENSMUSG00000090035	Galnt4	-1.73025
ENSMUSG00000020437	Myo1g	-3.22994
ENSMUSG00000020018	Snrpf	1.35215
ENSMUSG00000031320	Rps4x	1.36356
ENSMUSG00000057113	Npm1	1.39819
ENSMUSG00000025646	Atrip	-1.46684
ENSMUSG00000079560	Hoxa3	4.58866
ENSMUSG00000024121	Atp6v0c	-0.970539
ENSMUSG00000026701	Prdx6	1.17768
ENSMUSG00000064341	mt-Nd1	-2.1047
ENSMUSG00000000125	Wnt3	1.0019
ENSMUSG00000071647	Eml3	-1.34299
ENSMUSG00000068220	Lgals1	-2.82893
ENSMUSG00000050530	Fam171a1	-5.86577
ENSMUSG00000089804	Gm16136	1.52122
ENSMUSG00000047409	Ctdspl	1.28309
ENSMUSG00000064368	mt-Nd6	-2.33001
ENSMUSG00000074785	Plxnc1	-5.19346
ENSMUSG00000076012	Mir705	-3.98885
ENSMUSG00000020198	Ap3d1	-1.21068
ENSMUSG00000087477	Gm13822	-8.6898
ENSMUSG00000022892	App	-0.828121
ENSMUSG00000080917	Pira2-ps1	-8.54154
ENSMUSG00000049565	Aknad1	2.45181
ENSMUSG00000004054	Map3k11	-1.42849
ENSMUSG00000046879	Irgm1	-2.59105
ENSMUSG00000056851	Pcbp2	0.980976
ENSMUSG00000038005	Hpf1	0.923773
ENSMUSG00000055978	Fut2	-2.22105
ENSMUSG00000024308	Tapbp	-0.950754
ENSMUSG00000040183	Ankrd6	7.65781
ENSMUSG00000034807	Colgalt1	-1.0729
ENSMUSG00000043895	S1pr2	-2.18363
ENSMUSG00000030329	Pianp	-2.43982
ENSMUSG00000020218	Wif1	8.56297
ENSMUSG00000038515	Grtp1	-0.978277
ENSMUSG00000063800	Prpf38a	0.845028
ENSMUSG00000054626	Xlr	-2.72747
ENSMUSG00000027160	Ccdc34	2.27643
ENSMUSG00000015697	Setdb1	-1.31459
ENSMUSG00000024697	Gna14	1.92752
ENSMUSG00000030315	Vgll4	1.17585
ENSMUSG00000029830	Svopl	4.99714
ENSMUSG00000027598	Itch	-1.52214
ENSMUSG00000026389	Steap3	-3.20061
ENSMUSG00000047446	Arl4a	1.79827
ENSMUSG00000049076	Acap2	-0.995239
ENSMUSG00000030890	Ilk	-0.758444
ENSMUSG00000024457	Trim26	-1.16195
ENSMUSG00000019539	Rcn3	-3.10839
ENSMUSG00000090077	Lime1	1.96247
ENSMUSG00000064344	mt-Tm	-3.7015
ENSMUSG00000001802	Lrp3	-6.90059
ENSMUSG00000055069	Rab39	-7.20441
ENSMUSG00000039515	Ptpa	-1.26373
ENSMUSG00000024899	Papss2	-3.27531
ENSMUSG00000093629	Prox2os	7.26288
ENSMUSG00000030282	Cmas	-0.842013
ENSMUSG00000000058	Cav2	1.11674
ENSMUSG00000092202	Stk19-ps1	-5.59065
ENSMUSG00000079283	2310009B15Rik	1.47046
ENSMUSG00000023905	Tnfrsf12a	2.05038
ENSMUSG00000091199	Gm2619	-8.50669
ENSMUSG00000026535	Ifi202b	-7.06748
ENSMUSG00000048502	Duxbl1	7.50787
ENSMUSG00000117431	8430430B14Rik	7.58254
ENSMUSG00000026773	Pfkfb3	-2.44407
ENSMUSG00000046671	Mtfr1l	-1.45921
ENSMUSG00000045679	Pqlc3	2.12057
ENSMUSG00000087497	2810001G20Rik	2.80675
ENSMUSG00000018446	C1qbp	1.14532
ENSMUSG00000024219	Anks1	-1.85504
ENSMUSG00000061740	Cyp2d22	-3.99794
ENSMUSG00000037217	Syn1	-3.62651
ENSMUSG00000004843	Chmp2b	0.778431
ENSMUSG00000041926	Rnpep	-1.56468
ENSMUSG00000026737	Pip4k2a	-1.80661
ENSMUSG00000061559	Wdr61	0.946958
ENSMUSG00000024371	C2	-2.04047
ENSMUSG00000047415	Gpr68	6.01996
ENSMUSG00000015247	Nipsnap3b	-1.14668
ENSMUSG00000025130	P4hb	-1.13496
ENSMUSG00000056148	Rdh9	-3.12864
ENSMUSG00000085604	Dhx58os	-6.12602
ENSMUSG00000024866	Acy3	-1.90181
ENSMUSG00000041870	Ankrd13a	-1.34373
ENSMUSG00000064267	Hvcn1	-3.65487
ENSMUSG00000048416	Mlf1	5.51642
ENSMUSG00000027405	Nop56	0.781158
ENSMUSG00000017204	Gsdma	-2.23611
ENSMUSG00000013539	Tango2	-0.849724
ENSMUSG00000029299	Abcg3	-8.32781
ENSMUSG00000039748	Exo1	8.46948
ENSMUSG00000044533	Rps2	1.34019
ENSMUSG00000045045	Lrfn4	1.88709
ENSMUSG00000068245	Phf11d	-3.60659
ENSMUSG00000020919	Stat5b	-1.46568
ENSMUSG00000024168	Tmem204	-6.2083
ENSMUSG00000045871	Slitrk6	1.33866
ENSMUSG00000010054	Tusc2	-1.49067
ENSMUSG00000106951	5930430L01Rik	1.78227
ENSMUSG00000046314	Stxbp6	-2.88439
ENSMUSG00000040952	Rps19	1.94485
ENSMUSG00000023147	Get1	-1.96342
ENSMUSG00000101903	Gm29291	-4.9477
ENSMUSG00000032231	Anxa2	1.44206
ENSMUSG00000029455	Aldh2	-1.21583
ENSMUSG00000037894	H2az1	1.11074
ENSMUSG00000031996	Aplp2	-1.00239
ENSMUSG00000041126	H2az2	1.43501
ENSMUSG00000030522	Mtmr10	-1.47245
ENSMUSG00000036534	Slc38a7	-1.93064
ENSMUSG00000040328	Or2v1	-4.74672
ENSMUSG00000104213	Ighd	-3.08428
ENSMUSG00000058594	Fbh1	-1.28789
ENSMUSG00002074878	Gm55175	-3.26511
ENSMUSG00000000740	Rpl13	1.69391
ENSMUSG00000006057	Atp5g1	1.03859
ENSMUSG00000118382	Gm8373	0.985663
ENSMUSG00000078427	Sarnp	0.838948
ENSMUSG00000053565	Eif3k	1.27787
ENSMUSG00000034349	Smc4	1.64184
ENSMUSG00000071369	Map3k5	-1.76893
ENSMUSG00000030188	Magohb	1.16839
ENSMUSG00000029110	Rnf4	-0.887351
ENSMUSG00000070501	Ifi214	-8.60104
ENSMUSG00000121093		-3.94227
ENSMUSG00000029101	Rgs12	2.10303
ENSMUSG00000042190	Cmklr1	-4.5257
ENSMUSG00000084964	Gm15503	-3.59818
ENSMUSG00000041633	Kctd12b	-5.44768
ENSMUSG00000004264	Phb2	0.837786
ENSMUSG00000045193	Cirbp	1.55465
ENSMUSG00000028850	Gpatch3	-2.16252
ENSMUSG00000036860	Mrpl55	1.12993
ENSMUSG00000074886	Grk6	-1.46529
ENSMUSG00000027007	Itprid2	-1.44678
ENSMUSG00000025794	Rpl14	1.62719
ENSMUSG00000023827	Agpat4	-1.42404
ENSMUSG00000038417	Fig4	-1.5802
ENSMUSG00000028495	Rps6	1.4197
ENSMUSG00000024104	Washc2	-1.29546
ENSMUSG00000041974	Spidr	-1.36113
ENSMUSG00000063694	Cycs	1.26302
ENSMUSG00000025781	Atp5c1	1.02658
ENSMUSG00000121489	1810014B01Rik	-0.701817
ENSMUSG00000052760	A630001G21Rik	-4.25469
ENSMUSG00000021175	Cdca7l	2.13363
ENSMUSG00000032038	St3gal4	-2.7379
ENSMUSG00000022350	Washc5	-1.5118
ENSMUSG00000071724	Smpd5	2.08868
ENSMUSG00000031604	Msmo1	-1.24477
ENSMUSG00000109556	Gm38843	-8.37366
ENSMUSG00000120705		-5.86753
ENSMUSG00000040528	Milr1	-3.71277
ENSMUSG00000041763	Tpp2	-1.16896
ENSMUSG00000028672	Hmgcl	-1.26023
ENSMUSG00000020401	Garin3	8.01273
ENSMUSG00000031788	Kifc3	-2.27514
ENSMUSG00000112652	4921516A02Rik	-2.9047
ENSMUSG00000060519	Tor3a	-1.456
ENSMUSG00000021458	Aopep	1.5864
ENSMUSG00000004071	Cdip1	-1.38739
ENSMUSG00000034379	Wdr5b	1.77662
ENSMUSG00000019952	Poc1b	-1.45069
ENSMUSG00000119996		4.42482
ENSMUSG00000006386	Tek	-10.1035
ENSMUSG00000049119	Fam110b	-1.96257
ENSMUSG00000002058	Unc119	-1.32162
ENSMUSG00000064351	mt-Co1	-2.30298
ENSMUSG00000028057	Rit1	-1.28707
ENSMUSG00000000142	Axin2	2.94313
ENSMUSG00000017417	Plxdc1	2.31007
ENSMUSG00000042462	Dctpp1	1.20058
ENSMUSG00000118107	Gm34455	-3.6994
ENSMUSG00000075266	Cenpw	2.01766
ENSMUSG00000037805	Rpl10a	1.55619
ENSMUSG00000032265	Tent5a	-1.10518
ENSMUSG00000030431	Tmem238	1.2311
ENSMUSG00000032487	Ptgs2	5.37523
ENSMUSG00000078816	Prkcg	-2.15797
ENSMUSG00000025927	Tfap2b	2.07637
ENSMUSG00000085572	Gm16234	0.893071
ENSMUSG00000058267	Mrps14	1.08234
ENSMUSG00000087135	Gm16096	-2.39855
ENSMUSG00000037710	Cisd1	1.41295
ENSMUSG00000114005	Gm24474	3.01106
ENSMUSG00000022579	Gpihbp1	-13.3198
ENSMUSG00000029093	Sorcs2	7.54597
ENSMUSG00000021843	Ktn1	1.34339
ENSMUSG00000098371	Gm28037	1.55307
ENSMUSG00000098274	Rpl24	1.55495
ENSMUSG00000026238	Ptma	1.46951
ENSMUSG00000037260	Hgsnat	-1.15678
ENSMUSG00000026192	Atic	2.01718
ENSMUSG00002075520	Gm55612	2.06644
ENSMUSG00000016487	Ppfibp1	-1.12922
ENSMUSG00000065954	Tacc1	-1.9468
ENSMUSG00000026483	Niban1	-2.71381
ENSMUSG00000121239		8.73183
ENSMUSG00000037455	Slc18b1	-1.87952
ENSMUSG00000001056	Nhp2	0.874293
ENSMUSG00000040848	Sft2d2	-1.01432
ENSMUSG00000034656	Cacna1a	-2.9939
ENSMUSG00000031258	Xkrx	-2.71292
ENSMUSG00000027447	Cst3	-1.16197
ENSMUSG00000041453	Rpl21	1.7237
ENSMUSG00000000693	Loxl3	-1.53685
ENSMUSG00000025650	Col7a1	2.07126
ENSMUSG00000028392	Bspry	-1.76886
ENSMUSG00000040690	Col16a1	2.18223
ENSMUSG00000026568	Mpc2	1.41768
ENSMUSG00000024659	Anxa1	1.47667
ENSMUSG00000001583	Tnk1	0.988248
ENSMUSG00000047557	Lxn	1.4352
ENSMUSG00000082284	H3f3a-ps1	1.68897
ENSMUSG00000030577	Cd22	-7.21345
ENSMUSG00000003227	Edar	7.2793
ENSMUSG00000039315	Clnk	8.34395
ENSMUSG00000059089	Fcgr4	-9.397
ENSMUSG00000001768	Rin2	-1.47836
ENSMUSG00000064350	mt-Ty	-2.64031
ENSMUSG00000003814	Calr	-0.822517
ENSMUSG00000020720	Psmd12	0.606702
ENSMUSG00000025875	Tspan17	-1.63381
ENSMUSG00000030688	Stard10	1.25315
ENSMUSG00000121411		7.80479
ENSMUSG00000038181	Chpf2	-0.976706
ENSMUSG00000026848	Tor1b	-0.950507
ENSMUSG00000116290	Gm49518	6.98646
ENSMUSG00000040659	Efhd2	-1.2511
ENSMUSG00000019944	Rhobtb1	-1.51628
ENSMUSG00000025393	Atp5b	0.665563
ENSMUSG00000036106	Prr5	-6.15477
ENSMUSG00000073888	Ccl27a	3.32027
ENSMUSG00000096145	Vkorc1	1.22267
ENSMUSG00000027712	Anxa5	-1.26996
ENSMUSG00000025395	Prim1	1.46839
ENSMUSG00000052296	Ppp6r1	-1.29826
ENSMUSG00000042364	Snx18	-1.38665
ENSMUSG00000032202	Rab27a	1.51059
ENSMUSG00000078505	Aadacl4fm4	9.00599
ENSMUSG00000099146	0610031O16Rik	2.77389
ENSMUSG00000058486	Wdr91	-1.86791
ENSMUSG00000039220	Ppp1r10	-1.13421
ENSMUSG00000047022	Mipol1	2.22227
ENSMUSG00000052769	Gm9889	-7.94704
ENSMUSG00000033446	Lpar6	-1.54726
ENSMUSG00000029464	Gpn3	0.965357
ENSMUSG00000069117	Rps18-ps6	1.66757
ENSMUSG00000097346	Rps18-ps4	1.66757
ENSMUSG00000020572	Nampt	-1.22637
ENSMUSG00000085971	Gm15411	2.53098
ENSMUSG00000026766	Mmadhc	0.829885
ENSMUSG00000018001	Cyth3	-1.42509
ENSMUSG00000026509	Capn2	-2.09077
ENSMUSG00000041841	Rpl37	1.66998
ENSMUSG00000050989	Selenon	-2.31001
ENSMUSG00000027339	Rassf2	-3.76169
ENSMUSG00000028809	Srrm1	1.05696
ENSMUSG00000024897	Apba1	-5.49857
ENSMUSG00000114432	Gm49391	2.56521
ENSMUSG00000046908	Ltb4r1	2.02547
ENSMUSG00000038552	Fndc4	-1.79956
ENSMUSG00000075229	Ccdc58	1.55534
ENSMUSG00000033530	Ttc7b	-2.48552
ENSMUSG00000062345	Serpinb2	2.11461
ENSMUSG00000089929	Bcl2a1b	-5.15723
ENSMUSG00000109329	Gm33926	5.03779
ENSMUSG00000079641	Rpl39	1.81202
ENSMUSG00000070305	Mpzl3	-1.66527
ENSMUSG00000079598	Clec2l	2.67136
ENSMUSG00000031545	Gpat4	-1.27092
ENSMUSG00000097407	4933408J17Rik	1.42651
ENSMUSG00000022136	Dnajc3	-0.729662
ENSMUSG00000036850	Mrpl41	1.18241
ENSMUSG00000026018	Ica1l	-2.35756
ENSMUSG00000009185	Ccl8	-7.42949
ENSMUSG00000085696	Hoxaas3	2.28281
ENSMUSG00000047281	Sfn	1.82775
ENSMUSG00000063200	Nol7	1.43164
ENSMUSG00000031465	Angpt2	-6.39169
ENSMUSG00000015085	Entpd2	0.928545
ENSMUSG00000095304	Plac9	-4.1966
ENSMUSG00000020868	Xylt2	-1.72944
ENSMUSG00000005615	Pcyt1a	-1.39985
ENSMUSG00000085295	4930430E12Rik	-8.32555
ENSMUSG00000028840	Zfp593	1.39266
ENSMUSG00000046095	Krt32	2.87846
ENSMUSG00000006390	Elovl1	-1.25697
ENSMUSG00000026021	Sumo1	0.98626
ENSMUSG00000021311	Mtr	-2.02568
ENSMUSG00000024007	Ppil1	1.24183
ENSMUSG00000031697	Orc6	1.74748
ENSMUSG00000053522	Lgals7	1.59763
ENSMUSG00000029591	Ung	2.73818
ENSMUSG00000040247	Tbc1d10c	5.27958
ENSMUSG00000034216	Vps18	-2.05842
ENSMUSG00000022240	Ctnnd2	3.14124
ENSMUSG00000065389	Gm23100	-5.59427
ENSMUSG00000045545	Krt14	2.88107
ENSMUSG00000022504	Ciita	-2.95089
ENSMUSG00000020545	Lrrc72	7.80117
ENSMUSG00000040521	Tsfm	1.13468
ENSMUSG00000028456	Unc13b	-2.38642
ENSMUSG00000061613	U2af1	1.11776
ENSMUSG00000032085	Tagln	-3.85106
ENSMUSG00000038312	Edem2	-0.914861
ENSMUSG00000030103	Bhlhe40	2.1848
ENSMUSG00000075602	Ly6a	1.8906
ENSMUSG00000031712	Il15	-1.99314
ENSMUSG00000081534	Slc48a1	-1.18768
ENSMUSG00000087515	Gm13554	-2.40023
ENSMUSG00000028926	Cdk14	-3.59344
ENSMUSG00000031360	Ctps2	-1.63526
ENSMUSG00000075010	AW112010	-3.88251
ENSMUSG00000074345	Tnfaip8l3	1.78815
ENSMUSG00000038304	Cd160	8.32701
ENSMUSG00000038374	Rbm8a	1.23348
ENSMUSG00000039492	Ccdc27	4.77756
ENSMUSG00000032397	Tipin	1.29363
ENSMUSG00000086322	E130218I03Rik	1.3848
ENSMUSG00000025171	Ubtd1	-1.39832
ENSMUSG00000079260	Tmppe	-1.94469
ENSMUSG00000021359	Tfap2a	1.91345
ENSMUSG00000110357	A030001D20Rik	-1.83173
ENSMUSG00000024048	Myl12a	1.51084
ENSMUSG00000032172	Olfm2	-2.10298
ENSMUSG00000021131	Erh	1.15617
ENSMUSG00000027615	Hps3	-2.01257
ENSMUSG00000030814	Bcl7c	1.10937
ENSMUSG00000087406	E130215H24Rik	-4.12111
ENSMUSG00000090570	Gm17041	1.45875
ENSMUSG00000068798	Rap1a	-0.943539
ENSMUSG00000117528	Gm50017	7.70963
ENSMUSG00000021687	Scamp1	-1.21728
ENSMUSG00000020604	Arsg	-3.69875
ENSMUSG00000040712	Camta2	-1.52712
ENSMUSG00000047842	Diras2	-5.21911
ENSMUSG00000030278	Cidec	-6.50069
ENSMUSG00000068329	Htra2	-1.02964
ENSMUSG00000061723	Tnnt3	-8.68623
ENSMUSG00000037492	Zmat4	7.9697
ENSMUSG00000071656	Lrrn4cl	-5.53922
ENSMUSG00000038900	Rpl12	1.67008
ENSMUSG00000031458	Coprs	-1.6453
ENSMUSG00000024420	Zfp521	-8.92892
ENSMUSG00000024791	Cdca5	4.40145
ENSMUSG00000066406	Akap13	-1.23775
ENSMUSG00000024617	Camk2a	-7.41655
ENSMUSG00000042320	Prox2	5.34438
ENSMUSG00000070923	Klhl9	-1.5158
ENSMUSG00000046341	Gm11223	2.71429
ENSMUSG00000082292	Gm12250	-5.23067
ENSMUSG00000038893	Fam117a	2.72949
ENSMUSG00000053332	Gas5	2.15516
ENSMUSG00000025027	Xpnpep1	-1.66176
ENSMUSG00000036620	Mgat4b	-1.38528
ENSMUSG00000061787	Rps17	1.47727
ENSMUSG00000083563	Gm13340	-2.90255
ENSMUSG00000042489	Clspn	5.05125
ENSMUSG00000022517	Mgrn1	-1.56512
ENSMUSG00000038415	Foxq1	1.85817
ENSMUSG00000060743	H3f3a	1.45434
ENSMUSG00000022885	St6gal1	-2.934
ENSMUSG00000004815	Dgkq	-1.24922
ENSMUSG00002074924	Gm56052	2.41952
ENSMUSG00000046523	Kctd4	2.63657
ENSMUSG00000029217	Tec	-1.44342
ENSMUSG00000006154	Eps8l1	-1.46215
ENSMUSG00000039197	Adk	1.14793
ENSMUSG00000036986	Pml	-1.83245
ENSMUSG00000038508	Gdf15	-6.46716
ENSMUSG00000029428	Stx2	-2.71651
ENSMUSG00000023088	Abcc1	-0.736507
ENSMUSG00000071847	Apcdd1	0.974095
ENSMUSG00000056656	Apol8	7.2929
ENSMUSG00000113334	D030007L05Rik	-8.42995
ENSMUSG00000020484	Xbp1	-1.21795
ENSMUSG00000002320	Tm9sf1	-1.00113
ENSMUSG00000012405	Rpl15	1.3303
ENSMUSG00000027883	Gpsm2	1.29976
ENSMUSG00000059895	Ptp4a3	-1.65471
ENSMUSG00000026526	Fh1	-0.979196
ENSMUSG00000071014	Ndufb6	1.27359
ENSMUSG00000022558	Mroh1	-1.25084
ENSMUSG00002076196	Gm55646	-3.47207
ENSMUSG00000047098	Rnf31	-1.77284
ENSMUSG00000033220	Rac2	-2.8411
ENSMUSG00000003363	Pld3	-1.07565
ENSMUSG00000062647	Rpl7a	1.1938
ENSMUSG00000037362	Ccn3	-6.78447
ENSMUSG00000035505	Cox18	1.49556
ENSMUSG00000030887	Pdzd9	0.876185
ENSMUSG00000030872	Gga2	1.04868
ENSMUSG00000076454	Mir762	1.23496
ENSMUSG00000028976	Slc2a5	2.72124
ENSMUSG00000033335	Dnm2	-1.19503
ENSMUSG00000028179	Cth	7.86748
ENSMUSG00000002812	Flii	-1.0321
ENSMUSG00000030032	Wdr54	1.0901
ENSMUSG00000047139	Cd24a	1.82516
ENSMUSG00000075419	Dolk	-1.09585
ENSMUSG00000102191	Gm36569	-6.96219
ENSMUSG00000004980	Hnrnpa2b1	0.794808
ENSMUSG00000023947	Nfkbie	-1.96231
ENSMUSG00000053931	Cnn3	-2.75659
ENSMUSG00000059883	Irak4	-1.42501
ENSMUSG00000054364	Rhob	-1.55948
ENSMUSG00000008668	Rps18	1.76139
ENSMUSG00000075588	Hoxb2	1.51532
ENSMUSG00000044279	Crb3	1.04039
ENSMUSG00000045128	Rpl18a	1.73802
ENSMUSG00000063457	Rps15	1.39744
[truncated: 5,934 more rows]

## Sheet: E6(Lrig+Conf+)vsWT(Lrig-Conf+)
ensemblGeneID	geneName	log2FoldChange
ENSMUSG00000018927	Ccl6	-10.591
ENSMUSG00000073985	Gm10602	-8.45884
ENSMUSG00000036887	C1qa	-8.33153
ENSMUSG00000032725	Folr2	-10.3492
ENSMUSG00000001128	Cfp	-8.92634
ENSMUSG00000026938	Fcna	-11.3793
ENSMUSG00000031495	Cd209d	-9.1845
ENSMUSG00000052403	Fcnaos	-9.45826
ENSMUSG00000061100	Retnla	-11.2051
ENSMUSG00000015852	Fcrls	-9.30042
ENSMUSG00000029373	Pf4	-11.7887
ENSMUSG00000036905	C1qb	-10.4989
ENSMUSG00000031494	Cd209a	-7.44478
ENSMUSG00000029925	Tbxas1	-7.48728
ENSMUSG00000052160	Pld4	-7.80647
ENSMUSG00000043832	Clec4a3	-5.93927
ENSMUSG00000040950	Mgl2	-8.46613
ENSMUSG00000060791	Gmfg	-5.11065
ENSMUSG00000069516	Lyz2	-9.50037
ENSMUSG00000024679	Ms4a6d	-6.68723
ENSMUSG00000079168	Cd209g	-10.0716
ENSMUSG00000089669	Tnfsf13	-5.74598
ENSMUSG00000019122	Ccl9	-12.945
ENSMUSG00000030787	Lyve1	-8.26054
ENSMUSG00000018752	Tnfsfm13	-4.92201
ENSMUSG00000040552	C3ar1	-7.94793
ENSMUSG00000026656	Fcgr2b	-6.63635
ENSMUSG00000021423	Ly86	-5.93132
ENSMUSG00000018774	Cd68	-5.09981
ENSMUSG00000049130	C5ar1	-12.3705
ENSMUSG00000041202	Pla2g2d	-7.08708
ENSMUSG00000055976	Cldn23	-5.82582
ENSMUSG00000008845	Cd163	-7.52982
ENSMUSG00000036896	C1qc	-10.3259
ENSMUSG00000026126	Ptpn18	-3.68459
ENSMUSG00000020017	Hal	-4.3793
ENSMUSG00000101389	Ms4a4a	-11.4215
ENSMUSG00000022218	Tgm1	-3.88442
ENSMUSG00000026712	Mrc1	-10.5521
ENSMUSG00000059412	Fxyd2	-6.73863
ENSMUSG00000030579	Tyrobp	-4.00195
ENSMUSG00000020053	Igf1	-7.2865
ENSMUSG00000026365	Cfh	-7.44815
ENSMUSG00000060063	Alox5ap	-3.58551
ENSMUSG00000059326	Csf2ra	-3.02774
ENSMUSG00000051439	Cd14	-5.11382
ENSMUSG00000020183	Cpm	-4.01299
ENSMUSG00000004814	Ccl24	-11.7144
ENSMUSG00000054662	Ano9	-1.97776
ENSMUSG00000114608	Gm36161	-10.0925
ENSMUSG00000025044	Msr1	-7.30505
ENSMUSG00000005413	Hmox1	-3.30097
ENSMUSG00000025279	Dnase1l3	-4.39645
ENSMUSG00000107317	Gm19719	-3.5064
ENSMUSG00000000958	Slc7a7	-5.23925
ENSMUSG00000100280	Gm28417	-3.58764
ENSMUSG00000034652	Cd300a	-6.79085
ENSMUSG00000044626	Liph	-4.44416
ENSMUSG00000120878		-9.96057
ENSMUSG00000050777	Tmem37	-4.17101
ENSMUSG00000020377	Ltc4s	-3.79876
ENSMUSG00000039518	Cdsn	-6.02375
ENSMUSG00000024672	Ms4a7	-11.2571
ENSMUSG00000024397	Aif1	-3.94888
ENSMUSG00000059498	Fcgr3	-6.38017
ENSMUSG00000097887	Gm26542	-3.69552
ENSMUSG00000031875	Cmtm3	-2.80861
ENSMUSG00000046805	Mpeg1	-7.08142
ENSMUSG00000049988	Lrrc25	-5.57967
ENSMUSG00000058427	Cxcl2	-10.4756
ENSMUSG00000070546	Mrgprb3	-4.45045
ENSMUSG00000030148	Clec4a2	-5.94533
ENSMUSG00000060703	Cd302	-4.54318
ENSMUSG00000042228	Lyn	-3.31872
ENSMUSG00000085890	Tnfsf13os	-4.08989
ENSMUSG00000036103	Colec12	-7.17953
ENSMUSG00000099757	BE692007	-7.52459
ENSMUSG00000005583	Mef2c	-5.88707
ENSMUSG00000042129	Rassf4	-3.19707
ENSMUSG00000038642	Ctss	-4.46323
ENSMUSG00000044139	Prss53	-2.89874
ENSMUSG00000024663	Rab3il1	-4.60705
ENSMUSG00000058818	Pirb	-5.82535
ENSMUSG00000038543	BC028528	-3.9314
ENSMUSG00000051043	Gprc5c	-6.40416
ENSMUSG00000002944	Cd36	-6.18194
ENSMUSG00000073386	9830107B12Rik	-22.2463
ENSMUSG00000026177	Slc11a1	-11.1446
ENSMUSG00000030064	Frmd4b	-1.75358
ENSMUSG00000037617	Spag1	-3.78663
ENSMUSG00000044322	Dsc1	-3.46545
ENSMUSG00000051906	Cd209f	-10.6602
ENSMUSG00000028497	Hacd4	-3.61554
ENSMUSG00000000318	Clec10a	-9.95193
ENSMUSG00000021009	Ptpn21	-3.52999
ENSMUSG00000024621	Csf1r	-4.83962
ENSMUSG00000098557	Kctd12	-3.48604
ENSMUSG00000062593	Gm49339	-10.4961
ENSMUSG00000015947	Fcgr1	-8.09267
ENSMUSG00000112148	Lilrb4a	-10.4398
ENSMUSG00000095609	Gm21188	-10.7835
ENSMUSG00000025810	Nrp1	-4.87354
ENSMUSG00000038127	Ccdc50	-1.86372
ENSMUSG00000030786	Itgam	-4.39781
ENSMUSG00000024885	Aldh3b1	-6.87261
ENSMUSG00000038560	Sp6	-4.54794
ENSMUSG00000043300	B3galnt1	-5.66967
ENSMUSG00000114871	Gm21370	-10.3427
ENSMUSG00000020120	Plek	-4.56954
ENSMUSG00000048779	P2ry6	-9.79291
ENSMUSG00000058672	Tubb2a	-1.88646
ENSMUSG00000087067	Gm11532	-4.40518
ENSMUSG00000114329	Gm30489	-11.9357
ENSMUSG00000070305	Mpzl3	-2.83899
ENSMUSG00000073418	C4b	-7.86769
ENSMUSG00000063651	Cnfn	-2.81515
ENSMUSG00000040451	Sgms1	-1.4462
ENSMUSG00000116710	Gm6557	-3.71397
ENSMUSG00000108596	Gm49368	-4.40474
ENSMUSG00000032724	Abtb2	-3.17662
ENSMUSG00000090231	Cfb	-5.95083
ENSMUSG00000002111	Spi1	-3.41775
ENSMUSG00000047854	Stx19	-3.35327
ENSMUSG00000033508	Asprv1	-3.28706
ENSMUSG00000023992	Trem2	-11.5595
ENSMUSG00000049037	Clec4a1	-5.36591
ENSMUSG00000022150	Dab2	-8.57994
ENSMUSG00000035671	Zswim4	-2.66693
ENSMUSG00000031604	Msmo1	-2.0079
ENSMUSG00000060675	Plaat3	-1.92674
ENSMUSG00000024340	Btnl2	-10.3739
ENSMUSG00000048120	Entpd1	-4.64781
ENSMUSG00000025813	Homer2	-3.90724
ENSMUSG00000073490	Ifi207	-8.97253
ENSMUSG00000093930	Hmgcs1	-1.38931
ENSMUSG00000029321	Slc10a6	-5.93699
ENSMUSG00000071713	Csf2rb	-4.15873
ENSMUSG00000059832	Kprp	-4.89851
ENSMUSG00000034641	Cd300ld	-9.26621
ENSMUSG00000045625	Pigz	-5.19604
ENSMUSG00000069792	Wfdc17	-10.4406
ENSMUSG00000015745	Plekho1	-5.08795
ENSMUSG00000004609	Cd33	-9.03052
ENSMUSG00000052384	Nrros	-4.84871
ENSMUSG00000024180	Pgap6	-4.03855
ENSMUSG00000004885	Crabp2	-2.34387
ENSMUSG00000091119	Ccdc152	-3.02418
ENSMUSG00000027007	Itprid2	-2.26353
ENSMUSG00000028906	Epb41	-1.49561
ENSMUSG00000052557	Gan	-2.13991
ENSMUSG00000043430	Psapl1	-2.84965
ENSMUSG00000028378	Ptgr1	-1.42285
ENSMUSG00000112023	Lilrb4b	-9.57096
ENSMUSG00000022181	C6	-9.14943
ENSMUSG00000058099	Nfam1	-4.38027
ENSMUSG00000036908	Unc93b1	-3.84347
ENSMUSG00000114375	Gm31544	-9.62488
ENSMUSG00000030865	Chp2	-9.83379
ENSMUSG00000027322	Siglec1	-10.7262
ENSMUSG00000046731	Kctd11	-2.7281
ENSMUSG00000024053	Emilin2	-6.15028
ENSMUSG00000045092	S1pr1	-10.6603
ENSMUSG00000018339	Gpx3	-4.54456
ENSMUSG00000046688	Tifa	-4.08255
ENSMUSG00000041827	Oasl1	-10.3192
ENSMUSG00000067219	Nipal1	-1.97146
ENSMUSG00000017737	Mmp9	-4.53277
ENSMUSG00000038379	Ttk	-2.30316
ENSMUSG00000109194	Gm44570	-3.84889
ENSMUSG00000090523	Gypc	-6.28369
ENSMUSG00000022351	Sqle	-3.0308
ENSMUSG00000066682	Pilrb2	-8.63341
ENSMUSG00000025804	Ccr1	-11.0953
ENSMUSG00000025877	Hk3	-10.7272
ENSMUSG00000038578	Susd1	-4.83332
ENSMUSG00000039109	F13a1	-10.7048
ENSMUSG00000064373	Selenop	-3.02941
ENSMUSG00000034947	Tmem106a	-2.7867
ENSMUSG00000059108	Ifitm6	-3.904
ENSMUSG00000051212	Gpr183	-7.06878
ENSMUSG00000114934	Gm48342	-1.33847
ENSMUSG00000050296	Abca12	-2.47513
ENSMUSG00000022122	Ednrb	-9.58989
ENSMUSG00000061436	Hipk2	-1.73101
ENSMUSG00000035352	Ccl12	-10.4359
ENSMUSG00000017754	Pltp	-3.56571
ENSMUSG00000024013	Fgd2	-3.85188
ENSMUSG00000015340	Cybb	-8.14706
ENSMUSG00000004730	Adgre1	-4.35072
ENSMUSG00000029247	Paics	1.17772
ENSMUSG00000029377	Ereg	-5.5581
ENSMUSG00000026480	Ncf2	-3.02184
ENSMUSG00000026872	Zeb2	-7.51582
ENSMUSG00000038855	Itpkb	-1.80072
ENSMUSG00000079293	Clec7a	-4.23993
ENSMUSG00000027750	Postn	3.79041
ENSMUSG00000047878	A4galt	-6.78357
ENSMUSG00000110195	Pde2a	-10.3146
ENSMUSG00000044258	Ctla2a	4.20428
ENSMUSG00000114432	Gm49391	3.75875
ENSMUSG00000031284	Pak3	-1.93031
ENSMUSG00000024014	Pim1	-2.74432
ENSMUSG00000007379	Dennd2c	-2.60575
ENSMUSG00000097125	Gm26885	-3.22085
ENSMUSG00000030747	Dgat2	-2.17201
ENSMUSG00000047592	Nxpe5	-4.83583
ENSMUSG00000112766	Gm40645	-9.55864
ENSMUSG00000022901	Cd86	-3.90921
ENSMUSG00000039899	Fgl2	-5.27097
ENSMUSG00000073489	Ifi204	-7.42742
ENSMUSG00000020646	Mboat2	-4.71576
ENSMUSG00000040154	Wfdc5	-3.61813
ENSMUSG00000021457	Syk	-2.60751
ENSMUSG00000003617	Cp	-3.79704
ENSMUSG00000022710	Usp7	-1.10852
ENSMUSG00000026317	Cln8	-1.81837
ENSMUSG00000038751	Ptk6	-3.87031
ENSMUSG00000068876	Cgn	-3.22882
ENSMUSG00000090314	2310050C09Rik	-3.36048
ENSMUSG00000016256	Ctsz	-2.7188
ENSMUSG00000028381	Ugcg	-2.52283
ENSMUSG00000091649	Phf11b	-10.2761
ENSMUSG00000055561	Spink5	-2.3529
ENSMUSG00000065987	Cd209b	-7.33711
ENSMUSG00000026573	Xcl1	3.93222
ENSMUSG00000074417	Pira12	-8.38706
ENSMUSG00000006517	Mvd	-2.41073
ENSMUSG00000042510	AA986860	-2.08101
ENSMUSG00000034936	Arl4d	-2.12647
ENSMUSG00000046056	Sbsn	-2.34224
ENSMUSG00000066800	Rnasel	-3.51764
ENSMUSG00000072620	Slfn2	-4.40133
ENSMUSG00000031633	Slc25a4	1.01718
ENSMUSG00000114487	Gm49393	4.10678
ENSMUSG00000021565	Slc6a19	-7.12757
ENSMUSG00000040978	Gm11992	-3.0581
ENSMUSG00000037922	Bank1	-6.56603
ENSMUSG00000050232	Cxcr3	-7.53229
ENSMUSG00000006519	Cyba	-3.09589
ENSMUSG00000003420	Fcgrt	-2.9899
ENSMUSG00000040722	Scamp5	-6.3929
ENSMUSG00000022667	Cd200r1	-9.90257
ENSMUSG00000116659	Gm6551	-3.92344
ENSMUSG00000038147	Cd84	-4.78008
ENSMUSG00000030878	Cdr2	-2.18981
ENSMUSG00000079671	2610203C22Rik	-2.45353
ENSMUSG00000000982	Ccl3	-9.12626
ENSMUSG00000034112	Atp2c2	-3.04506
ENSMUSG00000053063	Clec12a	-7.84703
ENSMUSG00000074622	Mafb	-1.87782
ENSMUSG00000040264	Gbp2b	-6.44988
ENSMUSG00000038267	Slc22a23	-2.36707
ENSMUSG00000109224	Tmem147os	-2.1588
ENSMUSG00000037966	Ninj1	-2.07426
ENSMUSG00000099889	Mrgprb11-ps	-3.92191
ENSMUSG00000071858	Gm94	-2.26367
ENSMUSG00000043157	Arl11	-6.57228
ENSMUSG00000078439	Smim24	-2.16635
ENSMUSG00000032434	Cmtm6	-1.91355
ENSMUSG00000025232	Hexa	-3.09777
ENSMUSG00000036353	P2ry12	-8.46617
ENSMUSG00000029561	Oasl2	-3.78145
ENSMUSG00000057899	Adgrf2	-2.20684
ENSMUSG00000045975	C2cd2	-2.15215
ENSMUSG00000055978	Fut2	-2.8019
ENSMUSG00000017707	Serinc3	-1.86534
ENSMUSG00000023827	Agpat4	-1.8463
ENSMUSG00000048766	Skint10	-2.95287
ENSMUSG00000018930	Ccl4	-10.7652
ENSMUSG00000046623	Gjb4	-1.74487
ENSMUSG00000006777	Krt23	-2.92626
ENSMUSG00000041515	Irf8	-3.60062
ENSMUSG00000021880	Rnase6	-2.76176
ENSMUSG00000006411	Nectin4	-2.60734
ENSMUSG00000073802	Cdkn2b	-1.60307
ENSMUSG00000022103	Gfra2	-4.45404
ENSMUSG00000079138	Gm8818	-3.66555
ENSMUSG00000043263	Ifi209	-6.89853
ENSMUSG00000032193	Ldlr	-2.26497
ENSMUSG00000039005	Tlr4	-6.2753
ENSMUSG00000031488	Rab11fip1	-2.65764
ENSMUSG00000070473	Cldn3	-4.00618
ENSMUSG00000046707	Csnk2a2	-1.54417
ENSMUSG00000033730	Egr3	-2.18626
ENSMUSG00000004952	Rasa4	-4.92468
ENSMUSG00000079598	Clec2l	3.577
ENSMUSG00000037493	Cib2	1.70445
ENSMUSG00000003206	Ebi3	-3.99757
ENSMUSG00000044583	Tlr7	-8.43242
ENSMUSG00000063193	Cd300lb	-8.78463
ENSMUSG00000045932	Ifit2	-6.56943
ENSMUSG00000029084	Cd38	-5.00247
ENSMUSG00000027219	Slc28a2	-5.51904
ENSMUSG00000032246	Calml4	-6.6902
ENSMUSG00000036362	P2ry13	-5.08575
ENSMUSG00000024511	Rab27b	-1.62014
ENSMUSG00000070000	Fcho1	-2.94841
ENSMUSG00000027995	Tlr2	-4.53674
ENSMUSG00000086514	Gm11747	-3.54236
ENSMUSG00000104117	Gm20743	3.50286
ENSMUSG00000026425	Srgap2	-1.84842
ENSMUSG00000058812	0610039K10Rik	-1.80346
ENSMUSG00000049128	Ivl	-2.97396
ENSMUSG00000041058	Wwp1	-1.70249
ENSMUSG00000120024		-8.77587
ENSMUSG00000004044	Cavin1	1.32487
ENSMUSG00000001473	Tubb6	-2.84224
ENSMUSG00000028749	Pla2g2f	-2.08537
ENSMUSG00000004151	Etv1	-5.51376
ENSMUSG00000052270	Fpr2	-8.62693
ENSMUSG00000067594	Krt77	-3.08762
ENSMUSG00000034271	Jdp2	-3.93116
ENSMUSG00000019359	Gdpd2	-1.98287
ENSMUSG00000029484	Anxa3	-2.20454
ENSMUSG00000021322	Aoah	-8.65321
ENSMUSG00000059743	Fdps	-1.63298
ENSMUSG00000056130	Ticam2	-9.42117
ENSMUSG00000030272	Camk1	-1.68896
ENSMUSG00000079017	Ifi27l2a	-3.1409
ENSMUSG00000020709	Adap2	-4.27459
ENSMUSG00000033450	Tagap	-3.99547
ENSMUSG00000121485		-1.23308
ENSMUSG00000022656	Nectin3	-3.46236
ENSMUSG00000064372	mt-Tp	-2.45434
ENSMUSG00000053559	Smagp	-1.50447
ENSMUSG00000027082	Tfpi	-2.63414
ENSMUSG00000025277	Abhd6	-1.60276
ENSMUSG00000037400	Atp11b	-1.28739
ENSMUSG00000032172	Olfm2	-2.64042
ENSMUSG00000039208	Metrnl	-1.86216
ENSMUSG00000034855	Cxcl10	-3.42163
ENSMUSG00000044636	Csrnp2	-2.48542
ENSMUSG00000030560	Ctsc	-2.05012
ENSMUSG00000020641	Rsad2	-8.49758
ENSMUSG00000021567	Nkd2	-3.7915
ENSMUSG00000040522	Tlr8	-8.67937
ENSMUSG00000022372	Sla	-4.40585
ENSMUSG00000028268	Gbp3	-6.87956
ENSMUSG00000047180	Neurl3	-2.32807
ENSMUSG00000018796	Acsl1	-2.0091
ENSMUSG00000056851	Pcbp2	1.14241
ENSMUSG00000106155	Gm43495	-8.10433
ENSMUSG00000030761	Myo7a	-9.00411
ENSMUSG00000036943	Rab8b	-1.68181
ENSMUSG00000029621	Arpc1a	-0.988815
ENSMUSG00000017204	Gsdma	-2.64016
ENSMUSG00000028461	Ccdc107	1.95693
ENSMUSG00000113017	Gm46401	-3.59202
ENSMUSG00000063931	Pepd	-1.43872
ENSMUSG00000021687	Scamp1	-1.50705
ENSMUSG00000071042	Rasgrp3	-8.54736
ENSMUSG00000028064	Sema4a	-1.92795
ENSMUSG00000115154	Gm49067	-3.88732
ENSMUSG00000027878	Notch2	-1.79884
ENSMUSG00000099556	Gm28857	-1.85062
ENSMUSG00000034359	Skint2	-2.58427
ENSMUSG00000022969	Il10rb	-1.74466
ENSMUSG00000041052	Slc7a13	-8.12258
ENSMUSG00000031258	Xkrx	-3.2573
ENSMUSG00000022575	Gsdmd	-2.97826
ENSMUSG00000041439	Mfsd6	-1.40727
ENSMUSG00000037731	Themis2	-4.64761
ENSMUSG00000024677	Ms4a6b	-7.84545
ENSMUSG00000020840	Blmh	-1.39699
ENSMUSG00000106375	Gm43361	-2.86253
ENSMUSG00000069919	Hba-a1	-3.7874
ENSMUSG00000079484	Phyhd1	-2.338
ENSMUSG00000047731	Wbp1l	-1.58488
ENSMUSG00000029463	Fam216a	1.47819
ENSMUSG00000047222	Rnase2a	-8.90939
ENSMUSG00000064147	Rab44	-3.00714
ENSMUSG00000029530	Ccr9	-2.45111
ENSMUSG00000057315	Arhgap24	-2.75404
ENSMUSG00000030147	Clec4b1	-8.07424
ENSMUSG00000029291	Rufy3	-1.4688
ENSMUSG00000054404	Slfn5	-4.18669
ENSMUSG00000000127	Fer	-1.00382
ENSMUSG00000091376	Aadacl2	-1.86271
ENSMUSG00000000244	Tspan32	-3.66647
ENSMUSG00000064351	mt-Co1	-2.71245
ENSMUSG00000005947	Itgae	3.30587
ENSMUSG00000028386	Slc46a2	-4.71553
ENSMUSG00000011256	Adam19	-3.1427
ENSMUSG00000067389	Gm17080	1.30439
ENSMUSG00000040127	Sdr9c7	-6.32074
ENSMUSG00000045404	Kcnk13	-4.10415
ENSMUSG00000008461	Fut1	-1.98774
ENSMUSG00000037894	H2az1	1.28184
ENSMUSG00000020656	Grhl1	-2.07449
ENSMUSG00000017446	C1qtnf1	-3.32066
ENSMUSG00000081665	Pira1	-8.43437
ENSMUSG00000021638	Ocln	-2.03891
ENSMUSG00000018907	Alox12e	-2.37754
ENSMUSG00000013418	B4galnt2	-10.1241
ENSMUSG00000030792	Dkkl1	-2.60626
ENSMUSG00000037577	Ephx3	-2.6534
ENSMUSG00000047586	Nccrp1	-3.89748
ENSMUSG00000043782	Bicdl2	-1.99688
ENSMUSG00000000320	Alox12	-2.88709
ENSMUSG00000020263	Appl2	-1.54465
ENSMUSG00000032698	Lmo2	-3.60688
ENSMUSG00000107023	Gm42715	-1.20516
ENSMUSG00000039196	Orm1	-2.77131
ENSMUSG00000070803	Cited4	-2.11353
ENSMUSG00000019718	L3hypdh	1.68913
ENSMUSG00000086680	Gm11592	-2.23993
ENSMUSG00000030653	Gm45837	-2.74949
ENSMUSG00000079523	Tmsb10	2.50319
ENSMUSG00000015702	Anxa9	-2.25663
ENSMUSG00000046410	Kcnk6	-1.67865
ENSMUSG00000051375	Pcdh1	-2.19396
ENSMUSG00000036391	Sec24a	-2.85009
ENSMUSG00000049526	Tmem202	-3.18876
ENSMUSG00000024277	Mapre2	-1.50047
ENSMUSG00000074874	Ctla2b	2.85713
ENSMUSG00000064368	mt-Nd6	-2.55779
ENSMUSG00000023274	Cd4	-4.08611
ENSMUSG00000034459	Ifit1	-4.9612
ENSMUSG00000092572	Serpinb10	2.19973
ENSMUSG00000015854	Cd5l	-10.7186
ENSMUSG00000106427	Gm42820	-3.25117
ENSMUSG00000021054	Sgpp1	-1.62786
ENSMUSG00000056498	Tmem154	-1.58966
ENSMUSG00000024132	Eci1	1.00063
ENSMUSG00000085417	Gm13919	-8.72547
ENSMUSG00000025260	Hsd17b10	0.880436
ENSMUSG00000038354	Ankrd35	-1.96959
ENSMUSG00000022246	Rai14	-1.35541
ENSMUSG00000074155	Klk5	-3.41859
ENSMUSG00000036553	Sh3tc1	-4.19279
ENSMUSG00000110899	Gm48840	-1.58898
ENSMUSG00000062300	Nectin2	-1.31761
ENSMUSG00000029359	Tesc	-2.5157
ENSMUSG00000056069	Otulinl	-2.76141
ENSMUSG00000052776	Oas1a	-2.42174
ENSMUSG00000023942	Slc29a1	1.24377
ENSMUSG00000032262	Elovl4	-2.36887
ENSMUSG00000017466	Timp2	-2.56349
ENSMUSG00000069808	Tlcd3a	-1.67113
ENSMUSG00000027610	Gss	0.921214
ENSMUSG00000032715	Trib3	-1.976
ENSMUSG00000078616	Trim30c	-8.12066
ENSMUSG00000064367	mt-Nd5	-2.34965
ENSMUSG00000019102	Aldh3a1	3.44246
ENSMUSG00000030921	Trim30a	-4.11885
ENSMUSG00000115811	Gm41293	-3.31276
ENSMUSG00000025702	Marchf8	-1.6927
ENSMUSG00000070604	Vsig10l	-2.34202
ENSMUSG00000006154	Eps8l1	-1.69435
ENSMUSG00000027692	Tnik	-3.57799
ENSMUSG00000047501	Cldn4	-2.84846
ENSMUSG00000073555	Gm4951	-8.38034
ENSMUSG00000085314	Gm14866	-1.90121
ENSMUSG00000101249	Gm29216	-2.69069
ENSMUSG00000016194	Hsd11b1	3.75409
ENSMUSG00000032180	Tmed1	1.45878
ENSMUSG00000052248	Zeb2os	-8.04747
ENSMUSG00000060429	Sntb1	-1.95279
ENSMUSG00000048027	Rgmb	-1.15534
ENSMUSG00000022496	Tnfrsf17	-7.21641
ENSMUSG00000026655	Fam107b	-2.31767
ENSMUSG00000033207	Mamdc2	-7.85293
ENSMUSG00000022620	Arsa	-1.67755
ENSMUSG00000006390	Elovl1	-1.42372
ENSMUSG00000011034	Slc5a1	-3.35343
ENSMUSG00000040964	Arhgef10l	-1.88202
ENSMUSG00000014158	Trpv4	-3.46736
ENSMUSG00000002325	Irf9	-1.52877
ENSMUSG00000097328	Tnfsf12	-2.71162
ENSMUSG00000024300	Myo1f	-2.45327
ENSMUSG00000109704	Gm38414	5.7029
ENSMUSG00000106715	Tmem265	-1.64474
ENSMUSG00000114635	Gm49392	2.80928
ENSMUSG00000016637	Ift27	1.47112
ENSMUSG00000073412	Lst1	-2.61159
ENSMUSG00000060090	Rp2	-1.21557
ENSMUSG00000027544	Nfatc2	-1.74868
ENSMUSG00000062353	Gm15772	5.40701
ENSMUSG00000026482	Rgl1	-3.38888
ENSMUSG00000002504	Slc9a3r2	-3.57755
ENSMUSG00000053004	Hrh1	-7.23852
ENSMUSG00000043740	B430306N03Rik	-8.1807
ENSMUSG00000042363	Lgalsl	-1.53455
ENSMUSG00000030711	Sult1a1	-3.30097
ENSMUSG00000028236	Sdr16c5	-1.52411
ENSMUSG00000039238	Zfp750	-1.85644
ENSMUSG00000028894	Inpp5b	-1.46392
ENSMUSG00000092274	Neat1	-2.91959
ENSMUSG00000061132	Blnk	-1.89955
ENSMUSG00000080727	C920021L13Rik	-2.12723
ENSMUSG00000028403	Zdhhc21	-1.45577
ENSMUSG00000049709	Nlrp10	-1.99057
ENSMUSG00000026825	Dnm1	-5.71688
ENSMUSG00000048621	Gm6377	-5.08069
ENSMUSG00000109324	Prmt1	1.16408
ENSMUSG00000037949	Ano10	-1.7977
ENSMUSG00000056078	Lipm	-1.82221
ENSMUSG00000030427	Lilra6	-6.45177
ENSMUSG00000109719	Gm45266	-7.43492
ENSMUSG00000027203	Dut	1.69072
ENSMUSG00000006342	Susd2	-1.65777
ENSMUSG00000045551	Fpr1	-8.51722
ENSMUSG00000025747	Tyms	1.48157
ENSMUSG00000036469	Marchf1	-4.70752
ENSMUSG00000089942	Pira2	-7.18116
ENSMUSG00000031129	Slc9a9	-1.78495
ENSMUSG00000038776	Ephx1	1.40371
ENSMUSG00000049744	Arhgap15	-6.16718
ENSMUSG00000030086	Chchd6	1.53935
ENSMUSG00000018800	Abca5	-2.8954
ENSMUSG00000024812	Tjp2	-1.42138
ENSMUSG00000053702	Nebl	-1.66248
ENSMUSG00000005763	Cd247	3.8464
ENSMUSG00000058755	Osm	-6.69227
ENSMUSG00000024036	Slc37a1	-2.44752
ENSMUSG00000079227	Ccr5	-7.14136
ENSMUSG00000109602	Gm31597	-1.53368
ENSMUSG00000023571	C1qtnf12	1.88071
ENSMUSG00000034957	Cebpa	-1.16216
ENSMUSG00000097224	Gm26716	-3.09833
ENSMUSG00000041920	Slc16a6	-1.51187
ENSMUSG00000050108	Bpifc	-3.05382
ENSMUSG00000061068	Mcpt4	-8.41166
ENSMUSG00000007655	Cav1	1.50018
ENSMUSG00000032418	Me1	-1.99161
ENSMUSG00000031662	Snx20	-3.35496
ENSMUSG00000001467	Cyp51	-1.73504
ENSMUSG00000061286	Exosc5	1.19343
ENSMUSG00000020190	Mknk2	-1.18811
ENSMUSG00000069515	Lyz1	-11.7966
ENSMUSG00000025027	Xpnpep1	-1.83103
ENSMUSG00000029467	Atp2a2	-1.10829
ENSMUSG00000024858	Grk2	-1.25944
ENSMUSG00000092341	Malat1	-2.75789
ENSMUSG00000028024	Enpep	-8.6941
ENSMUSG00000025739	Gng13	-3.77283
ENSMUSG00000021948	Prkcd	-1.20814
ENSMUSG00000049625	Tifab	-4.01628
ENSMUSG00000034614	Pik3ip1	1.44585
ENSMUSG00000028273	Pdlim5	-1.20864
ENSMUSG00000020401	Garin3	6.94561
ENSMUSG00000031613	Hpgd	2.45824
ENSMUSG00000002249	Tead3	-2.46286
ENSMUSG00000029560	Snx8	-2.0082
ENSMUSG00000041570	Camsap2	-1.28504
ENSMUSG00000029553	Tfec	-8.01814
ENSMUSG00000013483	Card14	-1.63873
ENSMUSG00000027669	Gnb4	-3.5007
ENSMUSG00000022472	Desi1	-1.75581
ENSMUSG00000042608	Stk40	-1.44533
ENSMUSG00000038518	Jarid2	-1.70883
ENSMUSG00000001270	Ckb	-2.5008
ENSMUSG00000026548	Slamf9	-6.0091
ENSMUSG00000022855	Senp2	-1.72577
ENSMUSG00000079186	Gzmc	6.94607
ENSMUSG00000039997	Ifi203	-5.19763
ENSMUSG00000006289	Osgep	0.828855
ENSMUSG00000071715	Ncf4	-2.22837
ENSMUSG00000034362	Csta1	-2.6266
ENSMUSG00000037712	Fermt2	3.9349
ENSMUSG00000035168	Tanc1	-1.55978
ENSMUSG00000043940	Wdfy3	-1.47411
ENSMUSG00000097597	Gm26674	-2.17224
ENSMUSG00000038212	Mfsd14b	-1.97389
ENSMUSG00000079442	St6galnac4	-4.13077
ENSMUSG00000032093	Cd3e	3.88822
ENSMUSG00000039092	Sptlc3	-2.16975
ENSMUSG00000000171	Sdhd	0.784246
ENSMUSG00000021036	Sptlc2	-1.53749
ENSMUSG00000064369	mt-Te	-2.84239
ENSMUSG00000040197	Cd209e	-7.15387
ENSMUSG00000120498		-7.55899
ENSMUSG00000026281	Dtymk	1.99727
ENSMUSG00000058454	Dhcr7	-1.78285
ENSMUSG00000071019	Sdr16c6	-2.16358
ENSMUSG00000046808	Atp10d	-1.42909
ENSMUSG00000018169	Mfng	-3.53667
ENSMUSG00000000631	Myo18a	-1.43167
ENSMUSG00000030340	Scnn1a	-2.07915
ENSMUSG00000045962	Wnk1	-1.14684
ENSMUSG00000048652	Samd13	4.72209
ENSMUSG00000040351	Ankib1	-1.21834
ENSMUSG00000091017	Garin4	-3.74659
ENSMUSG00000058163	Gm5431	-8.20147
ENSMUSG00000027430	Dtd1	0.862979
ENSMUSG00000039315	Clnk	8.67574
ENSMUSG00000055546	Timd4	-8.1511
ENSMUSG00000032531	Amotl2	-1.55385
ENSMUSG00000049076	Acap2	-0.990629
ENSMUSG00000021596	Mctp1	-7.55683
ENSMUSG00000060036	Rpl3	1.096
ENSMUSG00000043953	Ccrl2	-2.81667
ENSMUSG00000075217	Fads2b	-1.81461
ENSMUSG00000042357	Gjb5	-1.4506
ENSMUSG00000027199	Gatm	-7.16108
ENSMUSG00000040592	Cd79b	-7.12964
ENSMUSG00000029859	Epha1	-1.21519
ENSMUSG00000064090	Vrk2	0.97371
ENSMUSG00000078485	Plekhn1	-1.55437
ENSMUSG00000038508	Gdf15	-6.87864
ENSMUSG00000029439	Sfswap	-1.28974
ENSMUSG00000053398	Phgdh	1.66568
ENSMUSG00000076617	Ighm	-3.02187
ENSMUSG00000050721	Plekho2	-2.21306
ENSMUSG00000018459	Slc13a3	-7.36816
ENSMUSG00000094796	BC147527	-8.16589
ENSMUSG00000025429	Pstpip2	-2.78483
ENSMUSG00000040855	Reps2	-2.03777
ENSMUSG00000031304	Il2rg	2.19299
ENSMUSG00000076870	Trdj1	3.30565
ENSMUSG00000034708	Grn	-1.90505
ENSMUSG00000030717	Nupr1	-1.35626
ENSMUSG00000115469	Gm49227	-0.757121
ENSMUSG00000003271	Sult2b1	-1.61712
ENSMUSG00000026536	Ifi211	-5.25238
ENSMUSG00000040165	Cd209c	-7.29798
ENSMUSG00000032599	Ip6k2	1.27111
ENSMUSG00000038188	Scarf1	-4.59173
ENSMUSG00000099009	Rdh16f1	-2.87594
ENSMUSG00000015396	Cd83	-1.68642
ENSMUSG00000004268	Emg1	0.839523
ENSMUSG00000032092	Mpzl2	-1.46151
ENSMUSG00000027952	Pmvk	-1.05307
ENSMUSG00000017309	Cd300lg	-8.63472
ENSMUSG00000102349	Gm37376	-2.70637
ENSMUSG00000031841	Cdh13	1.62601
ENSMUSG00000042082	Arsb	-1.90142
ENSMUSG00000064341	mt-Nd1	-2.03549
ENSMUSG00000040254	Sema3d	-1.99135
ENSMUSG00000036504	Phpt1	1.23562
ENSMUSG00000044827	Tlr1	-7.55737
ENSMUSG00000029417	Cxcl9	8.29007
ENSMUSG00000033355	Rtp4	-4.22899
ENSMUSG00000029378	Areg	-3.23065
ENSMUSG00000089789	Rdh1	-2.61926
ENSMUSG00000022856	Tmem41a	-1.58831
ENSMUSG00000054766	Set	0.982817
ENSMUSG00000004865	Srpk1	-0.80747
ENSMUSG00000003863	Ppfia3	-2.29945
ENSMUSG00000048490	Nrip1	-2.0464
ENSMUSG00000042599	Kdm7a	-1.97147
ENSMUSG00000037469	Acp7	-5.43478
ENSMUSG00000025068	Gsto1	1.5885
ENSMUSG00000043008	Klhl6	-5.94619
ENSMUSG00000020917	Acly	-2.02891
ENSMUSG00000025780	Itih5	1.39783
ENSMUSG00000001285	Myg1	0.841769
ENSMUSG00000041560	Nop53	0.94076
ENSMUSG00000019302	Atp6v0a1	-1.43067
ENSMUSG00000028716	Pdzk1ip1	-1.37641
ENSMUSG00000031007	Atp6ap2	-0.705063
ENSMUSG00000030474	Siglece	-5.44691
ENSMUSG00000021892	Sh3bp5	-1.45715
ENSMUSG00000053716	Dusp7	-1.16415
ENSMUSG00000000290	Itgb2	-2.62172
ENSMUSG00000027171	Prrg4	-2.93581
ENSMUSG00000028392	Bspry	-1.76945
ENSMUSG00000061878	Sphk1	-1.05
ENSMUSG00000017760	Ctsa	-1.61736
ENSMUSG00000032122	Slc37a2	-2.481
ENSMUSG00000037188	Grhl3	-1.71437
ENSMUSG00000099041	Gm28035	-1.24019
ENSMUSG00000032807	Alox12b	-3.16493
ENSMUSG00000030365	Clec2i	-3.80476
ENSMUSG00000029098	Acox3	-1.18941
ENSMUSG00000029482	Aacs	-2.04057
ENSMUSG00000036111	Lmo1	1.42887
ENSMUSG00000030934	Oat	1.25333
ENSMUSG00000003382	Etv3	-1.54895
ENSMUSG00000027852	Nras	-0.807948
ENSMUSG00000109901	Chmp1b	-0.678739
ENSMUSG00000032328	Tmem30a	-0.895323
ENSMUSG00000042207	Kdm5b	-1.25466
ENSMUSG00000061126	Cyp4f39	-2.14007
ENSMUSG00000000339	Rtca	1.13994
ENSMUSG00000006021	Kptn	0.904408
ENSMUSG00000032548	Slco2a1	1.25273
ENSMUSG00000027405	Nop56	0.752942
ENSMUSG00000079071	Slc28a2b	-4.82037
ENSMUSG00000029263	Pigg	-1.68711
ENSMUSG00000035373	Ccl7	-4.90636
ENSMUSG00000020733	Slc9a3r1	-1.38621
ENSMUSG00000120996		-4.026
ENSMUSG00000026941	Mamdc4	1.21548
ENSMUSG00000047867	Gimap6	-6.73457
ENSMUSG00000018862	Otop3	-3.84717
ENSMUSG00000033777	Tlr13	-7.50389
ENSMUSG00000052102	Gnpda1	-1.59292
ENSMUSG00000025538	Sumf2	-1.26001
ENSMUSG00000035517	Tdrd7	-1.13646
ENSMUSG00000015305	Sash1	-1.8666
ENSMUSG00000030516	Tjp1	-1.33941
ENSMUSG00000026748	Plxdc2	-1.39208
ENSMUSG00000029470	P2rx4	-1.78914
ENSMUSG00000032525	Nktr	-1.81871
ENSMUSG00000000416	Cttnbp2	-1.84116
ENSMUSG00000028684	Urod	1.05605
ENSMUSG00000041736	Tspo	1.70615
ENSMUSG00000054203	Ifi205	-2.919
ENSMUSG00000021123	Rdh12	-1.20363
ENSMUSG00000075415	Fnbp1	-1.02094
ENSMUSG00000063077	Kif1b	-1.24778
ENSMUSG00000022512	Cldn1	-1.06166
ENSMUSG00000031848	Lsm4	1.14847
ENSMUSG00000090307	1700071M16Rik	-2.22808
ENSMUSG00000089911	Mfsd14a	-0.882586
ENSMUSG00000050854	Tmem125	-1.66354
ENSMUSG00000020900	Myh10	-3.07084
ENSMUSG00000000194	Gpr107	-0.734147
ENSMUSG00000097715	Gpr137b-ps	-1.19996
ENSMUSG00000014633	Cmc2	1.44727
ENSMUSG00000028223	Decr1	1.60978
ENSMUSG00000013846	St3gal1	-2.6494
ENSMUSG00000028039	Efna3	-1.27404
ENSMUSG00000120796		0.915071
ENSMUSG00000022270	Retreg1	0.929367
ENSMUSG00000033769	Exoc6b	-1.20895
ENSMUSG00000038187	Btbd10	-1.03099
ENSMUSG00000015950	Ncf1	-2.75474
ENSMUSG00000044156	Hepacam2	-3.55518
ENSMUSG00000074491	Clec4g	-7.89597
ENSMUSG00000036169	Sostdc1	1.92632
ENSMUSG00000070283	Ndufaf3	1.06451
ENSMUSG00000024781	Lipa	-1.97387
ENSMUSG00000030149	Klrk1	4.47934
ENSMUSG00000012429	Mplkip	0.736991
ENSMUSG00000023913	Pla2g7	-2.22937
ENSMUSG00000064350	mt-Ty	-2.56458
ENSMUSG00000019809	Pex3	-0.748446
ENSMUSG00000056529	Ptafr	-3.32091
ENSMUSG00000033792	Atp7a	-2.08926
ENSMUSG00000000420	Galnt1	-1.32092
ENSMUSG00000054905	Stfa3	4.98928
ENSMUSG00000029192	Tbc1d14	-1.90144
ENSMUSG00000028544	Slc5a9	-1.7546
ENSMUSG00000023078	Cxcl13	-11.6757
ENSMUSG00000030854	Ptpn5	5.29911
ENSMUSG00000029730	Mcm7	1.61898
ENSMUSG00000061288	Taok3	-1.02057
ENSMUSG00000041126	H2az2	1.35293
ENSMUSG00000041120	Nbl1	1.31797
ENSMUSG00000025743	Sdc3	-2.72267
ENSMUSG00000021720	Rnf180	-3.43318
ENSMUSG00000001053	N4bp3	-1.52429
ENSMUSG00000071342	Lsmem1	-6.64861
ENSMUSG00000040713	Creg1	-0.937716
ENSMUSG00000026070	Il18r1	-1.60635
ENSMUSG00000024935	Slc1a1	-3.16009
ENSMUSG00000086507	Adap2os	-4.38748
ENSMUSG00000040389	Wdr47	-2.19238
ENSMUSG00000009733	Tfcp2	-1.30284
ENSMUSG00000066677	Ifi208	-8.63596
ENSMUSG00000036580	Spg20	-1.33735
ENSMUSG00000037119	Fam91a1	-1.17426
ENSMUSG00000026676	Ccdc3	2.47495
ENSMUSG00000027215	Cd82	-1.55854
ENSMUSG00000045094	Arhgef37	-1.82284
ENSMUSG00000036985	Zdhhc9	-1.23607
ENSMUSG00000021417	Eci2	1.68331
ENSMUSG00000074419	Pira13	-6.94097
ENSMUSG00000064352	mt-Ts1	-2.59302
ENSMUSG00000002010	Idh3g	1.0192
ENSMUSG00000026594	Ralgps2	-0.846419
ENSMUSG00000031903	Pla2g15	-2.36327
ENSMUSG00000086389	Gm15998	-1.30951
ENSMUSG00000035642	Aamdc	1.04236
ENSMUSG00000022336	Eif3e	0.779895
ENSMUSG00000056148	Rdh9	-2.88209
ENSMUSG00000043323	Fbrsl1	-1.61276
ENSMUSG00000025393	Atp5b	0.632441
ENSMUSG00000040054	Baz2a	-1.44305
ENSMUSG00000038178	Slc43a2	-1.70082
ENSMUSG00000011832	Evi5l	-1.33731
ENSMUSG00000042700	Sipa1l1	-1.54472
ENSMUSG00000015093	Clic3	-1.35931
ENSMUSG00000021886	Gpr65	-6.80203
ENSMUSG00000027806	Tsc22d2	-1.99762
ENSMUSG00000038244	Mical2	-1.59446
ENSMUSG00000081723	Gm15931	-7.03181
ENSMUSG00000061778	Mospd2	-1.88829
ENSMUSG00000028651	Ppie	0.914427
ENSMUSG00000033578	Tmem35a	-2.35326
ENSMUSG00000064302	Clasp1	-1.27117
ENSMUSG00000032018	Sc5d	-1.30126
ENSMUSG00000043687	1190005I06Rik	2.28956
ENSMUSG00000030677	Kif22	2.37107
ENSMUSG00000030602	Pak4	-1.1572
ENSMUSG00000030994	D7Ertd443e	-1.87369
ENSMUSG00000036632	Alg5	0.639622
ENSMUSG00000003283	Hck	-3.07777
ENSMUSG00000028218	Cibar1	1.30945
ENSMUSG00000042759	Apobr	-2.90407
ENSMUSG00000001435	Col18a1	1.8716
ENSMUSG00000020782	Llgl2	-1.85493
ENSMUSG00000030275	Etnk1	-1.93443
ENSMUSG00000028884	Rpa2	1.3954
ENSMUSG00000021806	Nid2	-5.0427
ENSMUSG00000039126	Prune2	-3.65249
ENSMUSG00000027303	Ptpra	-0.728464
ENSMUSG00000025651	Uqcrc1	1.00398
ENSMUSG00000117861	1810058N15Rik	-2.33097
ENSMUSG00000029380	Cxcl1	-3.33009
ENSMUSG00000020635	Fkbp1b	-2.58395
ENSMUSG00000064363	mt-Nd4	-2.24487
ENSMUSG00000064370	mt-Cytb	-1.9191
ENSMUSG00000028007	Snx7	1.18721
ENSMUSG00000035896	Rnase1	-2.46596
ENSMUSG00000075266	Cenpw	1.84039
ENSMUSG00000072596	Ear2	-9.44769
ENSMUSG00000033352	Map2k4	-1.36058
ENSMUSG00000041272	Tox	3.68035
ENSMUSG00000026342	Slc35f5	-1.45428
ENSMUSG00000117730	Gm5503	0.892749
ENSMUSG00000031972	Acta1	-2.80549
ENSMUSG00000056737	Capg	1.42079
ENSMUSG00000028673	Fuca1	-0.874467
ENSMUSG00000019987	Arg1	-4.31364
ENSMUSG00000096991	Gm26789	-5.49195
ENSMUSG00000064354	mt-Co2	-2.44626
ENSMUSG00000035004	Igsf6	-5.52578
ENSMUSG00000022551	Cyc1	0.652703
ENSMUSG00000000184	Ccnd2	1.43478
ENSMUSG00000030096	Slc6a6	1.23057
ENSMUSG00000022905	Kpna1	-0.880557
ENSMUSG00000039670	Oxld1	1.32131
ENSMUSG00000009863	Sdhb	0.856624
ENSMUSG00000021458	Aopep	1.45077
ENSMUSG00000005034	Prkacb	2.27944
ENSMUSG00000037921	Ddx60	-3.22423
ENSMUSG00000022505	Emp2	-0.848098
ENSMUSG00000030162	Olr1	-3.84189
ENSMUSG00000071470	Ccnb1ip1	3.05858
ENSMUSG00000028719	Cmpk1	-0.801417
ENSMUSG00000036814	Slc6a20a	-2.51201
ENSMUSG00000024399	Ltb	4.36394
ENSMUSG00000092511	Gm20547	-2.80219
ENSMUSG00000029550	Sppl3	-1.29829
ENSMUSG00000031089	Slc6a14	-3.76832
ENSMUSG00000086255	Gm11534	-9.1261
ENSMUSG00000030231	Plekha5	-1.65326
ENSMUSG00000027164	Traf6	-1.49272
ENSMUSG00000027315	Spint1	-1.46795
ENSMUSG00000029716	Tfr2	-3.24578
ENSMUSG00000055538	Zcchc24	-2.07873
ENSMUSG00000020267	Hint1	1.15614
ENSMUSG00000031146	Plp2	1.26721
ENSMUSG00000023367	Tmem176a	-1.10014
ENSMUSG00000031167	Rbm3	1.09508
ENSMUSG00000031232	Magt1	-1.05154
ENSMUSG00000024827	Gldc	-3.50351
ENSMUSG00000001247	Lsr	-1.42373
ENSMUSG00000025701	Alox5	-2.15838
ENSMUSG00000102439	Flg	-9.35106
ENSMUSG00000039640	Mrpl12	0.863013
ENSMUSG00000037499	Nenf	1.00469
ENSMUSG00000036845	Lin37	0.905008
ENSMUSG00000059689	Zfp637	0.958395
ENSMUSG00000027639	Samhd1	-1.49821
ENSMUSG00000049721	Gal3st1	-1.822
ENSMUSG00000027863	Cd2	2.64043
ENSMUSG00000025534	Gusb	-1.05285
ENSMUSG00000105434	Gm43359	-4.77294
ENSMUSG00000031378	Abcd1	-2.3304
ENSMUSG00000073274	Gm14636	-3.28197
ENSMUSG00000024309	Pfdn6	1.00929
ENSMUSG00000058290	Espl1	-2.03814
ENSMUSG00000026829	Gbgt1	-7.68033
ENSMUSG00000018849	Wwc1	-1.3161
ENSMUSG00000027374	Mrps5	0.714775
ENSMUSG00000018398	Septin8	-1.19561
ENSMUSG00000022231	Sema5a	1.6398
ENSMUSG00000025139	Tollip	-1.16797
ENSMUSG00000076621	Ighj1	-2.8154
ENSMUSG00000020647	Ncoa1	-1.08432
ENSMUSG00000025026	Add3	-1.4747
ENSMUSG00000028464	Tpm2	2.38556
ENSMUSG00000018008	Cyth4	-2.98779
ENSMUSG00000064284	Cdpf1	0.884348
ENSMUSG00000025017	Pik3ap1	-2.82205
ENSMUSG00000044703	Phf11a	-7.52095
ENSMUSG00000079260	Tmppe	-1.80629
ENSMUSG00000020184	Mdm2	-1.09461
ENSMUSG00000003051	Elf3	-1.97118
ENSMUSG00000013707	Tnfaip8l2	-1.90486
ENSMUSG00000028359	Orm3	4.13138
ENSMUSG00000003355	Fkbp11	1.49705
ENSMUSG00000091971	Hspa1a	1.84063
ENSMUSG00000047250	Ptgs1	-1.44027
ENSMUSG00000029475	Kdm2b	-1.40793
ENSMUSG00000028044	Cks1b	1.56869
ENSMUSG00000029468	P2rx7	-1.3213
ENSMUSG00000005615	Pcyt1a	-1.28631
ENSMUSG00000004359	Spic	-6.04643
ENSMUSG00000037031	Tspan15	-2.18212
ENSMUSG00000033420	Antxr1	1.39099
ENSMUSG00000059956	Serpinb12	-2.53687
ENSMUSG00000041653	Pnpla3	-1.63936
ENSMUSG00000040613	Apobec1	-2.55712
ENSMUSG00000120746		-3.18474
ENSMUSG00000040658	Dnph1	1.66562
ENSMUSG00000035692	Isg15	-2.01411
ENSMUSG00000061928	Dsg1b	-1.58
ENSMUSG00000038387	Rras	0.945671
ENSMUSG00000060477	Irak2	-1.21246
ENSMUSG00000025203	Scd2	-2.71233
ENSMUSG00000107362	Gm40309	-4.80446
ENSMUSG00000026234	Ncl	0.669039
ENSMUSG00000050762	Prss27	-3.61325
ENSMUSG00000110350	Gm10252	-1.24469
ENSMUSG00000034574	Daam1	-1.18467
ENSMUSG00000053054	Adh6a	-4.08095
ENSMUSG00000057672	Pkn1	-1.81878
ENSMUSG00000037661	Gpr160	-1.33157
ENSMUSG00000103403	Gm37931	3.74076
ENSMUSG00000068036	Afdn	-1.06323
ENSMUSG00000053310	Nrgn	4.14437
ENSMUSG00000001507	Itga3	1.27991
ENSMUSG00000050029	Rap2c	-1.20329
ENSMUSG00000064358	mt-Co3	-2.4458
ENSMUSG00000038712	Mindy1	-1.00425
ENSMUSG00000074361	C5ar2	-6.80885
ENSMUSG00000115526	4930413F20Rik	-1.16077
ENSMUSG00000032333	Stoml1	1.73977
ENSMUSG00000121203		-3.56745
ENSMUSG00000107804	Gm44439	-6.26301
ENSMUSG00000093661	Eif4e3	1.32508
ENSMUSG00000073889	Il11ra1	1.80185
ENSMUSG00000030165	Klrd1	4.56409
ENSMUSG00000058624	Gda	-1.86446
ENSMUSG00000015217	Hmgb3	1.14792
ENSMUSG00000031372	Trex2	-2.02069
ENSMUSG00000031264	Btk	-3.79661
ENSMUSG00000025220	Oga	-0.930378
ENSMUSG00000024242	Map4k3	-1.14861
ENSMUSG00000029464	Gpn3	0.861099
ENSMUSG00000052738	Suclg1	0.73574
ENSMUSG00000121201		-4.28231
ENSMUSG00000121093		-3.44719
ENSMUSG00000024909	Efemp2	-1.70544
ENSMUSG00000015222	Map2	-2.09644
ENSMUSG00000024217	Snrpc	0.770619
ENSMUSG00000020806	Rhbdf2	-1.48132
ENSMUSG00000053931	Cnn3	-2.55321
ENSMUSG00000022197	Pdzd2	-1.22079
ENSMUSG00000046971	Pla2g4f	-1.54979
ENSMUSG00000029217	Tec	-1.32006
ENSMUSG00000102856	Gm37084	-3.39419
ENSMUSG00000108436	Gm44851	-2.88216
ENSMUSG00000038058	Nod1	-1.37857
ENSMUSG00000021696	Elovl7	-0.834205
ENSMUSG00000102697	Pcdhac2	-4.63568
ENSMUSG00000029616	Erp29	-0.59424
ENSMUSG00000024830	Rps6kb2	1.47847
ENSMUSG00000047787	Flrt1	-2.61309
ENSMUSG00000030170	Wnt5b	2.07418
ENSMUSG00000071531	Gprin2	-2.28745
ENSMUSG00000020892	Aloxe3	-2.1826
ENSMUSG00000038605	Samd10	-1.45141
ENSMUSG00000008892	Vdac3	0.690916
ENSMUSG00000026819	Slc25a25	-1.9565
ENSMUSG00000024401	Tnf	-2.11812
ENSMUSG00000002980	Bcam	1.16943
ENSMUSG00000058258	Idi1	-1.55233
ENSMUSG00000020143	Dock2	-2.70131
ENSMUSG00000037347	Chst7	-3.80773
ENSMUSG00000044408	Sptssa	-0.958153
ENSMUSG00000112843	Gm46224	-6.64986
ENSMUSG00000078515	Ddi2	-1.088
ENSMUSG00000079037	Prnp	-1.12469
ENSMUSG00002076377	Gm56125	-1.22509
ENSMUSG00000117245	Gm49887	-1.5098
ENSMUSG00000046432	Bex3	1.39237
ENSMUSG00000039960	Rhou	-1.36677
ENSMUSG00000013236	Ptprs	1.12284
ENSMUSG00000025217	Btrc	0.948723
ENSMUSG00000020044	Timp3	1.86586
ENSMUSG00000039345	Mettl22	1.26371
ENSMUSG00000024597	Slc12a2	-1.3499
ENSMUSG00000097750	Gm4673	-1.39746
ENSMUSG00000009566	Fpgs	1.31016
ENSMUSG00000032340	Neo1	-1.39744
ENSMUSG00000092586	Ly6g6c	-1.86987
ENSMUSG00000098754	Prn	-1.11104
ENSMUSG00000030045	Mrpl19	0.645885
ENSMUSG00000030484	Lypd5	-4.67355
ENSMUSG00000040188	Scamp2	-1.07519
ENSMUSG00000003518	Dusp3	-1.79044
ENSMUSG00000121239		6.02079
ENSMUSG00000021048	Mthfd1	1.20616
ENSMUSG00000024772	Ehd1	-1.26457
ENSMUSG00000000486	Septin1	3.08072
ENSMUSG00000101111	Gm28437	-2.31174
ENSMUSG00000040843	Tiprl	0.601417
ENSMUSG00000025781	Atp5c1	0.883549
ENSMUSG00000022892	App	-0.690768
ENSMUSG00000023348	Trip6	1.02966
ENSMUSG00000013593	Ndufs2	0.775789
ENSMUSG00000056124	B4galt6	-4.79487
ENSMUSG00000048755	Mcat	1.05879
ENSMUSG00000038615	Nfe2l1	-0.888629
ENSMUSG00000004018	Fancl	0.759308
ENSMUSG00000025213	Kazald1	1.51596
ENSMUSG00000086071	Gm12354	-7.17458
ENSMUSG00000041571	Selenow	0.840623
ENSMUSG00000019139	Isyna1	1.16916
ENSMUSG00000052681	Rap1b	-0.813788
ENSMUSG00000026796	Niban2	-1.18516
ENSMUSG00000022438	Parvb	-7.1878
ENSMUSG00002076508	Gm55307	1.06885
ENSMUSG00000070436	Serpinh1	1.29752
ENSMUSG00000106424	Gm34866	-3.54571
ENSMUSG00000085962	Gm16984	1.60604
ENSMUSG00000019647	Sema6a	-2.99362
ENSMUSG00000031791	Tmem38a	-1.80889
ENSMUSG00000033542	Arhgef5	-1.18259
ENSMUSG00000031133	Arhgef6	-2.48092
ENSMUSG00000018001	Cyth3	-1.24678
ENSMUSG00000018736	Ndel1	-1.03569
ENSMUSG00000000001	Gnai3	-0.917808
ENSMUSG00000021930	Spryd7	-1.21507
ENSMUSG00000085649	A730032A03Rik	-3.35896
ENSMUSG00000106933	Gm43621	-1.58171
ENSMUSG00000019487	Trip10	0.740482
ENSMUSG00000055782	Abcd2	-5.59343
ENSMUSG00000104339	C130089K02Rik	-3.97452
ENSMUSG00000035258	Abi3bp	1.92686
ENSMUSG00000027435	Cd93	-4.55738
ENSMUSG00000056671	Prelid2	2.29469
ENSMUSG00000113250	Gm48585	-6.96644
ENSMUSG00000078598	Skint5	-1.61699
ENSMUSG00000023918	Adgrf4	-1.23219
ENSMUSG00000029772	Ahcyl2	-0.984451
ENSMUSG00000006589	Aprt	1.0869
ENSMUSG00000020432	Tcn2	-1.50509
ENSMUSG00000071669	Snx29	-1.97081
ENSMUSG00000045502	Hcar2	-1.21619
ENSMUSG00000028333	Anp32b	0.672045
ENSMUSG00000066151	Fkbp15	-0.982983
ENSMUSG00000025036	Sfxn2	1.40581
ENSMUSG00000004771	Rab11a	-0.892862
ENSMUSG00000092609	Gm20481	1.79833
ENSMUSG00000040907	Atp1a3	-4.16414
ENSMUSG00000023044	Csad	0.728042
ENSMUSG00000030708	Dnajb13	-2.55394
ENSMUSG00000097178	2310002F09Rik	-2.19855
ENSMUSG00000024456	Diaph1	-0.847535
ENSMUSG00000044252	Osbpl1a	-1.17845
ENSMUSG00000093629	Prox2os	3.78226
ENSMUSG00000057440	Mpp7	-1.18519
ENSMUSG00000030884	Uqcrc2	0.64341
ENSMUSG00000078427	Sarnp	0.705378
ENSMUSG00000029823	Luc7l2	-1.95819
ENSMUSG00000091243	Vgll3	-2.19936
ENSMUSG00000028549	Itgb3bp	0.93316
ENSMUSG00000040652	Oaz2	0.942452
ENSMUSG00000036528	Ppfibp2	-0.914083
ENSMUSG00000053318	Slamf8	-4.71572
ENSMUSG00000118671	Eppk1	-1.58438
ENSMUSG00000042367	Gjb3	-1.29278
ENSMUSG00000000530	Acvrl1	-1.23509
ENSMUSG00000083563	Gm13340	-2.55984
ENSMUSG00000007589	Tinf2	0.772105
ENSMUSG00000097060	Gm26759	-0.943211
ENSMUSG00000019943	Atp2b1	-1.3183
ENSMUSG00000005968	Tuft1	-0.897327
ENSMUSG00000028976	Slc2a5	2.41119
ENSMUSG00000043286	Pnpla1	-1.36811
ENSMUSG00000045730	Adrb2	-0.963945
ENSMUSG00000045594	Glb1	-1.42909
ENSMUSG00000026187	Xrcc5	0.912577
ENSMUSG00000120926		4.0191
ENSMUSG00000047884	Klk9	-1.91608
ENSMUSG00000079559	Pou2af3	-5.52988
ENSMUSG00000073144	4930599N23Rik	-1.87747
ENSMUSG00000111496	Gm47483	-7.81156
ENSMUSG00000025979	Mob4	-0.79882
ENSMUSG00000034226	Rhov	-1.01297
ENSMUSG00000075593	Gal3st4	-1.27039
ENSMUSG00000087430	Gm13405	-4.0347
ENSMUSG00000015536	Mocs2	-0.726207
ENSMUSG00000042268	Slc26a9	-3.25715
ENSMUSG00000018199	Ro60	-1.61581
ENSMUSG00000028070	Naxe	0.87972
ENSMUSG00000038005	Hpf1	0.748704
ENSMUSG00000031216	Stard8	-7.26319
ENSMUSG00000041235	Chd7	-1.01998
ENSMUSG00000037686	Aspg	-2.53215
ENSMUSG00000022193	Psmb5	0.615718
ENSMUSG00000021811	Dnajc9	1.03102
ENSMUSG00000022946	Dop1b	-1.21111
ENSMUSG00000027406	Idh3b	0.757869
ENSMUSG00000003873	Bax	0.947132
ENSMUSG00000022257	Laptm4b	-1.09645
ENSMUSG00000028849	Map7d1	-1.11766
ENSMUSG00000024922	Ovol1	-2.15777
ENSMUSG00000028439	Fam219a	-2.5229
ENSMUSG00000003824	Syce2	2.13854
ENSMUSG00000057454	Lypd3	-1.02815
ENSMUSG00000097266	Gm26802	-4.87193
ENSMUSG00000105103	Gm43191	-0.910163
ENSMUSG00000024925	Rnaseh2c	1.19103
ENSMUSG00000045826	Ptprcap	1.24563
ENSMUSG00000025790	Slco3a1	-0.806357
ENSMUSG00000050708	Ftl1	-1.21548
ENSMUSG00000021670	Hmgcr	-1.73406
ENSMUSG00000097215	Gm26550	-1.05931
ENSMUSG00000120076		-4.67421
ENSMUSG00000028247	Coq3	0.864349
ENSMUSG00000087477	Gm13822	-7.04478
ENSMUSG00000047554	Tmem41b	-0.704106
ENSMUSG00000036402	Gng12	-1.10963
ENSMUSG00000002804	Nudt14	1.1531
ENSMUSG00000041797	Abca9	-6.14129
ENSMUSG00000019969	Psen1	-0.955013
ENSMUSG00000024730	Ms4a8a	-6.06205
ENSMUSG00000059336	Slc14a1	5.55224
ENSMUSG00000076490	Trbc1	2.97913
ENSMUSG00000105504	Gbp5	-5.8756
ENSMUSG00000026113	Inpp4a	-1.79101
ENSMUSG00000050808	Muc15	-1.96129
ENSMUSG00000045019	Acer1	-1.46016
ENSMUSG00000026688	Mgst3	1.1865
ENSMUSG00000079419	Ms4a6c	-8.15486
ENSMUSG00000039782	Cpeb2	-1.49825
ENSMUSG00000005873	Reep5	0.962087
ENSMUSG00000004319	Clcn3	-0.896187
ENSMUSG00000037263	Aldh3b3	-1.75187
ENSMUSG00000028148	Them5	-1.60039
ENSMUSG00000049327	Kmt5a	-1.06219
ENSMUSG00000090272	Mndal	-5.30436
ENSMUSG00000072964	Bhlhb9	1.32911
ENSMUSG00000026074	Map4k4	-1.4786
ENSMUSG00000061887	Ssbp3	1.23203
ENSMUSG00000059479	B3gnt8	0.730466
ENSMUSG00000055254	Ntrk2	2.29499
ENSMUSG00000035725	Prkx	-1.06107
ENSMUSG00000049960	Mrps16	1.00703
ENSMUSG00000074896	Ifit3	-10.086
ENSMUSG00000061527	Krt5	1.92487
ENSMUSG00000050463	Krt78	-2.80928
ENSMUSG00000107350	Gm19610	-4.56194
ENSMUSG00000042870	Tom1	-1.18678
ENSMUSG00000098068	Gm7909	-4.82449
ENSMUSG00000032397	Tipin	1.1003
ENSMUSG00000097262	4933416M07Rik	-3.08032
ENSMUSG00000030691	Fchsd2	-1.58209
ENSMUSG00000022353	Mtss1	-1.29916
ENSMUSG00000120984		1.21043
ENSMUSG00000066861	Oas1g	-3.56793
ENSMUSG00000008855	Hdac5	-1.08646
ENSMUSG00000022312	Eif3h	0.789377
ENSMUSG00000021118	Plek2	0.978768
ENSMUSG00000022982	Sod1	1.11184
ENSMUSG00000117924	Tmem223	1.02855
ENSMUSG00000059708	Akap17b	-1.81448
ENSMUSG00000085227	6330418K02Rik	-1.12716
ENSMUSG00000024354	Slc23a1	-4.96794
ENSMUSG00000059518	Znhit1	0.919859
ENSMUSG00000044629	Cnrip1	-3.2529
ENSMUSG00000112510	Gm47566	-6.16406
ENSMUSG00000111895	Gm47252	5.67201
ENSMUSG00000032067	Pts	1.27061
ENSMUSG00000044206	Vsig4	-8.88474
ENSMUSG00000044042	Fmn1	-1.54628
ENSMUSG00000092837	Rpph1	2.80882
ENSMUSG00000028655	Mfsd2a	-2.09564
ENSMUSG00000004264	Phb2	0.683783
ENSMUSG00000056941	Commd7	0.607912
ENSMUSG00000043415	Otud1	-1.67766
ENSMUSG00000090202	4930503B20Rik	5.33401
ENSMUSG00000062312	Erbb2	-1.389
ENSMUSG00000031667	Aktip	-1.05623
ENSMUSG00000025157	Zdhhc16	0.710281
ENSMUSG00000098895	Gm21013	-3.51569
ENSMUSG00000027660	Skil	-1.75842
ENSMUSG00000007867	Ift43	1.08759
ENSMUSG00000069441	Dsg1a	-1.34075
ENSMUSG00000030611	Mrps11	0.85285
ENSMUSG00000121137		-4.58904
ENSMUSG00000051495	Irf2bp2	-0.823731
ENSMUSG00000029022	Miip	0.860852
ENSMUSG00000022706	Mrpl40	0.734812
ENSMUSG00000085058	8030453O22Rik	-7.44069
ENSMUSG00000027459	Fam110a	-1.4063
ENSMUSG00000103523	2210017I01Rik	-3.44151
ENSMUSG00000019782	Rwdd1	0.813377
ENSMUSG00000030750	Nsmce1	1.05072
ENSMUSG00000009545	Kcnq1	-5.2983
ENSMUSG00000018293	Pfn1	0.898625
ENSMUSG00000025876	Unc5a	-6.42266
ENSMUSG00000037916	Ndufv1	0.84971
ENSMUSG00000006273	Atp6v1b2	-1.03545
ENSMUSG00000024219	Anks1	-1.48572
ENSMUSG00000021306	Gpr137b	-1.77171
ENSMUSG00000036073	Galt	1.24463
ENSMUSG00000043811	Rtn4r	-1.18538
ENSMUSG00000006205	Htra1	1.50149
ENSMUSG00000107872	Gm44511	3.56184
ENSMUSG00000038886	Man2a2	1.19522
ENSMUSG00000030325	Klrb1c	3.56196
ENSMUSG00000047721	Bola2	0.97558
ENSMUSG00000002565	Scin	1.31595
ENSMUSG00000035863	Palm	-2.25337
ENSMUSG00000003970	Rpl8	0.937538
ENSMUSG00000106157	4930555A03Rik	-5.58434
ENSMUSG00000051650	B3gnt2	-1.01319
ENSMUSG00000036931	Nfkbid	-2.21867
ENSMUSG00000027222	Pex16	0.838227
ENSMUSG00000049133	Flg2	-5.18388
ENSMUSG00000056413	Adap1	-2.94064
ENSMUSG00000052609	Plekhg3	-0.947972
ENSMUSG00000036450	Hif1an	-1.04706
ENSMUSG00000021738	Atxn7	-1.29398
ENSMUSG00000039115	Itga9	-5.97781
ENSMUSG00000026792	Lrsam1	-1.07007
ENSMUSG00000039193	Nlrc4	-5.05025
ENSMUSG00000023349	Clec4n	-2.99622
ENSMUSG00000042312	S100a13	1.26021
ENSMUSG00000038459	Abhd17c	-1.09176
ENSMUSG00002076431	Gm55161	1.89318
ENSMUSG00000075602	Ly6a	1.57533
ENSMUSG00000028041	Adam15	-1.2367
ENSMUSG00000092679	Mir5129	-6.55122
ENSMUSG00000031712	Il15	-1.65989
ENSMUSG00000078920	Ifi47	-3.0073
ENSMUSG00000032224	Fam81a	1.75854
ENSMUSG00000040794	C1qtnf4	1.02731
ENSMUSG00000034663	Bmp2k	-1.34788
ENSMUSG00000108239	Gm19434	-2.35615
ENSMUSG00000040048	Ndufb10	0.753817
ENSMUSG00000027993	Trim2	-1.38153
ENSMUSG00000022657	Cd96	2.58898
ENSMUSG00000028639	Ybx1	0.650273
ENSMUSG00000040824	Snrpd2	1.20445
ENSMUSG00000032959	Pebp1	0.754901
ENSMUSG00000115767	Gm10366	-1.03535
ENSMUSG00000073529	F830208F22Rik	-2.07158
ENSMUSG00000112759	Gm47615	-6.03005
ENSMUSG00000055061	4931431C16Rik	-1.50928
ENSMUSG00000064356	mt-Atp8	-2.01827
ENSMUSG00000107368	1700018A23Rik	0.776825
ENSMUSG00000027559	Car3	-6.72663
ENSMUSG00000028470	Hint2	1.11341
ENSMUSG00000024972	Lgals12	-1.35619
ENSMUSG00000064345	mt-Nd2	-1.74496
ENSMUSG00000097413	A830052D11Rik	-2.95782
ENSMUSG00000087466	A330041J22Rik	-2.07377
ENSMUSG00000046727	Cystm1	-1.60271
ENSMUSG00000022807	Osbpl11	-1.13494
ENSMUSG00000107846	Gm43963	-1.58438
ENSMUSG00000074206	Adh6b	-3.2076
ENSMUSG00000017765	Slc12a4	1.17543
ENSMUSG00000076437	Selenoh	1.67893
ENSMUSG00000021190	Lgmn	-1.73295
ENSMUSG00000121244	Gm46597	6.15904
ENSMUSG00000038770	Kpna7	-0.864564
ENSMUSG00000037938	Chchd5	1.18088
ENSMUSG00000079018	Ly6c1	1.52374
ENSMUSG00000043807	Ly6g5b	3.53761
ENSMUSG00000020954	Strn3	-0.844944
ENSMUSG00000001552	Jup	-1.04068
ENSMUSG00000069117	Rps18-ps6	1.34985
ENSMUSG00000097346	Rps18-ps4	1.34985
ENSMUSG00000107756	Gm44164	-4.47267
ENSMUSG00000073422	H2-Ke6	0.925828
ENSMUSG00000026414	Tnnt2	-3.47507
ENSMUSG00000030946	Lhpp	1.07339
ENSMUSG00000020111	Micu1	-1.22077
ENSMUSG00000025289	Prdx4	0.953866
ENSMUSG00000038623	Tm6sf1	-1.86487
ENSMUSG00000024887	Asah2	-3.63668
ENSMUSG00000090625	Gm20721	0.777668
ENSMUSG00000020372	Rack1	0.882067
ENSMUSG00000025812	Pard3	-0.873938
ENSMUSG00000001525	Tubb5	1.08308
ENSMUSG00000036850	Mrpl41	0.956301
ENSMUSG00000020444	Guk1	-0.590997
ENSMUSG00000020393	Kremen1	-1.27338
ENSMUSG00000048546	Tob2	-1.05393
ENSMUSG00000027523	Gnas	0.761162
ENSMUSG00000030554	Synm	-1.66155
ENSMUSG00000018286	Psmb6	0.851079
ENSMUSG00000103621	Gm38366	-4.67432
ENSMUSG00000011884	Gltp	-1.46045
ENSMUSG00000034282	Evpl	-1.19893
ENSMUSG00000034994	Eef2	0.827366
ENSMUSG00000026304	Rab17	7.7785
ENSMUSG00000032011	Thy1	2.84367
ENSMUSG00000031818	Cox4i1	1.13195
ENSMUSG00000006362	Cbfa2t3	-3.37004
ENSMUSG00000024944	Arl2	0.909296
ENSMUSG00000022463	Srebf2	-0.642471
ENSMUSG00000045136	Tubb2b	-2.41497
ENSMUSG00000056418	BC043934	3.99495
ENSMUSG00000040963	Asgr2	-5.87558
ENSMUSG00000028238	Atp6v0d2	-5.54526
ENSMUSG00000111345	Gm48562	-7.36898
ENSMUSG00000025240	Sacm1l	-0.85885
ENSMUSG00000032741	Tpcn1	-2.19998
ENSMUSG00000027509	Rae1	0.636132
ENSMUSG00000041707	Tmem273	-6.6284
ENSMUSG00000069678	Pcgf1	1.03518
ENSMUSG00000038151	Prdm1	-2.67628
ENSMUSG00000030879	Mrpl17	0.568894
ENSMUSG00000022186	Oxct1	0.64588
ENSMUSG00000028525	Pde4b	-1.51726
ENSMUSG00000048897	Zfp710	-1.195
ENSMUSG00000032094	Cd3d	4.44117
ENSMUSG00000057666	Gapdh	0.903316
ENSMUSG00000001025	S100a6	1.93602
ENSMUSG00000042734	Ttc9	-1.90669
ENSMUSG00000032261	Sh3bgrl2	-1.42084
ENSMUSG00000038880	Mrps34	0.816041
ENSMUSG00000064371	mt-Tt	-2.34648
ENSMUSG00000086998	Gm16033	-5.03548
ENSMUSG00000026499	Acbd3	-1.12593
ENSMUSG00000028076	Cd1d1	-2.38265
ENSMUSG00000106247	Gm43720	-1.20412
ENSMUSG00000115252	Gm48996	-4.81574
ENSMUSG00000063406	Tmed5	-1.03363
ENSMUSG00000024501	Dpysl3	1.75261
ENSMUSG00000044551	9930012K11Rik	-2.09816
ENSMUSG00000075703	Selenoi	-1.61912
ENSMUSG00000020532	Acaca	-1.39595
ENSMUSG00000022964	Tmem50b	-0.71141
ENSMUSG00000034575	Tent4a	-1.01733
ENSMUSG00000035960	Apex1	0.902931
ENSMUSG00000026848	Tor1b	-0.753006
ENSMUSG00000028382	Ptbp3	-0.804696
ENSMUSG00000023972	Ptk7	1.15855
ENSMUSG00000041954	Tnfrsf18	1.92164
ENSMUSG00000024085	Man2a1	-1.45764
ENSMUSG00000087327	Gm15884	0.692842
ENSMUSG00000079298	Klrb1b	3.42412
ENSMUSG00000044338	Aplnr	-5.97371
ENSMUSG00000029430	Ran	0.631816
ENSMUSG00000021773	Comtd1	1.02653
ENSMUSG00000054258	Gm5082	-19.3212
ENSMUSG00000101892	9130401M01Rik	0.606652
ENSMUSG00000030232	Aebp2	-1.12188
ENSMUSG00000022748	Cmss1	0.998696
ENSMUSG00000052593	Adam17	-1.01369
ENSMUSG00000064289	Tank	-0.726084
ENSMUSG00000039497	Dse	-2.30416
ENSMUSG00000031021	Tmem9b	-0.754919
ENSMUSG00000021846	Peli2	1.71244
ENSMUSG00000019158	Tmem160	0.950548
ENSMUSG00000021262	Evl	2.36435
ENSMUSG00000040488	Ltbp4	1.06596
ENSMUSG00000041859	Mcm3	1.51746
ENSMUSG00000056612	Ppp1r14b	0.749794
ENSMUSG00000047988	4933428G20Rik	-2.56414
ENSMUSG00000051343	Rab11fip5	-1.48077
ENSMUSG00000100394	Gm28791	-4.284
ENSMUSG00000106344	Mir1892	-1.06766
ENSMUSG00000105813	Gm42928	-2.54666
ENSMUSG00000022387	Brd1	-1.03984
ENSMUSG00000022972	Cfap298	0.914278
ENSMUSG00000091264	Smim13	-1.24092
ENSMUSG00000023088	Abcc1	-0.595601
ENSMUSG00000000399	Ndufa9	0.730395
ENSMUSG00000015133	Lrrk1	-1.3223
ENSMUSG00000023104	Rfc2	1.11846
ENSMUSG00000035437	Rabgap1	-0.885203
ENSMUSG00000013822	Elof1	0.615932
ENSMUSG00000017679	Ttpal	-1.70364
ENSMUSG00000021281	Tnfaip2	-2.67076
ENSMUSG00000038774	Ascc3	-1.14547
ENSMUSG00000032946	Rasgrp2	-3.26687
ENSMUSG00000030774	Pak1	-0.984385
ENSMUSG00000006673	Qrich1	-0.591581
ENSMUSG00000021469	Msx2	1.2131
ENSMUSG00000026223	Itm2c	1.0975
ENSMUSG00000058351	Smim4	1.29454
ENSMUSG00000028383	Hsdl2	-0.773124
ENSMUSG00000059602	Syn3	1.89792
ENSMUSG00000032091	Tmprss4	-1.12042
ENSMUSG00000042737	Dpm3	1.09309
ENSMUSG00000034265	Zdhhc14	-2.08045
ENSMUSG00000003868	Ruvbl2	0.916301
ENSMUSG00000028100	Nudt17	-1.1401
ENSMUSG00000090387	Gm17056	-2.95611
ENSMUSG00000117603	Gm50037	0.981227
ENSMUSG00000020173	Cobl	-1.80325
ENSMUSG00000090077	Lime1	1.45575
ENSMUSG00000118107	Gm34455	-2.86692
ENSMUSG00000111203	Gm48719	4.20389
ENSMUSG00000106149	Gm43430	-3.71036
ENSMUSG00000028195	Ccn1	1.60806
ENSMUSG00000026170	Cyp27a1	-1.69868
ENSMUSG00000024784	Gpha2	7.00696
ENSMUSG00000026491	Ahctf1	-1.44791
ENSMUSG00000066551	Hmgb1	1.01958
ENSMUSG00000028944	Prkag2	0.900864
ENSMUSG00000013155	Enkd1	1.91654
ENSMUSG00000032349	Elovl5	-1.33722
ENSMUSG00000036430	Tbcc	1.02133
ENSMUSG00000000881	Dlg3	-1.21555
ENSMUSG00000056515	Rab31	-1.89952
ENSMUSG00000044359	P2ry4	-6.68993
ENSMUSG00000066867	Oas1e	-2.40035
ENSMUSG00000038600	Atp6v0a4	-1.29458
ENSMUSG00000030887	Pdzd9	0.698489
ENSMUSG00000073538	E330020D12Rik	-2.73094
ENSMUSG00000020411	Nipal4	-1.23345
ENSMUSG00000039904	Gpr37	-1.56614
ENSMUSG00000020149	Rab1a	-0.435288
ENSMUSG00000016510	Mtif3	0.659516
ENSMUSG00000036087	Slain2	-1.03973
ENSMUSG00000033967	Rnf225	-1.2213
ENSMUSG00000058446	Znrf2	-0.849813
ENSMUSG00000040033	Stat2	-1.58786
ENSMUSG00000028879	Stx12	-0.736741
ENSMUSG00000026970	Rbms1	-0.780273
ENSMUSG00000048154	Kmt2d	-0.796786
ENSMUSG00000029073	Cptp	-1.83022
ENSMUSG00000023826	Prkn	-1.89279
ENSMUSG00000076752	Trgc2	4.10716
ENSMUSG00000029009	Mthfr	-1.79738
ENSMUSG00000020282	Rhbdf1	-0.933254
ENSMUSG00000024847	Aip	0.797677
ENSMUSG00000035356	Nfkbiz	-1.3866
ENSMUSG00000042462	Dctpp1	0.914887
ENSMUSG00000022040	Ephx2	1.60725
ENSMUSG00000016503	Gtf3a	0.700989
ENSMUSG00000072582	Ptrh2	0.775207
ENSMUSG00000021103	Mnat1	0.965432
ENSMUSG00000121297		-1.70175
ENSMUSG00000103593	Gm37352	-1.54613
ENSMUSG00000017802	Retreg3	-1.22845
ENSMUSG00000028964	Park7	0.844035
ENSMUSG00000102070	Gm28661	-2.19434
ENSMUSG00000073600	Prob1	-1.61666
ENSMUSG00000034171	Faah	-1.36679
ENSMUSG00000085295	4930430E12Rik	-6.55023
ENSMUSG00000063611	Gm10134	-3.48405
ENSMUSG00000047293	Gpr15	7.01895
ENSMUSG00000024136	Dnase1l2	-1.51923
ENSMUSG00000038301	Snx10	-2.10645
ENSMUSG00000046546	Fam43a	-1.42434
ENSMUSG00000039989	Cbx4	-1.54113
ENSMUSG00000024538	Ppic	1.94232
ENSMUSG00000047126	Cltc	-0.921694
ENSMUSG00000078122	F630028O10Rik	-6.95289
ENSMUSG00000030839	Sergef	0.744297
ENSMUSG00000075588	Hoxb2	1.199
ENSMUSG00000020949	Fkbp3	0.971277
ENSMUSG00000059734	Ndufs8	0.851896
ENSMUSG00000087259	2610035D17Rik	-1.95605
ENSMUSG00000025648	Pfkfb4	-1.68839
ENSMUSG00000024059	Clip4	-1.02863
ENSMUSG00000034917	Tjp3	-1.33983
ENSMUSG00000020608	Smc6	0.971353
ENSMUSG00000095677	Dynlt1f	0.843875
ENSMUSG00000109539	Gm44667	-4.18127
ENSMUSG00000053819	Camk2d	-0.787831
ENSMUSG00000035239	Neu3	-2.58591
ENSMUSG00000074151	Nlrc5	-1.2218
ENSMUSG00000028362	Tnfsf8	4.70255
ENSMUSG00000054611	Kdm2a	-1.05356
ENSMUSG00000003559	As3mt	-2.90294
ENSMUSG00000001123	Lgals9	1.40884
ENSMUSG00000065389	Gm23100	-4.39299
ENSMUSG00000005981	Trap1	0.663883
ENSMUSG00000009687	Fxyd5	1.7935
ENSMUSG00000022681	Ntan1	0.622843
ENSMUSG00000025665	Rps6ka6	-1.61263
ENSMUSG00000052769	Gm9889	-6.17829
ENSMUSG00000024965	Fermt3	-1.58775
ENSMUSG00000068747	Sort1	-1.52909
ENSMUSG00000072772	Grcc10	0.922756
ENSMUSG00000107478	Gm45234	0.91041
ENSMUSG00000020064	Herc4	-1.45548
ENSMUSG00000020843	Timm22	0.715016
ENSMUSG00000029610	Aimp2	0.644316
ENSMUSG00000017652	Cd40	-3.38168
ENSMUSG00000030663	1110004F10Rik	0.637411
ENSMUSG00000037772	Mrpl23	0.980156
ENSMUSG00000021890	Eaf1	-0.950309
ENSMUSG00000026343	Gpr39	7.58994
ENSMUSG00000098489	Mir7678	3.72106
ENSMUSG00000043448	Gjc2	-2.92077
ENSMUSG00000089829	Gm16565	3.58795
ENSMUSG00000110234	Gm45799	0.791471
ENSMUSG00000087291	Gm11946	-1.36343
ENSMUSG00002075825	Gm55585	-5.12554
ENSMUSG00000006235	Epor	-2.78589
ENSMUSG00000060636	Rpl35a	1.71407
ENSMUSG00000031563	Wwc2	-1.10758
ENSMUSG00000087381	Gm16008	1.86818
ENSMUSG00000006398	Cdc20	2.35536
ENSMUSG00000020415	Pttg1	1.58703
ENSMUSG00000030188	Magohb	0.853177
ENSMUSG00000082286	Pisd-ps1	3.35488
ENSMUSG00000031788	Kifc3	-1.71342
ENSMUSG00000067001	Serpinb7	-1.67599
ENSMUSG00000009185	Ccl8	-5.74179
ENSMUSG00000047388	Atmin	-1.23842
ENSMUSG00000071724	Smpd5	1.53936
ENSMUSG00000099470	Gm29340	-6.11948
ENSMUSG00000024187	Fam234a	-1.32194
ENSMUSG00000091659	Gm17099	-1.14343
ENSMUSG00000020986	Sec23a	-1.0681
ENSMUSG00000025092	Hspa12a	-1.76037
ENSMUSG00000032501	Trib1	-1.07619
ENSMUSG00000020086	Macroh2a2	1.9131
ENSMUSG00000025885	Myo5b	-2.57011
ENSMUSG00000026411	Tmem9	1.27563
ENSMUSG00000030713	Klk7	-2.41148
ENSMUSG00000059278	Naa38	1.18117
ENSMUSG00000058655	Eif4b	0.591447
ENSMUSG00000044433	Camsap3	-1.49004
ENSMUSG00000022469	Rapgef3	3.02455
ENSMUSG00000086763	Plxna4os1	-6.81661
ENSMUSG00000041164	Zmiz2	-0.782305
ENSMUSG00000103094	Gm37558	-3.38202
ENSMUSG00000001802	Lrp3	-5.06086
ENSMUSG00000035828	Pim3	-1.60983
ENSMUSG00000043505	Gimap5	6.78528
ENSMUSG00000039783	Kmo	-4.74632
ENSMUSG00000017004	Svs5	7.95039
ENSMUSG00000114723	5530402G07Rik	-6.60326
ENSMUSG00000024774	Ankrd22	-0.823487
ENSMUSG00000110498	A630001O12Rik	-6.72307
ENSMUSG00000021027	Ralgapa1	-1.01872
ENSMUSG00000026638	Irf6	-1.02139
ENSMUSG00000070056	Mfhas1	-1.37574
ENSMUSG00000021553	Slc28a3	-7.06161
ENSMUSG00000036639	Nudt1	0.903371
ENSMUSG00000091890	A830073O21Rik	4.12282
ENSMUSG00000039007	Cpq	-3.04425
ENSMUSG00000032872	Cyb5r4	-1.10994
ENSMUSG00000020376	Rnf130	-0.935124
ENSMUSG00000059089	Fcgr4	-7.14659
ENSMUSG00000105326	6030400A10Rik	-4.55182
ENSMUSG00000031119	Gpc4	1.20399
ENSMUSG00000034832	Tet3	-1.20046
ENSMUSG00000032661	Oas3	-4.516
ENSMUSG00000032565	Nudt16	-2.41885
ENSMUSG00000090564	A430057M04Rik	1.04918
ENSMUSG00000018770	Atp5g3	0.933247
ENSMUSG00000028542	Slc6a9	-0.793387
ENSMUSG00000039701	Usp53	-1.38068
ENSMUSG00000025287	Acot9	0.926439
ENSMUSG00000027108	Ola1	0.551586
ENSMUSG00000050856	Atp5k	1.25237
ENSMUSG00000046006	Gapt	-3.87141
ENSMUSG00000019214	Chtf18	-1.81579
ENSMUSG00000040715	Rsc1a1	-1.04846
ENSMUSG00000083384	Gm12813	-2.65204
ENSMUSG00000062012	Zfp13	2.67469
ENSMUSG00000060962	Dmkn	-1.04445
ENSMUSG00000030739	Myh14	-1.8965
ENSMUSG00000017417	Plxdc1	1.70439
ENSMUSG00000020189	Osbpl8	-1.27695
ENSMUSG00000025163	Cd7	4.53999
ENSMUSG00000022537	Tmem44	2.533
ENSMUSG00000083282	Ctsf	1.08748
ENSMUSG00000020566	Atp6v1c2	-0.878905
ENSMUSG00000035585	Tsen34	0.758021
ENSMUSG00000018166	Erbb3	-1.10105
ENSMUSG00000064357	mt-Atp6	-2.02087
ENSMUSG00000040848	Sft2d2	-0.761574
ENSMUSG00000062054	Iah1	0.875903
ENSMUSG00000055737	Ghr	-0.872387
ENSMUSG00000109695	Gm31166	-2.02116
ENSMUSG00000114005	Gm24474	2.18736
ENSMUSG00000025795	Rassf3	-1.27787
ENSMUSG00000033114	Slc35d2	-1.12614
ENSMUSG00000025492	Ifitm3	1.91986
ENSMUSG00000080893	Ndufa12-ps	1.48045
ENSMUSG00000026344	Lypd1	7.06386
ENSMUSG00000031981	Capn9	-3.00042
ENSMUSG00000033825	Tpsb2	-9.71211
ENSMUSG00000044533	Rps2	0.97993
ENSMUSG00000090559	Gm17137	-7.45574
ENSMUSG00000021040	Slirp	0.802214
ENSMUSG00000021115	Vrk1	1.23762
ENSMUSG00000043939	A530064D06Rik	-7.62778
ENSMUSG00000090357	Gm17077	-1.23324
ENSMUSG00000040112	Mrps35	0.948781
ENSMUSG00000059534	Uqcr10	1.14508
ENSMUSG00000102869	Norad	-0.963312
ENSMUSG00000062078	Qki	-0.57149
ENSMUSG00000017830	Dhx58	-2.80551
ENSMUSG00000032690	Oas2	-4.45527
ENSMUSG00000035215	Lsm7	1.0535
ENSMUSG00000067288	Rps28	1.24541
ENSMUSG00000103766	Gm38392	-1.34392
ENSMUSG00000044811	Cd300c2	-4.71196
ENSMUSG00000030123	Plxnd1	-2.48926
ENSMUSG00000023050	Map3k12	0.879777
ENSMUSG00000021235	Coq6	0.957132
ENSMUSG00002076984	Gm56260	-2.6906
ENSMUSG00000042719	Naa25	-0.83931
ENSMUSG00000028832	Stmn1	1.43344
ENSMUSG00000062647	Rpl7a	0.924175
ENSMUSG00000030057	Cnbp	0.551133
ENSMUSG00000027579	Srms	-3.03975
ENSMUSG00000031700	Gpt2	-1.07997
ENSMUSG00000033047	Eif3l	0.630158
ENSMUSG00000090877	Hspa1b	1.50963
ENSMUSG00000113665	Gm47603	-7.48339
ENSMUSG00000025503	Taldo1	0.67624
ENSMUSG00000089768	Tmsb15b1	2.20342
ENSMUSG00000020859	Spag9	-1.45535
ENSMUSG00000028398	Dmac1	0.653778
ENSMUSG00000104449	Gm37255	-4.38747
ENSMUSG00000001891	Ugp2	0.597106
ENSMUSG00000049848	Ceacam19	-1.83939
ENSMUSG00000060288	Ppih	1.04291
ENSMUSG00000025809	Itgb1	0.741573
ENSMUSG00000105728	Gm42819	-5.55399
ENSMUSG00000034192	Lsm3	1.25813
ENSMUSG00000039206	Daglb	-1.05817
ENSMUSG00000028393	Alad	1.36832
ENSMUSG00000016427	Ndufa1	1.17127
ENSMUSG00000020268	Lyrm7	3.63482
ENSMUSG00000001441	Npepps	-1.04649
ENSMUSG00000073722	4931408C20Rik	-8.61479
ENSMUSG00000032279	Idh3a	0.628656
ENSMUSG00000024683	Mrpl16	0.756786
ENSMUSG00000034656	Cacna1a	-2.22696
ENSMUSG00000121385		-4.63764
ENSMUSG00000024824	Rad9a	0.503985
ENSMUSG00000109926	Gm45808	0.878249
ENSMUSG00000054836	Elp6	1.13238
ENSMUSG00000028646	Rragc	-0.927194
ENSMUSG00000039156	Stim2	-1.27506
ENSMUSG00000026858	Miga2	-1.21155
ENSMUSG00000094627	Gm10182	2.01464
ENSMUSG00000062526	Mppe1	-0.994292
ENSMUSG00000026672	Optn	-2.46151
ENSMUSG00000010911	Apip	1.11155
ENSMUSG00000024969	Mark2	-1.07257
ENSMUSG00000031400	G6pdx	-1.09563
ENSMUSG00000057278	Snrpg	1.23489
ENSMUSG00000032754	Slc8b1	-1.22083
ENSMUSG00000025025	Mxi1	-0.841758
ENSMUSG00000055762	Eef1d	0.605254
ENSMUSG00000006611	Hfe	-1.46482
ENSMUSG00000001156	Mxd1	-1.51842
ENSMUSG00000103497	Gm37407	-6.73924
ENSMUSG00000030397	Mark4	-1.06287
ENSMUSG00000015214	Mtmr1	-0.895525
ENSMUSG00000025544	Tm9sf2	-0.791616
ENSMUSG00000057388	Mrpl18	0.642651
ENSMUSG00000002384	Bmp8b	0.892302
ENSMUSG00000064326	Siva1	1.33133
ENSMUSG00000038876	Rnf146	-0.540892
ENSMUSG00000090799	Klhl33	-5.61462
ENSMUSG00000029299	Abcg3	-6.01655
ENSMUSG00000049775	Tmsb4x	1.23909
ENSMUSG00000031508	Ankrd10	0.723474
ENSMUSG00000087658	Hotairm1	1.56316
ENSMUSG00000086327	Slfn5os	-5.93627
ENSMUSG00000026029	Casp8	-1.02378
ENSMUSG00000033184	Tmed7	-0.664644
ENSMUSG00000006315	Tmem147	0.666885
ENSMUSG00000022415	Syngr1	-1.43951
ENSMUSG00000022098	Bmp1	1.53567
ENSMUSG00000049109	Themis	5.18595
ENSMUSG00000022102	Dok2	-2.01762
ENSMUSG00000006715	Gmnn	0.969814
ENSMUSG00000036330	Slc18a1	-2.24267
ENSMUSG00000039232	Stx11	-1.17241
ENSMUSG00000110593	Gm45822	-1.39448
ENSMUSG00000053877	Srcap	-0.593592
ENSMUSG00000008958	Vps72	0.680717
ENSMUSG00000032554	Trf	-2.06717
ENSMUSG00000092901	Mir5130	-4.53069
ENSMUSG00000025962	Fastkd2	0.792496
ENSMUSG00000074183	Gsta1	-2.44449
ENSMUSG00000015766	Eps8	-2.46622
ENSMUSG00000020018	Snrpf	0.941136
ENSMUSG00000006800	Sulf2	-1.57781
ENSMUSG00000030203	Dusp16	-1.47645
ENSMUSG00000058056	Palld	0.939569
ENSMUSG00000063273	Naa15	-0.621159
ENSMUSG00000064342	mt-Ti	-2.22923
ENSMUSG00000040146	Rgl3	-5.7501
ENSMUSG00000030660	Pik3c2a	-1.152
ENSMUSG00000021792	Prxl2a	1.7939
ENSMUSG00000029394	Cdk2ap1	0.610557
ENSMUSG00000022124	Fbxl3	-1.04896
ENSMUSG00000028460	Sit1	3.41912
ENSMUSG00000031101	Sash3	2.13203
ENSMUSG00000020846	Rflnb	1.59727
ENSMUSG00000029915	Clec5a	-2.23412
ENSMUSG00000115779	4930592A05Rik	-3.18866
ENSMUSG00000000884	Gnb1l	0.95038
ENSMUSG00000037211	Spry1	-1.0591
ENSMUSG00000117796	Gm35406	-4.17716
ENSMUSG00000027111	Itga6	0.819313
ENSMUSG00000031367	Ap1s2	-1.44641
ENSMUSG00000052293	Taf9	0.609038
ENSMUSG00000110841	Gpx4-ps2	1.20415
ENSMUSG00000084947	Gm15594	-2.8804
ENSMUSG00000024691	Fam111a	-1.15365
ENSMUSG00000018593	Sparc	1.56042
ENSMUSG00000029246	Ppat	1.32122
ENSMUSG00000018012	Rac3	1.08663
ENSMUSG00000019761	Krt10	-1.3694
ENSMUSG00000041939	Mvk	-1.11255
ENSMUSG00000037013	Ss18	-0.950081
ENSMUSG00000036168	Ccdc38	0.939556
ENSMUSG00000035248	Tut7	-0.856461
ENSMUSG00000028630	Dyrk2	-0.954532
ENSMUSG00000036594	H2-Aa	-1.64667
ENSMUSG00000010307	Tmem86a	-1.95365
ENSMUSG00000072955	Tmsb15l	2.05845
ENSMUSG00000035242	Oaz1	0.779325
ENSMUSG00000079478	Znrd2	0.996128
ENSMUSG00000051154	Commd3	0.737587
ENSMUSG00000024210	Ip6k3	-2.20376
ENSMUSG00000025150	Cbr2	-1.2306
ENSMUSG00000030200	Bcl2l14	-2.26974
ENSMUSG00000022204	Ngdn	0.652576
ENSMUSG00000066553	Gm6969	6.00135
ENSMUSG00000037563	Rps16	1.06115
ENSMUSG00000036257	Pnpla8	-0.678929
ENSMUSG00000070501	Ifi214	-6.18839
ENSMUSG00000104052	Gm38125	-5.97689
ENSMUSG00000068758	Il3ra	-3.10571
ENSMUSG00000027342	Pcna	0.879666
ENSMUSG00000018446	C1qbp	0.803132
ENSMUSG00000075706	Gpx4	1.08121
ENSMUSG00000024197	Plin3	0.627584
ENSMUSG00000104445	Rhbg	-1.36519
ENSMUSG00000076867	Trdv4	3.82836
ENSMUSG00000085237	Gm15406	1.53796
ENSMUSG00000006219	Fblim1	-2.26409
ENSMUSG00000064023	Klk8	-2.2105
ENSMUSG00000028322	Exosc3	0.721078
ENSMUSG00000108584	Gm45216	1.30354
ENSMUSG00000069601	Ank3	-1.57139
ENSMUSG00000020219	Timm13	0.711802
ENSMUSG00000087692	Gm11940	-1.44456
ENSMUSG00000032827	Ppp1r9a	-6.7815
ENSMUSG00000022265	Ank	-1.61279
ENSMUSG00000005973	Rcn1	-1.02116
ENSMUSG00000018509	Cenpv	1.03158
ENSMUSG00000031546	Gins4	0.647329
ENSMUSG00000087545	Gm13966	-1.71525
ENSMUSG00000001420	Tmem79	-0.822094
ENSMUSG00000021963	Sap18	0.524818
ENSMUSG00000120705		-4.21067
ENSMUSG00000030499	Kctd15	-1.27556
ENSMUSG00000024349	Sting1	-2.23922
ENSMUSG00000003469	Phyhip	-0.976357
ENSMUSG00000034566	Atp5h	0.886828
ENSMUSG00000044337	Ackr3	1.58134
ENSMUSG00000115067	Dpep2	-1.30661
ENSMUSG00000059552	Trp53	0.774425
ENSMUSG00000024457	Trim26	-0.808407
ENSMUSG00000035885	Cox8a	0.914617
ENSMUSG00000024065	Ehd3	3.72263
ENSMUSG00000046865	Fbl	0.61277
ENSMUSG00000001348	Acp5	1.27172
ENSMUSG00000041700	Lhfpl1	-1.74917
ENSMUSG00000028138	Adh5	0.864492
ENSMUSG00000038365	Fbxo25	0.885168
ENSMUSG00000049659	Aftph	-0.714344
ENSMUSG00000086350	B230369F24Rik	-7.07016
ENSMUSG00002076457	Gm55884	-0.839531
ENSMUSG00000091337	Eid1	0.602019
ENSMUSG00000005732	Ranbp1	0.823684
ENSMUSG00000086241	4930483K19Rik	-1.48336
ENSMUSG00000078941	Ak6	0.582085
ENSMUSG00000117916	9630028I04Rik	-2.94175
ENSMUSG00000027068	Dhrs9	-2.08599
ENSMUSG00000060548	Tnfrsf19	0.770969
ENSMUSG00000044328	Trp53i13	1.20304
ENSMUSG00000002477	Snrpd1	0.93943
ENSMUSG00000048439	Nupl2	-1.11579
ENSMUSG00000027293	Ehd4	-0.721589
ENSMUSG00000035268	Pkig	-0.871301
ENSMUSG00000047730	Fcgbp	2.09809
ENSMUSG00000029298	Gbp9	-2.77771
ENSMUSG00000008398	Elk3	-1.77069
ENSMUSG00000038304	Cd160	4.07267
ENSMUSG00000105704	Gm43055	-1.34613
ENSMUSG00000068391	Chrac1	0.773104
ENSMUSG00000068874	Selenbp1	-1.58751
ENSMUSG00000021650	Ptcd2	0.975261
ENSMUSG00000021039	Snw1	0.679346
ENSMUSG00000016386	Mpped2	7.75105
ENSMUSG00000063052	Lrrc40	0.793203
ENSMUSG00000024811	Tnks2	-0.986355
ENSMUSG00000033752	Mnd1	1.83364
ENSMUSG00000039759	Thap3	0.965107
ENSMUSG00000037098	Rab11fip3	-0.973166
ENSMUSG00000025006	Sorbs1	-1.77486
ENSMUSG00000039611	Pgap4	-1.82304
ENSMUSG00000032171	Pin1	0.65331
ENSMUSG00000041012	Cmtm8	-1.36376
ENSMUSG00000056310	Tyw1	0.852141
ENSMUSG00000041685	Fcho2	-0.854457
ENSMUSG00000035048	Anapc13	1.09089
ENSMUSG00000029759	Pon3	-1.13279
ENSMUSG00000056394	Lig1	1.68854
ENSMUSG00000020640	Itsn2	-0.93569
ENSMUSG00000032015	Pou2f3	-0.699777
ENSMUSG00000099070	Mir8119	4.19817
ENSMUSG00000120319		-6.23122
ENSMUSG00000117789	Gm50388	0.493725
ENSMUSG00000012848	Rps5	0.982197
ENSMUSG00000016995	Matn4	-2.20406
ENSMUSG00000110689	Gm45731	-2.99925
ENSMUSG00000021024	Psma6	0.721584
ENSMUSG00000063445	Nmral1	1.04347
ENSMUSG00000063856	Gpx1	1.17627
ENSMUSG00000028893	Sesn2	-1.30703
ENSMUSG00000049470	Aff4	-1.30866
ENSMUSG00000035834	Polr3g	-0.771286
ENSMUSG00000061666	Gdpd1	-1.70012
ENSMUSG00000031320	Rps4x	0.924665
ENSMUSG00000024910	Ctsw	4.08656
ENSMUSG00000017007	Rbpjl	-3.56057
ENSMUSG00000000440	Pparg	2.07635
ENSMUSG00000117294	Gm49839	-6.44632
ENSMUSG00000104030	5330406M23Rik	-2.94332
ENSMUSG00000026632	Tatdn3	1.06808
ENSMUSG00000025969	Nrp2	-1.61996
ENSMUSG00000031754	Nudt21	0.738734
ENSMUSG00000020895	Tmem107	0.967699
ENSMUSG00000103672	Gm37621	-4.40082
ENSMUSG00000036782	Klhl13	-3.39558
ENSMUSG00000046157	Tmem229b	-2.45326
ENSMUSG00000040690	Col16a1	1.53955
ENSMUSG00000024163	Mapk8ip3	0.65702
ENSMUSG00000029614	Rpl6	0.896329
ENSMUSG00000089996	Tmsb15b2	2.07914
ENSMUSG00000041567	Serpina12	-4.62457
ENSMUSG00000020829	Slc46a1	-1.05517
ENSMUSG00000038456	Dennd2a	-3.26742
ENSMUSG00000028636	Ppcs	1.06221
ENSMUSG00000060803	Gstp1	0.916409
ENSMUSG00000063904	Dpp3	-0.771048
ENSMUSG00000014444	Piezo1	-1.07174
ENSMUSG00000034349	Smc4	1.13891
ENSMUSG00000015994	Fnta	0.554728
ENSMUSG00000116594	Gm49601	-0.900094
ENSMUSG00000045757	Zfp764	0.988369
ENSMUSG00002074924	Gm56052	1.7095
ENSMUSG00000031505	Naxd	0.501362
ENSMUSG00000053687	Dpep2	-1.25307
ENSMUSG00000025354	Dnajc14	-0.631856
ENSMUSG00000034932	Mrpl54	0.70481
ENSMUSG00000020520	Galnt10	-1.03394
ENSMUSG00000033105	Lss	-1.35892
ENSMUSG00000036687	Tmem184a	-0.848325
ENSMUSG00000068101	Cenpm	2.50706
ENSMUSG00000000782	Tcf7	1.90435
ENSMUSG00000102664	Gm38380	-4.06253
ENSMUSG00000034157	Cipc	-1.12043
ENSMUSG00000028495	Rps6	0.989245
ENSMUSG00000026933	Camsap1	-1.35112
ENSMUSG00000061119	Prcp	-0.860088
ENSMUSG00000026727	Rsu1	0.619017
ENSMUSG00000068246	Apol9b	2.40195
ENSMUSG00000121570		0.811125
ENSMUSG00000021065	Fut8	-0.873705
ENSMUSG00000061838	Suclg2	0.761238
ENSMUSG00000116504	I730030J21Rik	7.12719
ENSMUSG00002076637	Gm56050	1.51922
ENSMUSG00000026867	Gapvd1	-0.755942
ENSMUSG00000038168	P3h2	0.737598
ENSMUSG00000049807	Arhgap23	-1.50784
ENSMUSG00000062382	Ftl1-ps1	-1.23478
ENSMUSG00000031023	Akip1	0.874041
ENSMUSG00000034685	Fam171a2	2.63898
ENSMUSG00000084844	Hoxb3os	1.20246
ENSMUSG00000055188	Rbm3os	0.860449
ENSMUSG00000086835	Gm11775	4.41287
ENSMUSG00000117575	Gm36486	-3.40205
ENSMUSG00000093507	Gm20627	-1.62612
ENSMUSG00000059070	Rpl18	0.897461
ENSMUSG00000121068		1.16353
ENSMUSG00000027954	Efna1	0.909557
ENSMUSG00000014769	Psmb1	0.699564
ENSMUSG00000032239	Rp9	0.946477
ENSMUSG00000040565	Btaf1	-1.67127
ENSMUSG00000073987	Ggh	-0.853115
ENSMUSG00000035200	Chrnb4	-2.97664
ENSMUSG00000024516	Sec11c	-0.685472
ENSMUSG00000027947	Il6ra	-1.02911
ENSMUSG00000096176	Trdd2	2.85295
ENSMUSG00000029545	Acads	1.01152
ENSMUSG00000022225	Cma1	-8.82155
ENSMUSG00000006585	Cdt1	1.7161
ENSMUSG00000103284	3110080O07Rik	-3.18913
ENSMUSG00000025439	Clns1a	0.623441
ENSMUSG00000054716	Zfp771	0.878051
ENSMUSG00000025340	Rabgef1	-1.0688
ENSMUSG00000045983	Eif4g1	-0.983029
ENSMUSG00000002660	Clpp	0.592119
ENSMUSG00000023330	Dtwd1	0.964824
ENSMUSG00000045193	Cirbp	1.06984
ENSMUSG00000007476	Lrrc8a	-1.06568
ENSMUSG00000030978	Rrm1	0.995699
ENSMUSG00000015943	Bola1	1.26092
ENSMUSG00000022676	Snai2	1.06772
ENSMUSG00000016252	Atp5e	0.937811
ENSMUSG00000024524	Gnal	-1.10952
ENSMUSG00000000278	Scpep1	-1.30794
ENSMUSG00000031246	Sh3bgrl	-1.16544
ENSMUSG00000030172	Erc1	-0.981807
ENSMUSG00000027323	Rad51	0.806304
ENSMUSG00000090222	Ifi203-ps	-5.96158
ENSMUSG00000121011		-5.90605
ENSMUSG00000109498	Gm45222	-5.41766
ENSMUSG00000013622	Atraid	0.647008
ENSMUSG00000054693	Adam10	-0.937719
ENSMUSG00000097004	4731419I09Rik	-1.06161
ENSMUSG00000031388	Naa10	0.796304
ENSMUSG00000070780	Rbm47	-1.04306
ENSMUSG00000031145	Prickle3	0.721776
ENSMUSG00000040269	Mrps28	0.777209
ENSMUSG00000037060	Cavin3	1.18043
ENSMUSG00000045545	Krt14	2.04525
ENSMUSG00000009418	Nav1	-2.76492
ENSMUSG00000026021	Sumo1	0.698443
ENSMUSG00000091199	Gm2619	-5.79849
ENSMUSG00000026489	Coq8a	0.919431
ENSMUSG00000037606	Osbpl5	-1.11413
ENSMUSG00000104973	A530041M06Rik	-4.28956
ENSMUSG00000109574	B230206I08Rik	-4.47808
ENSMUSG00000029178	Klf3	-1.03131
ENSMUSG00000071866	Ppia	0.988044
ENSMUSG00000108854	D830036C21Rik	-2.33071
ENSMUSG00000079435	Rpl36a	1.10344
ENSMUSG00000097315	Gm26568	-1.14662
ENSMUSG00000031714	Gab1	-1.44816
ENSMUSG00000049044	Rapgef4	1.39372
ENSMUSG00000052560	Cpne8	1.3573
ENSMUSG00000052957	Gas1	1.70845
ENSMUSG00000027739	Rab33b	-1.04678
ENSMUSG00000087615	Pnpla1os	-1.27631
ENSMUSG00000028741	Mrto4	0.679929
ENSMUSG00000027573	Gid8	-0.71724
ENSMUSG00000025060	Slk	-1.03468
ENSMUSG00000021559	Dapk1	-1.88419
ENSMUSG00000055148	Klf2	-1.55961
ENSMUSG00000106254	Gm42907	-4.1392
ENSMUSG00000026087	Mrpl30	0.841513
ENSMUSG00000107876	Gm43936	-3.7714
ENSMUSG00000030844	Rgs10	-1.08035
ENSMUSG00000020545	Lrrc72	3.47409
ENSMUSG00000033685	Ucp2	1.09683
ENSMUSG00000028713	Cyp4b1	1.41497
ENSMUSG00000064347	mt-Ta	-2.57594
ENSMUSG00000086756	Gm14051	-3.24667
ENSMUSG00000120991		-1.5862
ENSMUSG00000022014	Epsti1	-2.28694
ENSMUSG00000055069	Rab39	-4.83156
ENSMUSG00000018476	Kdm6b	-1.66823
ENSMUSG00000025234	Arih1	-0.850931
ENSMUSG00000116226	Gm49502	-4.1467
ENSMUSG00000003380	Rabac1	0.664831
ENSMUSG00000017639	Rab11fip4	-1.09463
ENSMUSG00000090173	Fbxw10	-3.86847
ENSMUSG00000002326	Gmpr2	0.686946
ENSMUSG00000018381	Abi3	1.59718
ENSMUSG00000020163	Uqcr11	0.973323
ENSMUSG00000084552	Gm24840	-4.76168
ENSMUSG00000107086	Gm43808	-0.834598
ENSMUSG00000089847	Timm10b	0.708882
ENSMUSG00000020022	Ndufa12	0.916486
ENSMUSG00000031158	Timm17b	0.607702
ENSMUSG00000037369	Kdm6a	-0.727978
ENSMUSG00000049422	Chchd10	1.5469
ENSMUSG00000120673		-3.56205
ENSMUSG00000025064	Col17a1	1.14295
ENSMUSG00000027287	Snap23	-0.933341
ENSMUSG00000015094	Npdc1	0.827474
ENSMUSG00000031821	Gins2	1.42875
ENSMUSG00000093327	Mir5107	-1.74522
ENSMUSG00000107470	Gm3375	0.56901
ENSMUSG00000028798	Eif3i	0.625821
ENSMUSG00000043866	Taf10	0.408786
ENSMUSG00000063882	Uqcrh	0.97864
ENSMUSG00000073678	Pgap1	-1.20071
ENSMUSG00000001700	Gramd3	-1.04276
ENSMUSG00000007888	Crlf1	1.61543
ENSMUSG00000024208	Uqcc2	0.877346
ENSMUSG00000063851	Rnf183	6.93053
ENSMUSG00000025486	Sirt3	1.03339
ENSMUSG00000005625	Psmd4	0.543736
ENSMUSG00000063457	Rps15	1.00083
ENSMUSG00000008763	Man1a2	-0.812198
ENSMUSG00000057092	Fxyd3	1.24818
ENSMUSG00000046589	Lrrc8e	-1.14403
ENSMUSG00000025154	Arhgap19	-1.80493
ENSMUSG00000044894	Uqcrq	0.807277
ENSMUSG00000106636	Gm43813	-3.53508
ENSMUSG00000090778	Gm3235	-2.6409
ENSMUSG00000078453	Abracl	0.84531
ENSMUSG00000106535	Gm43031	-7.46422
[truncated: 2,916 more rows]

## Sheet: E6(Lrig+Conf+)vsWT(Lrig+Conf+)
ensemblGeneID	geneName	log2FoldChange
ENSMUSG00000024014	Pim1	-2.22333
ENSMUSG00000097125	Gm26885	-2.56737
ENSMUSG00000029135	Fosl2	-1.33538
ENSMUSG00000022548	Apod	5.70371
ENSMUSG00000117861	1810058N15Rik	-2.36627
ENSMUSG00000044786	Zfp36	-1.65046
ENSMUSG00000109243	Gm45867	2.08445
ENSMUSG00000032554	Trf	2.64024
ENSMUSG00000035356	Nfkbiz	-1.66592
ENSMUSG00000052889	Prkcb	1.65864
ENSMUSG00000024190	Dusp1	-1.55483
ENSMUSG00000067389	Gm17080	1.00626
ENSMUSG00000029380	Cxcl1	-3.24494
ENSMUSG00000047501	Cldn4	-2.29975
ENSMUSG00000062353	Gm15772	4.41719
ENSMUSG00000109901	Chmp1b	-0.617845
ENSMUSG00000023942	Slc29a1	0.984226
ENSMUSG00000000078	Klf6	-1.2288
ENSMUSG00000003051	Elf3	-1.90946
ENSMUSG00000060216	Arrb2	1.16037
ENSMUSG00000019577	Pdk4	-2.79396
ENSMUSG00000024965	Fermt3	1.85004
ENSMUSG00000022489	Pde1b	4.50017
ENSMUSG00000027750	Postn	2.25435
ENSMUSG00000024922	Ovol1	-2.19514
ENSMUSG00000038418	Egr1	-1.22414
ENSMUSG00000016559	H3f3b	-1.40054
ENSMUSG00000030790	Adm	-2.24236
ENSMUSG00000048373	Fgfbp1	-1.10744
ENSMUSG00000028967	Errfi1	-1.68337
ENSMUSG00000103403	Gm37931	3.49633
ENSMUSG00000033863	Klf9	-1.23333
ENSMUSG00000051316	Taf7	-1.10228
ENSMUSG00000053716	Dusp7	-0.957123
ENSMUSG00000019850	Tnfaip3	-2.13664
ENSMUSG00000076609	Igkc	6.35183
ENSMUSG00000060586	H2-Eb1	1.73598
ENSMUSG00000111639	1700019L13Rik	-1.63643
ENSMUSG00000022512	Cldn1	-0.876551
ENSMUSG00000015355	Cd48	1.9868
ENSMUSG00000032501	Trib1	-1.1439
ENSMUSG00000045730	Adrb2	-0.909664
ENSMUSG00000022387	Brd1	-1.06769
ENSMUSG00000034158	Lrrc58	-1.13971
ENSMUSG00000003545	Fosb	-1.76075
ENSMUSG00000032515	Csrnp1	-1.39481
ENSMUSG00000045165	AI467606	2.49661
ENSMUSG00000006021	Kptn	0.716829
ENSMUSG00000030707	Coro1a	1.81877
ENSMUSG00000039238	Zfp750	-1.32036
ENSMUSG00000024521	Pmaip1	-1.5358
ENSMUSG00000033730	Egr3	-1.32477
ENSMUSG00000121137		-4.31137
ENSMUSG00000001741	Il16	2.16687
ENSMUSG00000074580	4931440P22Rik	-1.48822
ENSMUSG00000022462	Slc38a2	-1.02702
ENSMUSG00000026819	Slc25a25	-1.69597
ENSMUSG00000037649	H2-DMa	1.26766
ENSMUSG00000028525	Pde4b	-1.44935
ENSMUSG00000058427	Cxcl2	-4.3436
ENSMUSG00000045757	Zfp764	1.06984
ENSMUSG00000026728	Vim	1.89467
ENSMUSG00000035020	Epgn	-2.74917
ENSMUSG00000031101	Sash3	2.20736
ENSMUSG00000024381	Bin1	1.6667
ENSMUSG00000063015	Ccni	0.570118
ENSMUSG00000068246	Apol9b	2.57418
ENSMUSG00000040747	Cd53	1.8202
ENSMUSG00000114934	Gm48342	-0.668986
ENSMUSG00000114436	Gm48283	2.38611
ENSMUSG00000083282	Ctsf	1.0804
ENSMUSG00000029377	Ereg	-2.93785
ENSMUSG00000109695	Gm31166	-2.00624
ENSMUSG00000107317	Gm19719	1.45214
ENSMUSG00000048154	Kmt2d	-0.776018
ENSMUSG00000027660	Skil	-1.5894
ENSMUSG00000030223	Ptpro	2.26893
ENSMUSG00000028211	Trp53inp1	-1.40805
ENSMUSG00000024042	Sik1	-1.7793
ENSMUSG00000056501	Cebpb	-1.07259
ENSMUSG00000021998	Lcp1	1.76039
ENSMUSG00000042677	Zc3h12a	-1.80738
ENSMUSG00000027358	Bmp2	-1.43391
ENSMUSG00000043832	Clec4a3	2.74489
ENSMUSG00000047281	Sfn	-1.36866
ENSMUSG00000079598	Clec2l	1.94744
ENSMUSG00000090054	Gm15629	1.89961
ENSMUSG00000105103	Gm43191	-0.791904
ENSMUSG00000043953	Ccrl2	-1.99132
ENSMUSG00000009687	Fxyd5	1.70462
ENSMUSG00000038894	Irs2	-1.38131
ENSMUSG00000027459	Fam110a	-1.23976
ENSMUSG00000052837	Junb	-1.28371
ENSMUSG00000051495	Irf2bp2	-0.722789
ENSMUSG00000029378	Areg	-2.31488
ENSMUSG00000059412	Fxyd2	3.56632
ENSMUSG00000056493	Foxk1	-0.888638
ENSMUSG00000036594	H2-Aa	1.6232
ENSMUSG00000117757	Gm50169	-0.785922
ENSMUSG00000026480	Ncf2	1.69829
ENSMUSG00000063171	Rps4l	1.49754
ENSMUSG00000045826	Ptprcap	1.05445
ENSMUSG00000095098	Ccdc85b	-2.22005
ENSMUSG00000098955	Mir6935	-2.11885
ENSMUSG00000003752	Itpkc	-1.40409
ENSMUSG00000034936	Arl4d	-1.09926
ENSMUSG00000063651	Cnfn	1.29383
ENSMUSG00000019102	Aldh3a1	2.17012
ENSMUSG00000022893	Adamts1	-1.56951
ENSMUSG00000090213	Peds1	-1.0454
ENSMUSG00000073421	H2-Ab1	1.724
ENSMUSG00000020183	Cpm	-1.36957
ENSMUSG00000062825	Actg1	-0.99601
ENSMUSG00000060063	Alox5ap	1.30537
ENSMUSG00000034171	Faah	1.27138
ENSMUSG00000040229	Gpr34	2.29937
ENSMUSG00000050777	Tmem37	1.62644
ENSMUSG00000060791	Gmfg	1.92023
ENSMUSG00000074064	Mlycd	0.610296
ENSMUSG00000024830	Rps6kb2	1.17621
ENSMUSG00000038521	C1s1	2.88127
ENSMUSG00000020423	Btg2	-1.44864
ENSMUSG00000018507	Trpv2	1.93642
ENSMUSG00000060962	Dmkn	-0.971043
ENSMUSG00000033319	Fem1c	-1.09002
ENSMUSG00000055817	Mta3	0.681251
ENSMUSG00000024696	Lpxn	2.0088
ENSMUSG00000033047	Eif3l	0.589983
ENSMUSG00000025981	Coq10b	-1.46552
ENSMUSG00000091017	Garin4	-2.52786
ENSMUSG00000105601	Gm42725	2.0184
ENSMUSG00002076664	Gm55891	-1.00353
ENSMUSG00000034640	Tiparp	-1.50561
ENSMUSG00000002910	Arrdc2	1.29753
ENSMUSG00000096938	9530052E02Rik	-1.3547
ENSMUSG00000022453	Naga	0.811685
ENSMUSG00000026942	Traf2	0.994545
ENSMUSG00000045817	Zfp36l2	-1.0282
ENSMUSG00000098557	Kctd12	-1.37202
ENSMUSG00000032193	Ldlr	-1.20289
ENSMUSG00000079293	Clec7a	4.64675
ENSMUSG00000083405	Gm15725	-1.38164
ENSMUSG00000089715	Cbx6	1.76766
ENSMUSG00000022040	Ephx2	1.43283
ENSMUSG00000024610	Cd74	1.72448
ENSMUSG00000092341	Malat1	-1.76998
ENSMUSG00000076617	Ighm	2.05026
ENSMUSG00000023224	Serping1	4.01734
ENSMUSG00000091971	Hspa1a	1.38642
ENSMUSG00000036894	Rap2b	-1.21042
ENSMUSG00000019139	Isyna1	0.916222
ENSMUSG00000046062	Ppp1r15b	-1.1119
ENSMUSG00000093930	Hmgcs1	-0.586952
ENSMUSG00000074874	Ctla2b	1.68508
ENSMUSG00000046731	Kctd11	-1.18955
ENSMUSG00000066704	Cyp2b19	1.88655
ENSMUSG00000050549	Fam241a	-0.855381
ENSMUSG00000030798	Cd37	1.92536
ENSMUSG00000074622	Mafb	-0.940901
ENSMUSG00000033488	Cryzl2	2.09463
ENSMUSG00000033508	Asprv1	-1.34269
ENSMUSG00000054364	Rhob	-1.10227
ENSMUSG00000024084	Qpct	2.28287
ENSMUSG00000093327	Mir5107	1.71299
ENSMUSG00000025213	Kazald1	1.17311
ENSMUSG00000087177	E130307A14Rik	0.590663
ENSMUSG00000101304	Plet1os	-1.84364
ENSMUSG00000017493	Igfbp4	1.01489
ENSMUSG00000022102	Dok2	1.88889
ENSMUSG00000027523	Gnas	0.636693
ENSMUSG00000087107	AI662270	1.84673
ENSMUSG00000109947	Gm45669	2.20517
ENSMUSG00000121069		-3.78842
ENSMUSG00000031304	Il2rg	1.4276
ENSMUSG00000025979	Mob4	-0.628048
ENSMUSG00000002668	Dennd1c	1.27805
ENSMUSG00000049516	Spty2d1	-1.02336
ENSMUSG00000090314	2310050C09Rik	1.6036
ENSMUSG00000089911	Mfsd14a	-0.60249
ENSMUSG00000034786	Gpsm3	1.87661
ENSMUSG00000021025	Nfkbia	-1.47424
ENSMUSG00000034928	Rnf44	-0.935045
ENSMUSG00000090625	Gm20721	0.64091
ENSMUSG00000102349	Gm37376	-1.75926
ENSMUSG00000053687	Dpep2	1.26394
ENSMUSG00000039661	Dusp26	2.94915
ENSMUSG00000030272	Camk1	0.914307
ENSMUSG00000035273	Hpse	2.29536
ENSMUSG00000018774	Cd68	1.4516
ENSMUSG00000044408	Sptssa	-0.718318
ENSMUSG00000106874	Gm20186	-2.30981
ENSMUSG00000019278	Dpep1	5.06671
ENSMUSG00000013698	Pea15a	0.835763
ENSMUSG00000032915	Adgre4	2.48262
ENSMUSG00000032068	Plet1	-1.84511
ENSMUSG00000032127	Vps11	0.661099
ENSMUSG00000000594	Gm2a	0.978852
ENSMUSG00000098188	Sowahc	-1.13044
ENSMUSG00000035828	Pim3	-1.38933
ENSMUSG00000018899	Irf1	-1.77948
ENSMUSG00000018819	Lsp1	1.71631
ENSMUSG00000030792	Dkkl1	1.47434
ENSMUSG00000103030	E330011M16Rik	-1.27954
ENSMUSG00000034634	Ly6d	-0.952237
ENSMUSG00000048865	Arhgap30	1.77133
ENSMUSG00000040699	Limd2	1.21664
ENSMUSG00000004837	Grap	1.97677
ENSMUSG00000004951	Hspb1	-1.28168
ENSMUSG00000024397	Aif1	1.89447
ENSMUSG00000019539	Rcn3	1.95467
ENSMUSG00000021367	Edn1	-1.67043
ENSMUSG00000100280	Gm28417	1.34888
ENSMUSG00000031765	Mt1	-1.69522
ENSMUSG00000052087	Rgs14	1.70203
ENSMUSG00000037916	Ndufv1	0.657849
ENSMUSG00000052144	Ppp4r2	-1.13569
ENSMUSG00000070639	Lrrc8b	-1.18548
ENSMUSG00000022197	Pdzd2	-0.878278
ENSMUSG00000029022	Miip	0.664508
ENSMUSG00000028655	Mfsd2a	-1.60348
ENSMUSG00000026956	Uap1l1	0.753501
ENSMUSG00000028207	Asph	-0.809752
ENSMUSG00000029466	Anapc7	0.718465
ENSMUSG00000029661	Col1a2	3.26902
ENSMUSG00000041912	Tdrkh	2.08797
ENSMUSG00000000753	Serpinf1	4.11195
ENSMUSG00000034116	Vav1	1.72871
ENSMUSG00000024935	Slc1a1	-2.0895
ENSMUSG00000025485	Ric8a	0.709591
ENSMUSG00000048163	Selplg	1.7888
ENSMUSG00000053706	B430305J03Rik	-1.1139
ENSMUSG00000056941	Commd7	0.461186
ENSMUSG00000027806	Tsc22d2	-1.3342
ENSMUSG00000031207	Msn	0.93803
ENSMUSG00000078786	BC024978	-0.997861
ENSMUSG00000028381	Ugcg	-1.13854
ENSMUSG00000115067	Dpep2	1.22124
ENSMUSG00000024486	Hbegf	-1.68495
ENSMUSG00000071724	Smpd5	1.2641
ENSMUSG00000005034	Prkacb	1.53525
ENSMUSG00000005947	Itgae	1.72402
ENSMUSG00000002963	Pnkp	0.636198
ENSMUSG00000002550	Uck1	0.851193
ENSMUSG00000017009	Sdc4	-0.580924
ENSMUSG00000040152	Thbs1	-2.15512
ENSMUSG00000032412	Atp1b3	-0.526869
ENSMUSG00000040254	Sema3d	-1.22058
ENSMUSG00000006519	Cyba	1.42871
ENSMUSG00000049470	Aff4	-1.14081
ENSMUSG00000022488	Nckap1l	2.0662
ENSMUSG00000018008	Cyth4	2.18024
ENSMUSG00000041570	Camsap2	-0.765374
ENSMUSG00000079659	Tmem243	0.815176
ENSMUSG00000028403	Zdhhc21	-0.834873
ENSMUSG00000025701	Alox5	1.5064
ENSMUSG00000022657	Cd96	1.95842
ENSMUSG00000032333	Stoml1	1.19888
ENSMUSG00000026864	Hspa5	-1.14908
ENSMUSG00000020120	Plek	2.52787
ENSMUSG00000047515	BC049715	-0.99835
ENSMUSG00000070354	Evi2	1.39163
ENSMUSG00000020241	Col6a2	2.85965
ENSMUSG00000015950	Ncf1	1.83577
ENSMUSG00000030050	Gkn1	-1.31708
ENSMUSG00000013707	Tnfaip8l2	1.35333
ENSMUSG00000060703	Cd302	1.71373
ENSMUSG00000001891	Ugp2	0.493022
ENSMUSG00000120667		-1.67061
ENSMUSG00000002111	Spi1	1.34484
ENSMUSG00000034855	Cxcl10	-1.72646
ENSMUSG00000092609	Gm20481	1.2761
ENSMUSG00000060733	Ipmk	-0.953529
ENSMUSG00000028889	Yrdc	-0.58476
ENSMUSG00000021250	Fos	-1.0523
ENSMUSG00000002699	Lcp2	1.90146
ENSMUSG00000030103	Bhlhe40	-1.35498
ENSMUSG00000118642	AY036118	1.28662
ENSMUSG00000028680	Plk3	-1.69112
ENSMUSG00000022947	Cbr3	0.502405
ENSMUSG00000028849	Map7d1	-0.809681
ENSMUSG00000038352	Arl5c	1.56994
ENSMUSG00000037573	Tob1	-1.08493
ENSMUSG00000022610	Mapk12	1.64751
ENSMUSG00000048490	Nrip1	-1.23236
ENSMUSG00000097640	Gm20033	-1.17977
ENSMUSG00000026385	Dbi	-0.776991
ENSMUSG00000051397	Tacstd2	-0.842348
ENSMUSG00000040212	Emp3	1.4758
ENSMUSG00000040345	Arhgap9	1.70538
ENSMUSG00000033220	Rac2	1.79149
ENSMUSG00000030275	Etnk1	-1.26804
ENSMUSG00000027863	Cd2	1.73166
ENSMUSG00000028581	Laptm5	1.65678
ENSMUSG00000037331	Larp1	-0.561202
ENSMUSG00000026223	Itm2c	0.846665
ENSMUSG00000034783	Cd207	1.91203
ENSMUSG00000043004	Gng2	1.55855
ENSMUSG00000058715	Fcer1g	1.51707
ENSMUSG00000032322	Pstpip1	1.66659
ENSMUSG00000025780	Itih5	0.833852
ENSMUSG00000003037	Rab8a	0.441627
ENSMUSG00000051650	B3gnt2	-0.742183
ENSMUSG00000003032	Klf4	-1.10718
ENSMUSG00000022048	Dpysl2	1.65392
ENSMUSG00000021930	Spryd7	-0.842276
ENSMUSG00000047407	Tgif1	-0.762669
ENSMUSG00002076161	Rn7sk	1.49815
ENSMUSG00000031613	Hpgd	1.37305
ENSMUSG00000029627	Zkscan14	0.608495
ENSMUSG00000020893	Per1	-1.58555
ENSMUSG00000061436	Hipk2	-0.704046
ENSMUSG00000002881	Nab1	-0.706302
ENSMUSG00000028949	Smarcd3	0.637409
ENSMUSG00000022108	Itm2b	-0.677145
ENSMUSG00000035569	Ankrd11	-0.766639
ENSMUSG00000031969	Acad8	0.614303
ENSMUSG00000030064	Frmd4b	-0.582336
ENSMUSG00000060090	Rp2	-0.670782
ENSMUSG00000015994	Fnta	0.46419
ENSMUSG00000039481	Nrtn	0.882701
ENSMUSG00000039483	Asb6	0.878345
ENSMUSG00000106344	Mir1892	-0.805352
ENSMUSG00000039316	Rftn1	1.71232
ENSMUSG00000071715	Ncf4	1.29201
ENSMUSG00000050029	Rap2c	-0.803749
ENSMUSG00000029439	Sfswap	-0.750818
ENSMUSG00000036833	Pnpla7	1.23477
ENSMUSG00000064372	mt-Tp	-1.18939
ENSMUSG00000027620	Rbm39	-0.746574
ENSMUSG00000010025	Aldh3a2	0.790815
ENSMUSG00000025487	Psmd13	0.379366
ENSMUSG00000038623	Tm6sf1	1.41875
ENSMUSG00000030557	Mef2a	-0.78643
ENSMUSG00000120586		-1.57429
ENSMUSG00000028035	Dnajb4	-1.06659
ENSMUSG00000114635	Gm49392	1.4784
ENSMUSG00000115222	Gm49747	1.95222
ENSMUSG00000048027	Rgmb	-0.604777
ENSMUSG00000038412	Higd1a	-0.696889
ENSMUSG00000117519	Gm41664	-0.529475
ENSMUSG00000087341	0610040F04Rik	-1.47173
ENSMUSG00000120563		-1.68582
ENSMUSG00000028672	Hmgcl	0.732634
ENSMUSG00000038642	Ctss	1.39707
ENSMUSG00000063253	Scoc	-0.853637
ENSMUSG00000006906	Stambp	0.385313
ENSMUSG00000061981	Flot2	1.30064
ENSMUSG00000042599	Kdm7a	-1.1416
ENSMUSG00000102425	Gm26616	-1.5889
ENSMUSG00000016028	Celsr1	-0.887302
ENSMUSG00000019842	Traf3ip2	0.579239
ENSMUSG00000092595	Gm20427	0.359098
ENSMUSG00000029298	Gbp9	3.23031
ENSMUSG00000001504	Irx2	-0.769673
ENSMUSG00000037887	Dusp8	-1.1313
ENSMUSG00000005148	Klf5	-0.777527
ENSMUSG00000011008	Mcoln2	2.08696
ENSMUSG00000026970	Rbms1	-0.581224
ENSMUSG00000035840	Lysmd3	-0.764551
ENSMUSG00000006740	Kif5b	-0.457511
ENSMUSG00000114432	Gm49391	1.49018
ENSMUSG00000019960	Dusp6	-1.07053
ENSMUSG00000019122	Ccl9	-3.22703
ENSMUSG00000104605	Gm42922	-1.11948
ENSMUSG00000026637	Traf5	0.732328
ENSMUSG00000078921	Tgtp2	2.35423
ENSMUSG00000090394	4930523C07Rik	-0.956288
ENSMUSG00000020573	Pik3cg	1.78828
ENSMUSG00000066278	Vps37b	-1.24515
ENSMUSG00000040280	Ndufa4l2	-1.14855
ENSMUSG00000025486	Sirt3	0.86089
ENSMUSG00000030921	Trim30a	2.85715
ENSMUSG00000002107	Celf2	1.18817
ENSMUSG00000030579	Tyrobp	1.04936
ENSMUSG00000001285	Myg1	0.47571
ENSMUSG00000063406	Tmed5	-0.740486
ENSMUSG00000037369	Kdm6a	-0.604916
ENSMUSG00000029503	P2rx2	1.81814
ENSMUSG00000024679	Ms4a6d	2.61583
ENSMUSG00000026791	Slc2a8	0.720032
ENSMUSG00000001123	Lgals9	1.03753
ENSMUSG00000018339	Gpx3	1.79716
ENSMUSG00000027829	Ccnl1	-1.28803
ENSMUSG00000018239	Zcchc10	-0.884498
ENSMUSG00000079057	Cyp4v3	0.956002
ENSMUSG00000006418	Rnf114	0.565014
ENSMUSG00000000902	Smarcb1	0.506134
ENSMUSG00000043421	Hilpda	-1.24716
ENSMUSG00000040451	Sgms1	-0.488862
ENSMUSG00000072620	Slfn2	2.05454
ENSMUSG00000023067	Cdkn1a	-0.790366
ENSMUSG00000028757	Ddost	0.494304
ENSMUSG00000117050	1700023B13Rik	-0.824755
ENSMUSG00000120357		1.32777
ENSMUSG00000103041	Gm37305	-1.17765
ENSMUSG00000024812	Tjp2	-0.74161
ENSMUSG00000022346	Myc	-1.29524
ENSMUSG00000046808	Atp10d	-0.781623
ENSMUSG00000001751	Naglu	1.01451
ENSMUSG00000020101	Vsir	1.21602
ENSMUSG00000026878	Rab14	-0.564994
ENSMUSG00000036478	Btg1	-0.592178
ENSMUSG00000025157	Zdhhc16	0.480436
ENSMUSG00000092274	Neat1	-1.48994
ENSMUSG00000030605	Mfge8	1.85225
ENSMUSG00000020437	Myo1g	1.76637
ENSMUSG00000024824	Rad9a	0.37914
ENSMUSG00000022469	Rapgef3	2.20039
ENSMUSG00000017831	Rab5a	-0.549008
ENSMUSG00000028086	Fbxw7	-0.911281
ENSMUSG00000076492	Trbj2-1	1.42134
ENSMUSG00000029484	Anxa3	-1.00219
ENSMUSG00000027466	Rbck1	0.603217
ENSMUSG00000092405	Gm20402	-0.832461
ENSMUSG00000024766	Lipo3	1.71166
ENSMUSG00000024349	Sting1	1.80109
ENSMUSG00000005763	Cd247	1.95999
ENSMUSG00000031387	Renbp	1.28893
ENSMUSG00000025220	Oga	-0.58243
ENSMUSG00000027219	Slc28a2	4.04293
ENSMUSG00000026126	Ptpn18	1.0485
ENSMUSG00000028165	Cisd2	-0.467232
ENSMUSG00000020184	Mdm2	-0.670153
ENSMUSG00000006445	Epha2	-0.949896
ENSMUSG00000019822	Smpd2	0.728506
ENSMUSG00000061111	Mcrip1	0.529643
ENSMUSG00000026816	Gtf3c5	0.590829
ENSMUSG00000059195	Gm12715	-1.4505
ENSMUSG00000097215	Gm26550	-0.688864
ENSMUSG00000037989	Wnk2	-1.35921
ENSMUSG00000027509	Rae1	0.439005
ENSMUSG00000091337	Eid1	0.459038
ENSMUSG00000012422	Tmem167	-0.438485
ENSMUSG00000087366	Junos	-1.14333
ENSMUSG00000035109	Shc4	0.478983
ENSMUSG00000020801	Med31	-0.646882
ENSMUSG00000044037	Als2cl	-0.878052
ENSMUSG00000026357	Rgs18	1.53444
ENSMUSG00000035559	Mpv17l2	0.54912
ENSMUSG00000020275	Rel	-1.23924
ENSMUSG00000059479	B3gnt8	0.476205
ENSMUSG00000031239	Itm2a	2.8232
ENSMUSG00000029204	Rhoh	1.59734
ENSMUSG00000025024	Smndc1	-0.609275
ENSMUSG00000121177		1.17934
ENSMUSG00000024501	Dpysl3	1.20455
ENSMUSG00000032300	1700017B05Rik	-0.722723
ENSMUSG00000060098	Prmt7	0.472823
ENSMUSG00000022272	Myo10	-0.758946
ENSMUSG00000031089	Slc6a14	-2.23954
ENSMUSG00000032562	Gnai2	0.670996
ENSMUSG00000031016	Wee1	-1.01444
ENSMUSG00000064109	Hcst	1.72272
ENSMUSG00000009585	Apobec3	2.0602
ENSMUSG00000022912	Pros1	0.881969
ENSMUSG00000039232	Stx11	-0.876022
ENSMUSG00000038267	Slc22a23	-0.986338
ENSMUSG00000035621	Midn	-1.0764
ENSMUSG00000042406	Atf4	-0.847406
ENSMUSG00000021840	Mapk1ip1l	-0.566455
ENSMUSG00000028879	Stx12	-0.516108
ENSMUSG00000034595	Ppp1r18	0.986224
ENSMUSG00000016194	Hsd11b1	1.78234
ENSMUSG00000078851	H2ac25	0.691364
ENSMUSG00000090877	Hspa1b	1.09182
ENSMUSG00000106375	Gm43361	-1.3095
ENSMUSG00000034574	Daam1	-0.716934
ENSMUSG00000029176	Anapc4	0.613695
ENSMUSG00000042510	AA986860	-0.806818
ENSMUSG00000040723	Rcsd1	1.75465
ENSMUSG00000108436	Gm44851	-1.78947
ENSMUSG00000035530	Eif1	-0.722992
ENSMUSG00000034957	Cebpa	-0.582476
ENSMUSG00000036931	Nfkbid	-1.45939
ENSMUSG00000061755	Bod1l	-0.787378
ENSMUSG00000072872	Rybp	-1.14355
ENSMUSG00000040722	Scamp5	-2.75874
ENSMUSG00000019929	Dcn	3.42303
ENSMUSG00000044167	Foxo1	-0.662569
ENSMUSG00000035697	Arhgap45	1.34039
ENSMUSG00000019158	Tmem160	0.646835
ENSMUSG00000001473	Tubb6	-1.2105
ENSMUSG00000036845	Lin37	0.526226
ENSMUSG00000023034	Nr4a1	-1.47675
ENSMUSG00000031897	Psmb10	0.599559
ENSMUSG00000022760	Thap7	0.410053
ENSMUSG00000007379	Dennd2c	-0.971561
ENSMUSG00000038552	Fndc4	1.00598
ENSMUSG00000102725	Gm37939	-1.17328
ENSMUSG00000040990	Sh3kbp1	1.13933
ENSMUSG00000040128	Pnrc1	-0.667751
ENSMUSG00000022285	Ywhaz	-0.534895
ENSMUSG00000029064	Gnb1	0.705665
ENSMUSG00000022895	Ets2	-0.624081
ENSMUSG00000032093	Cd3e	1.96179
ENSMUSG00000037032	Apbb1	1.21546
ENSMUSG00000020308	Tpgs1	0.564843
ENSMUSG00000057176	Ccdc189	0.534613
ENSMUSG00000040435	Ppp1r15a	-1.23179
ENSMUSG00000039217	Il18	-1.16488
ENSMUSG00000078771	Evi2a	1.36181
ENSMUSG00000030232	Aebp2	-0.756976
ENSMUSG00000020577	Tspan13	1.50991
ENSMUSG00000051339	2900026A02Rik	-0.725698
ENSMUSG00000008167	Fbxw9	0.790769
ENSMUSG00000047260	Emc6	-0.632657
ENSMUSG00000020077	Srgn	1.67656
ENSMUSG00000021115	Vrk1	0.871174
ENSMUSG00000057454	Lypd3	-0.640057
ENSMUSG00000003033	Ap1m1	0.646384
ENSMUSG00000053158	Fes	1.46991
ENSMUSG00000057672	Pkn1	1.15963
ENSMUSG00000048200	Cracr2b	0.557792
ENSMUSG00000055541	Lair1	2.2667
ENSMUSG00000052160	Pld4	1.77915
ENSMUSG00000030149	Klrk1	2.39161
ENSMUSG00000051000	Fhip1a	-0.801158
ENSMUSG00000019143	Hars2	0.675348
ENSMUSG00000067001	Serpinb7	-1.15437
ENSMUSG00000017466	Timp2	1.18803
ENSMUSG00000101859	Gm29233	-2.41721
ENSMUSG00000023571	C1qtnf12	0.911976
ENSMUSG00000024912	Fosl1	-2.7476
ENSMUSG00000057191	AB124611	1.55404
ENSMUSG00000027610	Gss	0.423987
ENSMUSG00000022831	Hcls1	1.51516
ENSMUSG00000025161	Slc16a3	-1.00708
ENSMUSG00000030780	Rusf1	0.890107
ENSMUSG00000053877	Srcap	-0.429488
ENSMUSG00000036073	Galt	0.786717
ENSMUSG00000022602	Arc	-1.24883
ENSMUSG00000003559	As3mt	2.41685
ENSMUSG00000040021	Lats1	-0.628939

## Sheet: WT(Lrig+Conf+)vsWT(Lrig-Conf+)
ensemblGeneID	geneName	log2FoldChange
ENSMUSG00000018927	Ccl6	-10.0512
ENSMUSG00000036887	C1qa	-9.31638
ENSMUSG00000019122	Ccl9	-9.718
ENSMUSG00000073985	Gm10602	-7.60966
ENSMUSG00000001128	Cfp	-9.32242
ENSMUSG00000032725	Folr2	-10.7926
ENSMUSG00000026938	Fcna	-11.4821
ENSMUSG00000015852	Fcrls	-8.4543
ENSMUSG00000052403	Fcnaos	-9.19795
ENSMUSG00000029373	Pf4	-11.2259
ENSMUSG00000031495	Cd209d	-10.1246
ENSMUSG00000036905	C1qb	-11.0341
ENSMUSG00000052160	Pld4	-9.58562
ENSMUSG00000018774	Cd68	-6.55141
ENSMUSG00000031494	Cd209a	-8.72649
ENSMUSG00000029925	Tbxas1	-7.24587
ENSMUSG00000061100	Retnla	-10.0228
ENSMUSG00000060791	Gmfg	-7.03089
ENSMUSG00000060063	Alox5ap	-4.89088
ENSMUSG00000030579	Tyrobp	-5.05131
ENSMUSG00000026126	Ptpn18	-4.7331
ENSMUSG00000107317	Gm19719	-4.95854
ENSMUSG00000040950	Mgl2	-9.59345
ENSMUSG00000049130	C5ar1	-11.4747
ENSMUSG00000050777	Tmem37	-5.79746
ENSMUSG00000026656	Fcgr2b	-7.41458
ENSMUSG00000051439	Cd14	-6.27442
ENSMUSG00000030787	Lyve1	-8.23358
ENSMUSG00000059326	Csf2ra	-3.80492
ENSMUSG00000069516	Lyz2	-8.65701
ENSMUSG00000100280	Gm28417	-4.93652
ENSMUSG00000026177	Slc11a1	-8.09861
ENSMUSG00000114608	Gm36161	-8.80539
ENSMUSG00000043832	Clec4a3	-8.68416
ENSMUSG00000038642	Ctss	-5.8603
ENSMUSG00000054662	Ano9	-2.27696
ENSMUSG00000018752	Tnfsfm13	-4.81297
ENSMUSG00000041202	Pla2g2d	-7.26608
ENSMUSG00000089669	Tnfsf13	-4.89558
ENSMUSG00000040552	C3ar1	-7.55024
ENSMUSG00000021423	Ly86	-7.10385
ENSMUSG00000020377	Ltc4s	-4.60442
ENSMUSG00000036896	C1qc	-10.5236
ENSMUSG00000024672	Ms4a7	-9.637
ENSMUSG00000060703	Cd302	-6.25691
ENSMUSG00000063651	Cnfn	-4.10898
ENSMUSG00000097887	Gm26542	-4.50655
ENSMUSG00000008845	Cd163	-8.0553
ENSMUSG00000024663	Rab3il1	-5.9389
ENSMUSG00000039518	Cdsn	-6.87125
ENSMUSG00000020017	Hal	-4.30179
ENSMUSG00000031875	Cmtm3	-3.23753
ENSMUSG00000002111	Spi1	-4.76258
ENSMUSG00000042228	Lyn	-3.98331
ENSMUSG00000024397	Aif1	-5.84336
ENSMUSG00000059412	Fxyd2	-10.3049
ENSMUSG00000024679	Ms4a6d	-9.30307
ENSMUSG00000000958	Slc7a7	-5.56644
ENSMUSG00000004814	Ccl24	-11.1006
ENSMUSG00000059498	Fcgr3	-6.90875
ENSMUSG00000025279	Dnase1l3	-4.44079
ENSMUSG00000002944	Cd36	-7.43773
ENSMUSG00000042129	Rassf4	-3.73683
ENSMUSG00000026480	Ncf2	-4.72013
ENSMUSG00000090314	2310050C09Rik	-4.96409
ENSMUSG00000101389	Ms4a4a	-11.899
ENSMUSG00000037617	Spag1	-4.35658
ENSMUSG00000058818	Pirb	-6.98017
ENSMUSG00000018339	Gpx3	-6.34171
ENSMUSG00000079168	Cd209g	-12.1735
ENSMUSG00000114871	Gm21370	-8.30085
ENSMUSG00000026365	Cfh	-10.1994
ENSMUSG00000024621	Csf1r	-5.48677
ENSMUSG00000038543	BC028528	-4.51261
ENSMUSG00000006519	Cyba	-4.5246
ENSMUSG00000017737	Mmp9	-6.08667
ENSMUSG00000044626	Liph	-4.15187
ENSMUSG00000026712	Mrc1	-11.5177
ENSMUSG00000055976	Cldn23	-4.56556
ENSMUSG00000058427	Cxcl2	-6.13205
ENSMUSG00000004730	Adgre1	-5.96902
ENSMUSG00000046805	Mpeg1	-6.65509
ENSMUSG00000036908	Unc93b1	-4.70293
ENSMUSG00000059832	Kprp	-5.98916
ENSMUSG00000016256	Ctsz	-3.6783
ENSMUSG00000022218	Tgm1	-3.0576
ENSMUSG00000005413	Hmox1	-2.96738
ENSMUSG00000030272	Camk1	-2.60327
ENSMUSG00000015947	Fcgr1	-6.76572
ENSMUSG00000005583	Mef2c	-6.36184
ENSMUSG00000085890	Tnfsf13os	-4.00932
ENSMUSG00000025810	Nrp1	-5.33744
ENSMUSG00000032724	Abtb2	-3.58544
ENSMUSG00000030786	Itgam	-4.83835
ENSMUSG00000003420	Fcgrt	-4.07185
ENSMUSG00000048120	Entpd1	-6.10375
ENSMUSG00000017754	Pltp	-4.44729
ENSMUSG00000051906	Cd209f	-10.9619
ENSMUSG00000020120	Plek	-7.09741
ENSMUSG00000030148	Clec4a2	-6.67949
ENSMUSG00000116710	Gm6557	-4.07911
ENSMUSG00000072620	Slfn2	-6.45587
ENSMUSG00000000318	Clec10a	-10.3362
ENSMUSG00000120878		-11.1233
ENSMUSG00000058099	Nfam1	-5.31419
ENSMUSG00000049988	Lrrc25	-6.83101
ENSMUSG00000030792	Dkkl1	-4.0806
ENSMUSG00000051043	Gprc5c	-6.16213
ENSMUSG00000034652	Cd300a	-9.04409
ENSMUSG00000052384	Nrros	-5.55253
ENSMUSG00000004609	Cd33	-7.37667
ENSMUSG00000025232	Hexa	-4.20667
ENSMUSG00000022901	Cd86	-5.31244
ENSMUSG00000062593	Gm49339	-9.71674
ENSMUSG00000044139	Prss53	-2.69043
ENSMUSG00000112148	Lilrb4a	-9.66046
ENSMUSG00000108596	Gm49368	-4.74425
ENSMUSG00000044322	Dsc1	-3.33786
ENSMUSG00000025813	Homer2	-4.22624
ENSMUSG00000095609	Gm21188	-10.6466
ENSMUSG00000059108	Ifitm6	-4.52711
ENSMUSG00000028497	Hacd4	-3.45087
ENSMUSG00000020053	Igf1	-9.22307
ENSMUSG00000073418	C4b	-8.28587
ENSMUSG00000109194	Gm44570	-4.40371
ENSMUSG00000034947	Tmem106a	-3.19869
ENSMUSG00000006517	Mvd	-2.98657
ENSMUSG00000024885	Aldh3b1	-6.95962
ENSMUSG00000063931	Pepd	-2.04009
ENSMUSG00000076617	Ighm	-5.07213
ENSMUSG00000022150	Dab2	-9.62192
ENSMUSG00000114329	Gm30489	-10.9145
ENSMUSG00000030865	Chp2	-8.04149
ENSMUSG00000025044	Msr1	-10.7484
ENSMUSG00000021880	Rnase6	-3.95909
ENSMUSG00000032554	Trf	-4.70741
ENSMUSG00000017466	Timp2	-3.75151
ENSMUSG00000023992	Trem2	-10.5244
ENSMUSG00000024053	Emilin2	-7.00563
ENSMUSG00000048779	P2ry6	-10.4257
ENSMUSG00000024340	Btnl2	-9.12369
ENSMUSG00000071715	Ncf4	-3.52039
ENSMUSG00000112023	Lilrb4b	-10.1282
ENSMUSG00000024965	Fermt3	-3.43779
ENSMUSG00000114375	Gm31544	-10.2013
ENSMUSG00000003617	Cp	-4.49624
ENSMUSG00000036103	Colec12	-10.5917
ENSMUSG00000037966	Ninj1	-2.49833
ENSMUSG00000049037	Clec4a1	-5.58668
ENSMUSG00000006777	Krt23	-3.61223
ENSMUSG00000027322	Siglec1	-8.48368
ENSMUSG00000043430	Psapl1	-2.88998
ENSMUSG00000000244	Tspan32	-5.23212
ENSMUSG00000091119	Ccdc152	-3.02819
ENSMUSG00000022181	C6	-10.5119
ENSMUSG00000024180	Pgap6	-4.00418
ENSMUSG00000090231	Cfb	-5.63081
ENSMUSG00000069792	Wfdc17	-10.1794
ENSMUSG00000099757	BE692007	-9.62681
ENSMUSG00000070000	Fcho1	-3.78947
ENSMUSG00000029321	Slc10a6	-5.86349
ENSMUSG00000038578	Susd1	-5.09497
ENSMUSG00000046688	Tifa	-4.45597
ENSMUSG00000025804	Ccr1	-10.7791
ENSMUSG00000064373	Selenop	-3.13729
ENSMUSG00000015950	Ncf1	-4.59051
ENSMUSG00000065987	Cd209b	-8.38915
ENSMUSG00000020646	Mboat2	-5.16954
ENSMUSG00000045092	S1pr1	-9.62862
ENSMUSG00000059743	Fdps	-2.03158
ENSMUSG00000038560	Sp6	-3.96248
ENSMUSG00000022656	Nectin3	-4.49484
ENSMUSG00000087067	Gm11532	-3.9227
ENSMUSG00000073490	Ifi207	-8.89575
ENSMUSG00000110195	Pde2a	-7.28919
ENSMUSG00000041827	Oasl1	-8.65239
ENSMUSG00000034641	Cd300ld	-9.32281
ENSMUSG00000038127	Ccdc50	-1.62848
ENSMUSG00000071713	Csf2rb	-3.94352
ENSMUSG00000032698	Lmo2	-5.03203
ENSMUSG00000066682	Pilrb2	-7.98124
ENSMUSG00000015745	Plekho1	-4.67736
ENSMUSG00000025701	Alox5	-3.66478
ENSMUSG00000022122	Ednrb	-10.5645
ENSMUSG00000039109	F13a1	-10.6434
ENSMUSG00000013707	Tnfaip8l2	-3.2582
ENSMUSG00000043300	B3galnt1	-7.37823
ENSMUSG00000060675	Plaat3	-1.76372
ENSMUSG00000025877	Hk3	-9.69138
ENSMUSG00000090523	Gypc	-6.61012
ENSMUSG00000041515	Irf8	-4.26617
ENSMUSG00000000290	Itgb2	-4.00829
ENSMUSG00000051212	Gpr183	-4.88464
ENSMUSG00000112766	Gm40645	-9.24241
ENSMUSG00000045625	Pigz	-5.60816
ENSMUSG00000018008	Cyth4	-5.16804
ENSMUSG00000020183	Cpm	-2.64342
ENSMUSG00000030747	Dgat2	-2.25742
ENSMUSG00000023827	Agpat4	-2.0859
ENSMUSG00000021009	Ptpn21	-2.89372
ENSMUSG00000031604	Msmo1	-1.8177
ENSMUSG00000049526	Tmem202	-4.29481
ENSMUSG00000035352	Ccl12	-9.40177
ENSMUSG00000015340	Cybb	-8.52273
ENSMUSG00000034171	Faah	-2.63817
ENSMUSG00000070546	Mrgprb3	-3.3076
ENSMUSG00000047180	Neurl3	-2.81503
ENSMUSG00000004885	Crabp2	-2.13314
ENSMUSG00000015396	Cd83	-2.42636
ENSMUSG00000040154	Wfdc5	-3.69266
ENSMUSG00000079484	Phyhd1	-3.56366
ENSMUSG00000030921	Trim30a	-6.976
ENSMUSG00000036594	H2-Aa	-3.26987
ENSMUSG00000003206	Ebi3	-4.7491
ENSMUSG00000091649	Phf11b	-9.95985
ENSMUSG00000038147	Cd84	-5.18117
ENSMUSG00000037949	Ano10	-2.35555
ENSMUSG00000079442	St6galnac4	-6.03235
ENSMUSG00000018930	Ccl4	-12.5839
ENSMUSG00000017707	Serinc3	-2.00615
ENSMUSG00000022969	Il10rb	-2.06449
ENSMUSG00000022575	Gsdmd	-3.85099
ENSMUSG00000037649	H2-DMa	-2.33703
ENSMUSG00000002504	Slc9a3r2	-4.75957
ENSMUSG00000047592	Nxpe5	-4.73796
ENSMUSG00000055561	Spink5	-2.3653
ENSMUSG00000056069	Otulinl	-3.47478
ENSMUSG00000097328	Tnfsf12	-4.12334
ENSMUSG00000089789	Rdh1	-3.74363
ENSMUSG00000061132	Blnk	-2.44237
ENSMUSG00000057672	Pkn1	-2.97842
ENSMUSG00000022102	Dok2	-3.90651
ENSMUSG00000037731	Themis2	-5.71112
ENSMUSG00000022351	Sqle	-2.77149
ENSMUSG00000030711	Sult1a1	-4.24187
ENSMUSG00000028378	Ptgr1	-1.2444
ENSMUSG00000099009	Rdh16f1	-3.95894
ENSMUSG00000056529	Ptafr	-5.03341
ENSMUSG00000027082	Tfpi	-3.31673
ENSMUSG00000079293	Clec7a	-8.88668
ENSMUSG00000026872	Zeb2	-9.45109
ENSMUSG00000027952	Pmvk	-1.43621
ENSMUSG00000038623	Tm6sf1	-3.28362
ENSMUSG00000036353	P2ry12	-9.02007
ENSMUSG00000070803	Cited4	-2.52299
ENSMUSG00000039899	Fgl2	-5.30265
ENSMUSG00000027219	Slc28a2	-9.56197
ENSMUSG00000037922	Bank1	-5.72815
ENSMUSG00000093327	Mir5107	-3.45821
ENSMUSG00000020840	Blmh	-1.586
ENSMUSG00000024300	Myo1f	-3.12063
ENSMUSG00000073489	Ifi204	-9.35646
ENSMUSG00000031378	Abcd1	-3.59585
ENSMUSG00000024610	Cd74	-3.40134
ENSMUSG00000073412	Lst1	-3.50563
ENSMUSG00000027544	Nfatc2	-2.19145
ENSMUSG00000050232	Cxcr3	-7.28819
ENSMUSG00000053687	Dpep2	-2.51701
ENSMUSG00000038855	Itpkb	-1.64959
ENSMUSG00000044583	Tlr7	-9.03636
ENSMUSG00000074417	Pira12	-8.27985
ENSMUSG00000025017	Pik3ap1	-4.60239
ENSMUSG00000017204	Gsdma	-2.9189
ENSMUSG00000017760	Ctsa	-2.16456
ENSMUSG00000070305	Mpzl3	-2.23519
ENSMUSG00000056148	Rdh9	-4.12231
ENSMUSG00000052889	Prkcb	-2.35291
ENSMUSG00000029560	Snx8	-2.57549
ENSMUSG00000046623	Gjb4	-1.76795
ENSMUSG00000086514	Gm11747	-3.77738
ENSMUSG00000115067	Dpep2	-2.52786
ENSMUSG00000035863	Palm	-3.71491
ENSMUSG00000055538	Zcchc24	-3.31131
ENSMUSG00000031133	Arhgef6	-3.97668
ENSMUSG00000053063	Clec12a	-8.50382
ENSMUSG00000000982	Ccl3	-9.022
ENSMUSG00000003283	Hck	-4.62655
ENSMUSG00000020709	Adap2	-5.50734
ENSMUSG00000097224	Gm26716	-4.3991
ENSMUSG00000040264	Gbp2b	-7.23998
ENSMUSG00000080727	C920021L13Rik	-2.60703
ENSMUSG00000015355	Cd48	-3.20886
ENSMUSG00000025702	Marchf8	-1.97678
ENSMUSG00000028673	Fuca1	-1.23455
ENSMUSG00000026482	Rgl1	-4.05213
ENSMUSG00000030560	Ctsc	-2.19013
ENSMUSG00000022667	Cd200r1	-8.24962
ENSMUSG00000004151	Etv1	-9.02596
ENSMUSG00000021322	Aoah	-9.28363
ENSMUSG00000061288	Taok3	-1.41221
ENSMUSG00000030223	Ptpro	-3.93205
ENSMUSG00000043782	Bicdl2	-2.22574
ENSMUSG00000030878	Cdr2	-2.08996
ENSMUSG00000046707	Csnk2a2	-1.54484
ENSMUSG00000034359	Skint2	-2.78036
ENSMUSG00000056498	Tmem154	-1.79683
ENSMUSG00000052270	Fpr2	-8.3107
ENSMUSG00000043157	Arl11	-8.90191
ENSMUSG00000038751	Ptk6	-3.48355
ENSMUSG00000033450	Tagap	-4.23721
ENSMUSG00000014158	Trpv4	-4.06152
ENSMUSG00000024277	Mapre2	-1.67754
ENSMUSG00000004952	Rasa4	-5.10113
ENSMUSG00000058812	0610039K10Rik	-1.82694
ENSMUSG00000043263	Ifi209	-6.53777
ENSMUSG00000116659	Gm6551	-3.68194
ENSMUSG00000034112	Atp2c2	-2.85484
ENSMUSG00000046056	Sbsn	-2.14838
ENSMUSG00000024909	Efemp2	-2.5723
ENSMUSG00000021457	Syk	-2.30626
ENSMUSG00000045975	C2cd2	-2.07295
ENSMUSG00000063193	Cd300lb	-8.70641
ENSMUSG00000066800	Rnasel	-3.16059
ENSMUSG00000047586	Nccrp1	-4.27566
ENSMUSG00000036943	Rab8b	-1.75191
ENSMUSG00000025743	Sdc3	-3.63765
ENSMUSG00000022103	Gfra2	-7.69861
ENSMUSG00000022372	Sla	-5.09639
ENSMUSG00000024349	Sting1	-4.04031
ENSMUSG00000029561	Oasl2	-3.57725
ENSMUSG00000039005	Tlr4	-8.37541
ENSMUSG00000045932	Ifit2	-6.12898
ENSMUSG00000039497	Dse	-3.79309
ENSMUSG00000058672	Tubb2a	-1.37953
ENSMUSG00000022246	Rai14	-1.48822
ENSMUSG00000079138	Gm8818	-3.48074
ENSMUSG00000015702	Anxa9	-2.44632
ENSMUSG00000022620	Arsa	-1.87482
ENSMUSG00000041052	Slc7a13	-7.80635
ENSMUSG00000030761	Myo7a	-8.68789
ENSMUSG00000071042	Rasgrp3	-8.23113
ENSMUSG00000024677	Ms4a6b	-8.32138
ENSMUSG00000006390	Elovl1	-1.58348
ENSMUSG00000045404	Kcnk13	-4.54832
ENSMUSG00000002325	Irf9	-1.70238
ENSMUSG00000040229	Gpr34	-3.9774
ENSMUSG00000073421	H2-Ab1	-2.99139
ENSMUSG00000024036	Slc37a1	-2.81278
ENSMUSG00000035671	Zswim4	-1.97263
ENSMUSG00000030064	Frmd4b	-1.17124
ENSMUSG00000120024		-8.67032
ENSMUSG00000034708	Grn	-2.28666
ENSMUSG00000042082	Arsb	-2.32379
ENSMUSG00000025534	Gusb	-1.42397
ENSMUSG00000036362	P2ry13	-4.78438
ENSMUSG00000017446	C1qtnf1	-3.48049
ENSMUSG00000044156	Hepacam2	-4.99759
ENSMUSG00000047854	Stx19	-2.37821
ENSMUSG00000034271	Jdp2	-3.80578
ENSMUSG00000021190	Lgmn	-2.61931
ENSMUSG00000006342	Susd2	-1.85548
ENSMUSG00000022488	Nckap1l	-3.98039
ENSMUSG00000041920	Slc16a6	-1.71218
ENSMUSG00000029084	Cd38	-4.50771
ENSMUSG00000011034	Slc5a1	-3.6711
ENSMUSG00000024013	Fgd2	-2.9588
ENSMUSG00000027995	Tlr2	-4.24009
ENSMUSG00000073802	Cdkn2b	-1.46814
ENSMUSG00000081665	Pira1	-8.11814
ENSMUSG00000106155	Gm43495	-8.37492
ENSMUSG00000056130	Ticam2	-8.37738
ENSMUSG00000008398	Elk3	-3.07369
ENSMUSG00000020641	Rsad2	-6.02891
ENSMUSG00000030484	Lypd5	-6.52315
ENSMUSG00000044636	Csrnp2	-2.41225
ENSMUSG00000034459	Ifit1	-5.22613
ENSMUSG00000038379	Ttk	-1.7895
ENSMUSG00000031387	Renbp	-2.74292
ENSMUSG00000003559	As3mt	-5.31978
ENSMUSG00000028064	Sema4a	-1.89282
ENSMUSG00000031662	Snx20	-3.77457
ENSMUSG00000028544	Slc5a9	-2.15423
ENSMUSG00000040522	Tlr8	-7.64355
ENSMUSG00000121485		-1.17756
ENSMUSG00000032172	Olfm2	-2.52608
ENSMUSG00000022496	Tnfrsf17	-7.81316
ENSMUSG00000029470	P2rx4	-2.14188
ENSMUSG00000033207	Mamdc2	-8.48904
ENSMUSG00000030427	Lilra6	-8.10472
ENSMUSG00000031129	Slc9a9	-1.9339
ENSMUSG00000037921	Ddx60	-4.32529
ENSMUSG00000028268	Gbp3	-6.0316
ENSMUSG00000032715	Trib3	-2.0418
ENSMUSG00000032122	Slc37a2	-2.92643
ENSMUSG00000085417	Gm13919	-8.40925
ENSMUSG00000024858	Grk2	-1.3736
ENSMUSG00000040722	Scamp5	-3.63416
ENSMUSG00000032246	Calml4	-5.50295
ENSMUSG00000060586	H2-Eb1	-2.44481
ENSMUSG00000078616	Trim30c	-7.80443
ENSMUSG00000049128	Ivl	-2.71779
ENSMUSG00000015854	Cd5l	-10.4024
ENSMUSG00000006411	Nectin4	-2.29531
ENSMUSG00000025027	Xpnpep1	-1.96937
ENSMUSG00000050721	Plekho2	-2.50017
ENSMUSG00000030147	Clec4b1	-7.05027
ENSMUSG00000052557	Gan	-1.50695
ENSMUSG00000052248	Zeb2os	-7.73124
ENSMUSG00000030653	Gm45837	-2.72395
ENSMUSG00000089942	Pira2	-7.78871
ENSMUSG00000040197	Cd209e	-9.58308
ENSMUSG00000047222	Rnase2a	-7.86758
ENSMUSG00000121297		-2.73568
ENSMUSG00000036553	Sh3tc1	-4.27696
ENSMUSG00000028906	Epb41	-1.05828
ENSMUSG00000079671	2610203C22Rik	-1.99711
ENSMUSG00000055546	Timd4	-9.45657
ENSMUSG00000109224	Tmem147os	-1.83379
ENSMUSG00000039007	Cpq	-4.82469
ENSMUSG00000050296	Abca12	-1.86163
ENSMUSG00000047878	A4galt	-4.39274
ENSMUSG00000018169	Mfng	-4.30997
ENSMUSG00000040747	Cd53	-2.77058
ENSMUSG00000024781	Lipa	-2.3182
ENSMUSG00000037031	Tspan15	-2.79249
ENSMUSG00000022472	Desi1	-1.88123
ENSMUSG00000022014	Epsti1	-3.93776
ENSMUSG00000079071	Slc28a2b	-8.07867
ENSMUSG00000021892	Sh3bp5	-1.65892
ENSMUSG00000031264	Btk	-5.97523
ENSMUSG00000020829	Slc46a1	-1.71107
ENSMUSG00000049625	Tifab	-5.02839
ENSMUSG00000061878	Sphk1	-1.18879
ENSMUSG00000027007	Itprid2	-1.60277
ENSMUSG00000067219	Nipal1	-1.41814
ENSMUSG00000040127	Sdr9c7	-5.70985
ENSMUSG00000026655	Fam107b	-2.34292
ENSMUSG00000020143	Dock2	-3.60002
ENSMUSG00000115154	Gm49067	-3.51742
ENSMUSG00000008461	Fut1	-1.89281
ENSMUSG00000031258	Xkrx	-3.02299
ENSMUSG00000013846	St3gal1	-3.19284
ENSMUSG00000006154	Eps8l1	-1.68206
ENSMUSG00000053702	Nebl	-1.7139
ENSMUSG00000028894	Inpp5b	-1.49046
ENSMUSG00000037577	Ephx3	-2.53408
ENSMUSG00000042759	Apobr	-4.21081
ENSMUSG00000019987	Arg1	-5.30357
ENSMUSG00000076621	Ighj1	-3.71545
ENSMUSG00000038178	Slc43a2	-2.01883
ENSMUSG00000026748	Plxdc2	-1.57534
ENSMUSG00000070604	Vsig10l	-2.31624
ENSMUSG00000040451	Sgms1	-0.95734
ENSMUSG00000032434	Cmtm6	-1.60654
ENSMUSG00000020263	Appl2	-1.47456
ENSMUSG00000001467	Cyp51	-1.79712
ENSMUSG00000022270	Retreg1	1.06228
ENSMUSG00000029298	Gbp9	-6.00802
ENSMUSG00000033467	Crlf2	-2.8778
ENSMUSG00000027669	Gnb4	-3.79487
ENSMUSG00000023367	Tmem176a	-1.32303
ENSMUSG00000074155	Klk5	-3.306
ENSMUSG00000121203		-4.63036
ENSMUSG00000022257	Laptm4b	-1.42715
ENSMUSG00000023274	Cd4	-6.15852
ENSMUSG00000045551	Fpr1	-8.201
ENSMUSG00000047250	Ptgs1	-1.74937
ENSMUSG00000023349	Clec4n	-4.55974
ENSMUSG00000115811	Gm41293	-3.22633
ENSMUSG00000015222	Map2	-2.61633
ENSMUSG00000069873	4930438A08Rik	-4.24358
ENSMUSG00000021596	Mctp1	-8.20901
ENSMUSG00000098557	Kctd12	-2.11401
ENSMUSG00000013698	Pea15a	-1.39228
ENSMUSG00000038188	Scarf1	-7.27783
ENSMUSG00000061068	Mcpt4	-8.09543
ENSMUSG00000026170	Cyp27a1	-2.40088
ENSMUSG00000078439	Smim24	-1.76745
ENSMUSG00000049721	Gal3st1	-2.1721
ENSMUSG00000017652	Cd40	-5.3098
ENSMUSG00000040978	Gm11992	-2.38216
ENSMUSG00000091376	Aadacl2	-1.70169
ENSMUSG00000025277	Abhd6	-1.41253
ENSMUSG00000021687	Scamp1	-1.35354
ENSMUSG00000021565	Slc6a19	-5.20373
ENSMUSG00000103523	2210017I01Rik	-5.55887
ENSMUSG00000042870	Tom1	-1.54259
ENSMUSG00000048865	Arhgap30	-2.9232
ENSMUSG00000000594	Gm2a	-1.61268
ENSMUSG00000043008	Klhl6	-6.85837
ENSMUSG00000029482	Aacs	-2.21286
ENSMUSG00000030340	Scnn1a	-2.15987
ENSMUSG00000019464	Ptger1	-2.76645
ENSMUSG00000026548	Slamf9	-6.1796
ENSMUSG00000029553	Tfec	-7.70191
ENSMUSG00000031633	Slc25a4	0.793547
ENSMUSG00000051375	Pcdh1	-2.04564
ENSMUSG00000099889	Mrgprb11-ps	-3.12758
ENSMUSG00000016487	Ppfibp1	-1.22269
ENSMUSG00000061666	Gdpd1	-2.60607
ENSMUSG00000054203	Ifi205	-4.26912
ENSMUSG00000040345	Arhgap9	-3.00374
ENSMUSG00000019302	Atp6v0a1	-1.52996
ENSMUSG00000071019	Sdr16c6	-2.22127
ENSMUSG00000036469	Marchf1	-4.62308
ENSMUSG00000073555	Gm4951	-7.33878
ENSMUSG00000060216	Arrb2	-1.4023
ENSMUSG00000063904	Dpp3	-1.16174
ENSMUSG00000011256	Adam19	-2.76237
ENSMUSG00000064367	mt-Nd5	-2.21065
ENSMUSG00000113017	Gm46401	-3.0872
ENSMUSG00000001053	N4bp3	-1.69254
ENSMUSG00000120498		-7.24276
ENSMUSG00000079227	Ccr5	-7.02681
ENSMUSG00000030231	Plekha5	-1.90667
ENSMUSG00000058755	Osm	-6.39694
ENSMUSG00000068758	Il3ra	-5.32439
ENSMUSG00000018398	Septin8	-1.39231
ENSMUSG00000055541	Lair1	-4.44678
ENSMUSG00000029759	Pon3	-1.6856
ENSMUSG00000027199	Gatm	-7.41336
ENSMUSG00000087107	AI662270	-2.87028
ENSMUSG00000031284	Pak3	-1.40075
ENSMUSG00000029468	P2rx7	-1.5738
ENSMUSG00000026536	Ifi211	-7.24501
ENSMUSG00000049744	Arhgap15	-6.76149
ENSMUSG00000025739	Gng13	-3.71027
ENSMUSG00000058163	Gm5431	-7.88524
ENSMUSG00000029098	Acox3	-1.25589
ENSMUSG00000025511	Tspan4	-1.85987
ENSMUSG00000053004	Hrh1	-4.61114
ENSMUSG00000018907	Alox12e	-2.13157
ENSMUSG00000027203	Dut	1.63026
ENSMUSG00000041939	Mvk	-1.59986
ENSMUSG00000020573	Pik3cg	-3.17973
ENSMUSG00000028024	Enpep	-8.28361
ENSMUSG00000018459	Slc13a3	-7.05193
ENSMUSG00000028749	Pla2g2f	-1.7338
ENSMUSG00000040907	Atp1a3	-7.41878
ENSMUSG00000025429	Pstpip2	-2.82892
ENSMUSG00000106933	Gm43621	-1.89973
ENSMUSG00000039997	Ifi203	-5.79839
ENSMUSG00000006273	Atp6v1b2	-1.30526
ENSMUSG00000038354	Ankrd35	-1.78812
ENSMUSG00000044629	Cnrip1	-4.72466
ENSMUSG00000069808	Tlcd3a	-1.52348
ENSMUSG00000003863	Ppfia3	-2.36606
ENSMUSG00000070473	Cldn3	-3.11368
ENSMUSG00000019539	Rcn3	-3.12858
ENSMUSG00000000127	Fer	-0.87128
ENSMUSG00000068876	Cgn	-2.29766
ENSMUSG00000057899	Adgrf2	-1.70394
ENSMUSG00000032262	Elovl4	-2.15119
ENSMUSG00000020566	Atp6v1c2	-1.21369
ENSMUSG00000054404	Slfn5	-3.34877
ENSMUSG00000024084	Qpct	-3.43094
ENSMUSG00000044827	Tlr1	-7.24114
ENSMUSG00000001507	Itga3	1.46612
ENSMUSG00000032565	Nudt16	-3.35062
ENSMUSG00000033105	Lss	-1.97444
ENSMUSG00000017309	Cd300lg	-8.3185
ENSMUSG00000086241	4930483K19Rik	-2.1514
ENSMUSG00000078920	Ifi47	-3.82821
ENSMUSG00000051343	Rab11fip5	-1.96203
ENSMUSG00000025993	Slc40a1	-2.61316
ENSMUSG00000020267	Hint1	1.27682
ENSMUSG00000039208	Metrnl	-1.54073
ENSMUSG00000022710	Usp7	-0.790785
ENSMUSG00000030707	Coro1a	-2.36297
ENSMUSG00000028100	Nudt17	-1.48484
ENSMUSG00000038605	Samd10	-1.66965
ENSMUSG00000035547	Capn5	-1.45844
ENSMUSG00000031903	Pla2g15	-2.52234
ENSMUSG00000041959	S100a10	1.94471
ENSMUSG00000041797	Abca9	-8.94248
ENSMUSG00000027639	Samhd1	-1.65133
ENSMUSG00000050108	Bpifc	-2.8615
ENSMUSG00000030844	Rgs10	-1.58252
ENSMUSG00000004044	Cavin1	1.06391
ENSMUSG00000033355	Rtp4	-4.20191
ENSMUSG00000046410	Kcnk6	-1.45155
ENSMUSG00000079017	Ifi27l2a	-2.53219
ENSMUSG00000029247	Paics	0.803686
ENSMUSG00000020101	Vsir	-2.17081
ENSMUSG00000026825	Dnm1	-4.72786
ENSMUSG00000028392	Bspry	-1.77211
ENSMUSG00000035215	Lsm7	1.41207
ENSMUSG00000090307	1700071M16Rik	-2.27834
ENSMUSG00000043740	B430306N03Rik	-6.52791
ENSMUSG00000021806	Nid2	-7.07082
ENSMUSG00000041736	Tspo	1.73093
ENSMUSG00000030798	Cd37	-2.83072
ENSMUSG00000021567	Nkd2	-3.0742
ENSMUSG00000070354	Evi2	-2.22426
ENSMUSG00000021281	Tnfaip2	-3.49536
ENSMUSG00000053158	Fes	-2.7402
ENSMUSG00002076637	Gm56050	2.13315
ENSMUSG00000024132	Eci1	0.867923
ENSMUSG00000061689	Dlgap4	-0.926862
ENSMUSG00000020432	Tcn2	-1.72634
ENSMUSG00000028581	Laptm5	-2.71924
ENSMUSG00000025064	Col17a1	1.64151
ENSMUSG00000000631	Myo18a	-1.3574
ENSMUSG00000027215	Cd82	-1.61424
ENSMUSG00000056078	Lipm	-1.64917
ENSMUSG00000016087	Fli1	-3.18324
ENSMUSG00000109947	Gm45669	-3.23747
ENSMUSG00000028386	Slc46a2	-3.8484
ENSMUSG00000120996		-4.76199
ENSMUSG00000033508	Asprv1	-1.94438
ENSMUSG00000009185	Ccl8	-7.4689
ENSMUSG00000018800	Abca5	-2.61403
ENSMUSG00000035004	Igsf6	-6.08188
ENSMUSG00000036504	Phpt1	1.20055
ENSMUSG00000034362	Csta1	-2.43489
ENSMUSG00000109243	Gm45867	-2.18101
ENSMUSG00000038600	Atp6v0a4	-1.65062
ENSMUSG00000029192	Tbc1d14	-1.93627
ENSMUSG00000029417	Cxcl9	8.41308
ENSMUSG00000024187	Fam234a	-1.71
ENSMUSG00000009733	Tfcp2	-1.34552
ENSMUSG00000001270	Ckb	-2.31513
ENSMUSG00000024691	Fam111a	-1.55924
ENSMUSG00000020520	Galnt10	-1.45238
ENSMUSG00000017639	Rab11fip4	-1.57299
ENSMUSG00000110588	Gm45774	2.8288
ENSMUSG00000050856	Atp5k	1.62758
ENSMUSG00000031762	Mt2	2.8383
ENSMUSG00000056091	St3gal5	-4.38658
ENSMUSG00000038508	Gdf15	-5.63817
ENSMUSG00000035517	Tdrd7	-1.13026
ENSMUSG00000074491	Clec4g	-7.57974
ENSMUSG00000042367	Gjb3	-1.47428
ENSMUSG00000026573	Xcl1	2.76799
ENSMUSG00000015093	Clic3	-1.40303
ENSMUSG00000030602	Pak4	-1.20115
ENSMUSG00000078771	Evi2a	-2.48868
ENSMUSG00000075266	Cenpw	1.93093
ENSMUSG00000071531	Gprin2	-2.53193
ENSMUSG00000102697	Pcdhac2	-5.78845
ENSMUSG00000039196	Orm1	-2.31178
ENSMUSG00000029430	Ran	0.777927
ENSMUSG00000004359	Spic	-6.65631
ENSMUSG00000000320	Alox12	-2.39314
ENSMUSG00000038712	Mindy1	-1.08577
ENSMUSG00000005968	Tuft1	-1.013
ENSMUSG00000018770	Atp5g3	1.19033
ENSMUSG00000024208	Uqcc2	1.23048
ENSMUSG00000055978	Fut2	-2.02938
ENSMUSG00000025203	Scd2	-2.90281
ENSMUSG00000048439	Nupl2	-1.51286
ENSMUSG00000039960	Rhou	-1.50075
ENSMUSG00000086507	Adap2os	-5.54113
ENSMUSG00000058454	Dhcr7	-1.63885
ENSMUSG00000006800	Sulf2	-2.06917
ENSMUSG00000029530	Ccr9	-1.92838
ENSMUSG00000039126	Prune2	-3.78714
ENSMUSG00000026941	Mamdc4	1.17794
ENSMUSG00000052776	Oas1a	-2.01666
ENSMUSG00000025026	Add3	-1.55051
ENSMUSG00000059534	Uqcr10	1.46271
ENSMUSG00000087658	Hotairm1	2.02697
ENSMUSG00000041058	Wwp1	-1.27946
ENSMUSG00000026458	Ppfia4	-2.96833
ENSMUSG00000044551	9930012K11Rik	-2.57729
ENSMUSG00000056413	Adap1	-3.61458
ENSMUSG00000081723	Gm15931	-6.71558
ENSMUSG00000096842	Gm10736	1.63788
ENSMUSG00000050762	Prss27	-3.86341
ENSMUSG00000041439	Mfsd6	-1.11207
ENSMUSG00000106715	Tmem265	-1.40658
ENSMUSG00000037894	H2az1	1.03535
ENSMUSG00000033578	Tmem35a	-2.37372
ENSMUSG00000000194	Gpr107	-0.715153
ENSMUSG00000003363	Pld3	-1.06271
ENSMUSG00000061119	Prcp	-1.16639
ENSMUSG00000025538	Sumf2	-1.21236
ENSMUSG00000057315	Arhgap24	-2.17961
ENSMUSG00000120357		-2.21972
ENSMUSG00000071866	Ppia	1.3487
ENSMUSG00000019214	Chtf18	-2.30835
ENSMUSG00000040824	Snrpd2	1.4043
ENSMUSG00000016427	Ndufa1	1.49572
ENSMUSG00000023913	Pla2g7	-2.17892
ENSMUSG00000024696	Lpxn	-2.70521
ENSMUSG00000033420	Antxr1	1.46166
ENSMUSG00000039481	Nrtn	-1.40707
ENSMUSG00000032548	Slco2a1	1.19526
ENSMUSG00000042286	Stab1	-1.64806
ENSMUSG00000019969	Psen1	-1.0705
ENSMUSG00000026425	Srgap2	-1.37218
ENSMUSG00000005142	Man2b1	-1.57294
ENSMUSG00000030057	Cnbp	0.697765
ENSMUSG00000032418	Me1	-1.7478
ENSMUSG00000030474	Siglece	-4.71652
ENSMUSG00000110350	Gm10252	-1.30746
ENSMUSG00000064368	mt-Nd6	-2.09463
ENSMUSG00000030745	Il21r	-5.08659
ENSMUSG00000015536	Mocs2	-0.804226
ENSMUSG00000044258	Ctla2a	2.72878
ENSMUSG00000000134	Tfe3	-1.07952
ENSMUSG00000035642	Aamdc	1.03644
ENSMUSG00000069117	Rps18-ps6	1.57601
ENSMUSG00000097346	Rps18-ps4	1.57601
ENSMUSG00000022265	Ank	-2.09581
ENSMUSG00000003955	Fam162a	1.63997
ENSMUSG00000056515	Rab31	-2.30613
ENSMUSG00000000184	Ccnd2	1.45047
ENSMUSG00000022353	Mtss1	-1.46209
ENSMUSG00000013483	Card14	-1.44086
ENSMUSG00000093930	Hmgcs1	-0.802361
ENSMUSG00000029463	Fam216a	1.16552
ENSMUSG00000025260	Hsd17b10	0.72183
ENSMUSG00000027907	S100a11	1.37649
ENSMUSG00000002477	Snrpd1	1.22138
ENSMUSG00000078427	Sarnp	0.767243
ENSMUSG00000018862	Otop3	-3.62
ENSMUSG00000020163	Uqcr11	1.31406
ENSMUSG00000037469	Acp7	-4.62363
ENSMUSG00000062515	Fabp4	-6.24489
ENSMUSG00000053931	Cnn3	-2.6769
ENSMUSG00000055782	Abcd2	-6.18628
ENSMUSG00000023918	Adgrf4	-1.32327
ENSMUSG00000024210	Ip6k3	-2.88812
ENSMUSG00000021643	Serf1	1.07365
ENSMUSG00000040592	Cd79b	-5.44954
ENSMUSG00000028461	Ccdc107	1.50636
ENSMUSG00000030168	Adipor2	-1.06479
ENSMUSG00000032915	Adgre4	-3.4488
ENSMUSG00000018796	Acsl1	-1.52679
ENSMUSG00000031367	Ap1s2	-1.83874
ENSMUSG00000093701	Gm21970	-1.39058
ENSMUSG00000041236	Vps41	-0.968962
ENSMUSG00000027339	Rassf2	-3.67741
ENSMUSG00000030605	Mfge8	-3.06337
ENSMUSG00000085649	A730032A03Rik	-3.6046
ENSMUSG00000057278	Snrpg	1.53913
ENSMUSG00000015766	Eps8	-3.13518
ENSMUSG00000002885	Adgre5	-1.91527
ENSMUSG00000033777	Tlr13	-6.46026
ENSMUSG00000082029	H3f3c	1.37643
ENSMUSG00002076377	Gm56125	-1.28248
ENSMUSG00000061126	Cyp4f39	-1.97705
ENSMUSG00000040613	Apobec1	-2.60664
ENSMUSG00000024511	Rab27b	-1.16504
ENSMUSG00000063611	Gm10134	-5.79945
ENSMUSG00000029915	Clec5a	-2.86229
ENSMUSG00000054428	Atpif1	1.55671
ENSMUSG00000094796	BC147527	-6.10905
ENSMUSG00000029810	Tmem176b	-1.11899
ENSMUSG00000001025	S100a6	2.23058
ENSMUSG00000022890	Atp5j	1.20103
ENSMUSG00000063286	Gvin-ps7	-2.91425
ENSMUSG00000034932	Mrpl54	0.911129
ENSMUSG00000044252	Osbpl1a	-1.2563
ENSMUSG00000071669	Snx29	-2.0976
ENSMUSG00000068874	Selenbp1	-2.02671
ENSMUSG00000020604	Arsg	-3.5467
ENSMUSG00000026796	Niban2	-1.24446
ENSMUSG00000034919	Ttc22	-1.51808
ENSMUSG00000060036	Rpl3	0.967385
ENSMUSG00000109324	Prmt1	0.975496
ENSMUSG00000028048	Gba	-0.982595
ENSMUSG00000114487	Gm49393	2.70745
ENSMUSG00000044703	Phf11a	-7.20472
ENSMUSG00000021118	Plek2	1.07049
ENSMUSG00000026342	Slc35f5	-1.42658
ENSMUSG00000090272	Mndal	-6.39394
ENSMUSG00000007379	Dennd2c	-1.63419
ENSMUSG00000042357	Gjb5	-1.27593
ENSMUSG00000063882	Uqcrh	1.29415
ENSMUSG00000022831	Hcls1	-2.57217
ENSMUSG00000110899	Gm48840	-1.26408
ENSMUSG00000062248	Cks2	1.77184
ENSMUSG00000020018	Snrpf	1.16544
ENSMUSG00000031848	Lsm4	1.06399
ENSMUSG00000019359	Gdpd2	-1.43912
ENSMUSG00000047867	Gimap6	-5.00045
ENSMUSG00000031488	Rab11fip1	-1.83417
ENSMUSG00000109715	Gm45606	-2.01525
ENSMUSG00000041571	Selenow	0.874946
ENSMUSG00000013418	B4galnt2	-5.5661
ENSMUSG00000090553	Snrpe	1.44465
ENSMUSG00000026317	Cln8	-1.152
ENSMUSG00000039092	Sptlc3	-1.87011
ENSMUSG00000028236	Sdr16c5	-1.2535
ENSMUSG00000061436	Hipk2	-1.02696
ENSMUSG00000071014	Ndufb6	1.19193
ENSMUSG00000020111	Micu1	-1.37413
ENSMUSG00000029359	Tesc	-1.99085
ENSMUSG00000018012	Rac3	1.34301
ENSMUSG00000050708	Ftl1	-1.29625
ENSMUSG00000031216	Stard8	-7.91262
ENSMUSG00000036781	Rps27l	1.35684
ENSMUSG00000097413	A830052D11Rik	-3.57381
ENSMUSG00000066551	Hmgb1	1.18039
ENSMUSG00000074361	C5ar2	-6.49262
ENSMUSG00000004268	Emg1	0.742372
ENSMUSG00000032599	Ip6k2	1.12392
ENSMUSG00000030741	Spns1	-0.776517
ENSMUSG00000053559	Smagp	-1.09288
ENSMUSG00000048621	Gm6377	-3.64168
ENSMUSG00000064341	mt-Nd1	-1.79847
ENSMUSG00000040681	Hmgn1	1.06271
ENSMUSG00000006315	Tmem147	0.811388
ENSMUSG00000037661	Gpr160	-1.32956
ENSMUSG00000025885	Myo5b	-3.11488
ENSMUSG00000041567	Serpina12	-5.88512
ENSMUSG00000020892	Aloxe3	-2.21674
ENSMUSG00000032091	Tmprss4	-1.28372
ENSMUSG00000047721	Bola2	1.0575
ENSMUSG00000025066	Sfr1	1.13844
ENSMUSG00000026688	Mgst3	1.25753
ENSMUSG00000007867	Ift43	1.17239
ENSMUSG00000019647	Sema6a	-3.08389
ENSMUSG00000028218	Cibar1	1.2498
ENSMUSG00000036168	Ccdc38	1.14942
ENSMUSG00000021948	Prkcd	-1.00827
ENSMUSG00000024381	Bin1	-1.96219
ENSMUSG00000092511	Gm20547	-2.69883
ENSMUSG00000049103	Ccr2	-4.19297
ENSMUSG00000028273	Pdlim5	-1.00795
ENSMUSG00000106157	4930555A03Rik	-6.19906
ENSMUSG00000075602	Ly6a	1.71338
ENSMUSG00000001247	Lsr	-1.37341
ENSMUSG00000046731	Kctd11	-1.53855
ENSMUSG00000109602	Gm31597	-1.25833
ENSMUSG00000053318	Slamf8	-6.05165
ENSMUSG00000049960	Mrps16	1.06731
ENSMUSG00000038212	Mfsd14b	-1.66515
ENSMUSG00000006611	Hfe	-1.76254
ENSMUSG00000026858	Miga2	-1.45505
ENSMUSG00000040165	Cd209c	-5.20845
ENSMUSG00000030994	D7Ertd443e	-1.76354
ENSMUSG00000027404	Snrpb	0.821819
ENSMUSG00000030086	Chchd6	1.25873
ENSMUSG00000036782	Klhl13	-5.76625
ENSMUSG00000112843	Gm46224	-6.33363
ENSMUSG00000049124	Gm8186	1.537
ENSMUSG00000029073	Cptp	-2.09228
ENSMUSG00000079164	Tlr5	-2.1695
ENSMUSG00000029716	Tfr2	-3.07999
ENSMUSG00000028691	Prdx1	1.0143
ENSMUSG00000104117	Gm20743	2.48226
ENSMUSG00000048766	Skint10	-1.97936
ENSMUSG00000064267	Hvcn1	-3.24501
ENSMUSG00000034192	Lsm3	1.49384
ENSMUSG00000044337	Ackr3	1.93104
ENSMUSG00000038456	Dennd2a	-4.82159
ENSMUSG00000028041	Adam15	-1.33382
ENSMUSG00000049848	Ceacam19	-2.18028
ENSMUSG00000059708	Akap17b	-1.92268
ENSMUSG00000049775	Tmsb4x	1.4778
ENSMUSG00000064370	mt-Cytb	-1.81072
ENSMUSG00000044206	Vsig4	-9.41384
ENSMUSG00000028039	Efna3	-1.14879
ENSMUSG00000019718	L3hypdh	1.29896
ENSMUSG00000024533	Spire1	-2.33107
ENSMUSG00000085314	Gm14866	-1.4812
ENSMUSG00000045594	Glb1	-1.46501
ENSMUSG00000023089	Ndufa5	1.30509
ENSMUSG00000059070	Rpl18	1.11554
ENSMUSG00000011148	Adssl1	-3.45924
ENSMUSG00000000171	Sdhd	0.654887
ENSMUSG00000020917	Acly	-1.76542
ENSMUSG00000024644	Cndp2	-1.26253
ENSMUSG00000114432	Gm49391	2.26857
ENSMUSG00000028495	Rps6	1.22147
ENSMUSG00000040466	Blvrb	-0.929637
ENSMUSG00000120705		-6.60429
ENSMUSG00000086071	Gm12354	-6.85835
ENSMUSG00000039230	Tbcd	-0.85493
ENSMUSG00000021520	Uqcrb	1.2443
ENSMUSG00000022438	Parvb	-6.87157
ENSMUSG00000024217	Snrpc	0.756269
ENSMUSG00000037353	Letmd1	-1.25789
ENSMUSG00000037493	Cib2	1.14845
ENSMUSG00000040855	Reps2	-1.69215
ENSMUSG00000091659	Gm17099	-1.3065
ENSMUSG00000031765	Mt1	2.30237
ENSMUSG00000031818	Cox4i1	1.23049
ENSMUSG00000083384	Gm12813	-3.11088
ENSMUSG00000020484	Xbp1	-1.09401
ENSMUSG00000026070	Il18r1	-1.44846
ENSMUSG00000056124	B4galt6	-4.78817
ENSMUSG00000028044	Cks1b	1.5018
ENSMUSG00000025781	Atp5c1	0.877231
ENSMUSG00000005615	Pcyt1a	-1.23115
ENSMUSG00000053054	Adh6a	-3.92785
ENSMUSG00000025665	Rps6ka6	-1.82856
ENSMUSG00000028407	Smim27	1.2011
ENSMUSG00000028832	Stmn1	1.66202
ENSMUSG00000056612	Ppp1r14b	0.826145
ENSMUSG00000036580	Spg20	-1.20968
ENSMUSG00000040048	Ndufb10	0.799272
ENSMUSG00000057322	Rpl38	1.33206
ENSMUSG00000030123	Plxnd1	-3.08406
ENSMUSG00000021273	Fdft1	-1.19565
ENSMUSG00000061527	Krt5	1.98556
ENSMUSG00000028238	Atp6v0d2	-6.17176
ENSMUSG00000049133	Flg2	-5.58524
ENSMUSG00000061778	Mospd2	-1.72024
ENSMUSG00000067288	Rps28	1.43615
ENSMUSG00000061787	Rps17	1.30913
ENSMUSG00000070436	Serpinh1	1.28593
ENSMUSG00000121399		-2.84442
ENSMUSG00000027111	Itga6	0.963881
ENSMUSG00000036622	Atp13a2	-1.328
ENSMUSG00000028542	Slc6a9	-0.905711
ENSMUSG00000045094	Arhgef37	-1.63585
ENSMUSG00000039640	Mrpl12	0.807011
ENSMUSG00000078453	Abracl	1.05928
ENSMUSG00000043286	Pnpla1	-1.37235
ENSMUSG00000042510	AA986860	-1.27419
ENSMUSG00000071858	Gm94	-1.45505
ENSMUSG00000026383	Epb41l5	-1.49137
ENSMUSG00000041841	Rpl37	1.44397
ENSMUSG00000018821	Avpi1	1.42429
ENSMUSG00002074924	Gm56052	2.07098
ENSMUSG00000017493	Igfbp4	-1.29326
ENSMUSG00000003271	Sult2b1	-1.3526
ENSMUSG00000079260	Tmppe	-1.69765
ENSMUSG00000087352	Gm12999	1.51481
ENSMUSG00000062997	Rpl35	1.67125
ENSMUSG00000063694	Cycs	1.06238
ENSMUSG00000090054	Gm15629	-2.19434
ENSMUSG00000037499	Nenf	0.935562
ENSMUSG00000085227	6330418K02Rik	-1.1554
ENSMUSG00000027514	Zbp1	-3.36007
ENSMUSG00000056737	Capg	1.30624
ENSMUSG00000006333	Rps9	1.33153
ENSMUSG00000106427	Gm42820	-2.28809
ENSMUSG00000041653	Pnpla3	-1.54876
ENSMUSG00000025747	Tyms	1.16468
ENSMUSG00000034707	Gns	-1.89864
ENSMUSG00000036169	Sostdc1	1.69244
ENSMUSG00000079419	Ms4a6c	-8.27831
ENSMUSG00000010307	Tmem86a	-2.29368
ENSMUSG00000027303	Ptpra	-0.665413
ENSMUSG00000036985	Zdhhc9	-1.10408
ENSMUSG00000021998	Lcp1	-2.02833
ENSMUSG00000107023	Gm42715	-0.880047
ENSMUSG00000024456	Diaph1	-0.839614
ENSMUSG00000053398	Phgdh	1.37532
ENSMUSG00000020814	Mxra7	-3.01436
ENSMUSG00000113647	Gm47210	-2.56574
ENSMUSG00000063787	Chchd1	1.10002
ENSMUSG00000000881	Dlg3	-1.33356
ENSMUSG00000016559	H3f3b	1.38842
ENSMUSG00000029263	Pigg	-1.43985
ENSMUSG00000030365	Clec2i	-2.96354
ENSMUSG00000040713	Creg1	-0.828034
ENSMUSG00000040269	Mrps28	0.945176
ENSMUSG00000040964	Arhgef10l	-1.42234
ENSMUSG00000026281	Dtymk	1.62372
ENSMUSG00000002668	Dennd1c	-1.60451
ENSMUSG00000027315	Spint1	-1.34576
ENSMUSG00000035373	Ccl7	-4.17371
ENSMUSG00000038593	Tctn1	-2.08688
ENSMUSG00000032807	Alox12b	-2.6548
ENSMUSG00000069919	Hba-a1	-2.66776
ENSMUSG00000025790	Slco3a1	-0.805258
ENSMUSG00000009927	Rps25	1.67264
ENSMUSG00000079186	Gzmc	5.74736
ENSMUSG00000037772	Mrpl23	1.08346
ENSMUSG00000022964	Tmem50b	-0.759337
ENSMUSG00000033684	Qsox1	-2.10837
ENSMUSG00000023905	Tnfrsf12a	1.66637
ENSMUSG00000028964	Park7	0.924855
ENSMUSG00000021537	Cetn3	0.888555
ENSMUSG00000029772	Ahcyl2	-0.96065
ENSMUSG00000034566	Atp5h	1.03599
ENSMUSG00000027698	Nceh1	-2.0267
ENSMUSG00000022489	Pde1b	-4.37031
ENSMUSG00000020190	Mknk2	-0.931181
ENSMUSG00000095597	Rps7-ps3	1.42814
ENSMUSG00000031791	Tmem38a	-1.75145
ENSMUSG00000000058	Cav2	0.905982
ENSMUSG00000020656	Grhl1	-1.48153
ENSMUSG00000020180	Snrpd3	1.18536
ENSMUSG00000006589	Aprt	1.05833
ENSMUSG00000017679	Ttpal	-1.83208
ENSMUSG00000045087	S1pr5	-1.496
ENSMUSG00000031214	Ophn1	-1.18513
ENSMUSG00000063457	Rps15	1.22638
ENSMUSG00000029364	Wsb2	-0.827873
ENSMUSG00000046971	Pla2g4f	-1.46768
ENSMUSG00000001741	Il16	-2.35823
ENSMUSG00000055172	C1ra	-3.90614
ENSMUSG00000037601	Nme1	0.843919
ENSMUSG00000014313	Cox6c	1.48144
ENSMUSG00000097750	Gm4673	-1.33984
ENSMUSG00000090733	Rps27	1.79492
ENSMUSG00000046006	Gapt	-5.57709
ENSMUSG00000020949	Fkbp3	1.05926
ENSMUSG00000067594	Krt77	-2.06602
ENSMUSG00000022186	Oxct1	0.679665
ENSMUSG00000021606	Ndufs6	1.00128
ENSMUSG00000016252	Atp5e	1.12121
ENSMUSG00000032359	Ctsh	-1.33821
ENSMUSG00000037400	Atp11b	-0.868351
ENSMUSG00000015363	Trabd	-0.864572
ENSMUSG00000021974	Fgf9	-4.84817
ENSMUSG00000082433	Ncf2-rs	-3.40725
ENSMUSG00000041012	Cmtm8	-1.59665
ENSMUSG00000114429	Ncf2-rs	-3.40732
ENSMUSG00000098465	Mir1668	-2.4251
ENSMUSG00000020635	Fkbp1b	-2.29047
ENSMUSG00000060429	Sntb1	-1.4412
ENSMUSG00000064147	Rab44	-2.03146
ENSMUSG00000052477	C130026I21Rik	-6.15698
ENSMUSG00000021947	Cryl1	-0.887873
ENSMUSG00000033352	Map2k4	-1.21948
ENSMUSG00000078193	Gm2000	2.06092
ENSMUSG00000029163	Emilin1	-5.7307
ENSMUSG00000022123	Scel	-0.778299
ENSMUSG00000115469	Gm49227	-0.615436
ENSMUSG00000043068	Fam89a	-1.40218
ENSMUSG00000032690	Oas2	-5.99554
ENSMUSG00000021676	Iqgap2	-2.18245
ENSMUSG00000022820	Ndufb4	1.22199
ENSMUSG00000108584	Gm45216	1.49759
ENSMUSG00000041881	Ndufa7	1.12975
ENSMUSG00000025393	Atp5b	0.555788
ENSMUSG00000000308	Ckmt1	0.83801
ENSMUSG00000032092	Mpzl2	-1.19263
ENSMUSG00000047731	Wbp1l	-1.0972
ENSMUSG00000038690	Atp5j2	1.25756
ENSMUSG00000078921	Tgtp2	-3.37527
ENSMUSG00000074896	Ifit3	-9.76976
ENSMUSG00000041287	Sox15	1.3842
ENSMUSG00000018593	Sparc	1.77037
ENSMUSG00000046027	Stard5	-0.875148
ENSMUSG00000020376	Rnf130	-1.02554
ENSMUSG00000004319	Clcn3	-0.882683
ENSMUSG00000093674	Rpl41	1.61114
ENSMUSG00000027993	Trim2	-1.40208
ENSMUSG00000029614	Rpl6	1.04349
ENSMUSG00002076431	Gm55161	1.91604
ENSMUSG00000004865	Srpk1	-0.659419
ENSMUSG00000028328	Tmod1	-1.69536
ENSMUSG00000026879	Gsn	-1.01291
ENSMUSG00000097715	Gpr137b-ps	-1.01017
ENSMUSG00000115779	4930592A05Rik	-3.74624
ENSMUSG00000063077	Kif1b	-1.04467
ENSMUSG00000007440	Pcdha10	-6.56664
ENSMUSG00000102312	Pcdha3	-6.56664
ENSMUSG00000103092	Pcdha5	-6.56664
ENSMUSG00000103310	Pcdha12	-6.56664
ENSMUSG00000103442	Pcdha1	-6.56664
ENSMUSG00000103707	Pcdha6	-6.56664
ENSMUSG00000104148	Pcdha2	-6.56664
ENSMUSG00000104252	Pcdha4	-6.56664
ENSMUSG00000104318	Pcdha7	-6.56664
ENSMUSG00000035295	Wdr38	1.64129
ENSMUSG00000037563	Rps16	1.20402
ENSMUSG00000074419	Pira13	-5.22932
ENSMUSG00000024608	Rps14	1.38285
ENSMUSG00000103255	Pcdhac1	-6.56673
ENSMUSG00000085058	8030453O22Rik	-7.12446
ENSMUSG00000078485	Plekhn1	-1.23886
ENSMUSG00000021886	Gpr65	-5.14895
ENSMUSG00000078941	Ak6	0.664704
ENSMUSG00000026630	Batf3	-3.45531
ENSMUSG00000071528	Atp5md	1.34806
ENSMUSG00000034379	Wdr5b	1.43809
ENSMUSG00000006219	Fblim1	-2.61663
ENSMUSG00000046157	Tmem229b	-2.9326
ENSMUSG00000024067	Dpy30	0.844047
ENSMUSG00000042608	Stk40	-1.11842
ENSMUSG00000035711	Dok3	-2.19354
ENSMUSG00000022676	Snai2	1.25339
ENSMUSG00000022336	Eif3e	0.676007
ENSMUSG00000062933	Gm10123	1.26383
ENSMUSG00000035692	Isg15	-1.82439
ENSMUSG00000057863	Rpl36	1.61538
ENSMUSG00000079357	Gm11100	0.96792
ENSMUSG00000021054	Sgpp1	-1.16225
ENSMUSG00000040848	Sft2d2	-0.829517
ENSMUSG00000038267	Slc22a23	-1.38074
ENSMUSG00000053453	Thoc7	1.02074
ENSMUSG00000009545	Kcnq1	-5.49702
ENSMUSG00000019689	Fmc1	1.314
ENSMUSG00000015942	Gtf2ird2	-2.24042
ENSMUSG00000022338	Eny2	1.41687
ENSMUSG00000092679	Mir5129	-6.23499
ENSMUSG00000079559	Pou2af3	-5.04519
ENSMUSG00000033220	Rac2	-2.41811
ENSMUSG00000054640	Slc8a1	-3.24526
ENSMUSG00000066677	Ifi208	-6.72541
ENSMUSG00000073538	E330020D12Rik	-2.92029
ENSMUSG00000029377	Ereg	-2.62025
ENSMUSG00000033307	Mif	1.00398
ENSMUSG00000031372	Trex2	-1.8437
ENSMUSG00000003970	Rpl8	0.925416
ENSMUSG00000064351	mt-Co1	-1.85533
ENSMUSG00000041126	H2az2	1.14279
ENSMUSG00000057092	Fxyd3	1.4795
ENSMUSG00000038527	C1rl	-6.08953
ENSMUSG00000028609	Magoh	1.23537
ENSMUSG00000035048	Anapc13	1.23703
ENSMUSG00000022180	Slc7a8	-4.98393
ENSMUSG00000079435	Rpl36a	1.28842
ENSMUSG00000044894	Uqcrq	0.957008
ENSMUSG00000097407	4933408J17Rik	1.16698
ENSMUSG00000008855	Hdac5	-1.05636
ENSMUSG00000031972	Acta1	-2.36772
ENSMUSG00000056270	Prr9	-7.76141
ENSMUSG00000082284	H3f3a-ps1	1.30846
ENSMUSG00000039206	Daglb	-1.15499
ENSMUSG00000020022	Ndufa12	1.07721
ENSMUSG00000000740	Rpl13	1.34682
ENSMUSG00000032766	Gng11	-4.47384
ENSMUSG00000042462	Dctpp1	0.960265
ENSMUSG00000026867	Gapvd1	-0.867609
ENSMUSG00000021040	Slirp	0.866502
ENSMUSG00000034107	Ano7	-1.40761
ENSMUSG00000021720	Rnf180	-2.72175
ENSMUSG00000002459	Rgs20	-1.64968
ENSMUSG00000066151	Fkbp15	-0.919727
ENSMUSG00000027559	Car3	-6.69019
ENSMUSG00000008668	Rps18	1.48235
ENSMUSG00000002804	Nudt14	1.1027
ENSMUSG00000105471	A430073D23Rik	2.12417
ENSMUSG00000030744	Rps3	1.19235
ENSMUSG00000026581	Sell	-4.74124
ENSMUSG00000076437	Selenoh	1.67417
ENSMUSG00000006715	Gmnn	1.06438
ENSMUSG00000029621	Arpc1a	-0.655594
ENSMUSG00000038717	Atp5l	1.31635
ENSMUSG00000061286	Exosc5	0.896639
ENSMUSG00000022748	Cmss1	1.0247
ENSMUSG00000024799	Tm7sf2	-1.06144
ENSMUSG00000063316	Rpl27	1.17971
ENSMUSG00000032946	Rasgrp2	-3.41971
ENSMUSG00000023078	Cxcl13	-8.86841
ENSMUSG00000000530	Acvrl1	-1.15809
ENSMUSG00000027878	Notch2	-1.18781
ENSMUSG00000051504	Siglech	-6.9652
ENSMUSG00000028998	Tomm7	1.29009
ENSMUSG00000039315	Clnk	7.03276
ENSMUSG00000009863	Sdhb	0.742553
ENSMUSG00000049565	Aknad1	1.85398
ENSMUSG00000023088	Abcc1	-0.610258
ENSMUSG00000036636	Clcn7	-1.57329
ENSMUSG00000024309	Pfdn6	0.886386
ENSMUSG00000020806	Rhbdf2	-1.33472
ENSMUSG00000086389	Gm15998	-1.10564
ENSMUSG00000022354	Ndufb9	0.905123
ENSMUSG00000022415	Syngr1	-1.56898
ENSMUSG00000040952	Rps19	1.52417
ENSMUSG00000021186	Fbln5	-4.78699
ENSMUSG00000026500	Cox20	1.1734
ENSMUSG00000028148	Them5	-1.52261
ENSMUSG00000020803	Txndc17	1.22816
ENSMUSG00000034656	Cacna1a	-2.42264
ENSMUSG00000064326	Siva1	1.44085
ENSMUSG00000026672	Optn	-2.71454
ENSMUSG00000022564	Grina	-0.915754
ENSMUSG00000040963	Asgr2	-5.55935
ENSMUSG00000040033	Stat2	-1.63922
ENSMUSG00000098274	Rpl24	1.2344
ENSMUSG00000026792	Lrsam1	-1.04133
ENSMUSG00000028223	Decr1	1.31858
ENSMUSG00000057841	Rpl32	1.66652
ENSMUSG00000025362	Rps26	1.1727
ENSMUSG00000060477	Irak2	-1.0705
ENSMUSG00000105813	Gm42928	-2.58572
ENSMUSG00000039377	Hlx	-3.11495
ENSMUSG00000027405	Nop56	0.605885
ENSMUSG00000032399	Rpl4	1.05078
ENSMUSG00000032330	Cox7a2	1.20252
ENSMUSG00000086322	E130218I03Rik	1.10881
ENSMUSG00000050608	Micos10	1.24191
ENSMUSG00000039001	Rps21	1.48181
ENSMUSG00000043923	Ccdc84	1.86497
ENSMUSG00000029291	Rufy3	-0.965337
ENSMUSG00000021131	Erh	0.93914
ENSMUSG00000098371	Gm28037	1.22815
ENSMUSG00000028549	Itgb3bp	0.869944
ENSMUSG00000000359	Rem1	-8.56145
ENSMUSG00000000149	Gna12	-1.56678
ENSMUSG00000021123	Rdh12	-0.97033
ENSMUSG00000086680	Gm11592	-1.50183
ENSMUSG00000079641	Rpl39	1.45348
ENSMUSG00000091243	Vgll3	-2.02898
ENSMUSG00000029859	Epha1	-0.932593
ENSMUSG00000041707	Tmem273	-6.31217
ENSMUSG00000032531	Amotl2	-1.18444
ENSMUSG00000024972	Lgals12	-1.32126
ENSMUSG00000030879	Mrpl17	0.566834
ENSMUSG00000024480	Ap3s1	-0.882905
ENSMUSG00000047554	Tmem41b	-0.660395
ENSMUSG00000014504	Srp19	0.889743
ENSMUSG00000058624	Gda	-1.64957
ENSMUSG00000025508	Rplp2	1.28916
ENSMUSG00000034917	Tjp3	-1.37989
ENSMUSG00000001802	Lrp3	-5.70936
ENSMUSG00000074570	Cass4	-2.40796
ENSMUSG00000042312	S100a13	1.21685
ENSMUSG00000047675	Rps8	1.26927
ENSMUSG00000090137	Uba52	1.27767
ENSMUSG00000058966	Tlcd3b	0.681289
ENSMUSG00000075217	Fads2b	-1.38452
ENSMUSG00000032959	Pebp1	0.731424
ENSMUSG00000028381	Ugcg	-1.38429
ENSMUSG00000026829	Gbgt1	-6.02839
ENSMUSG00000045136	Tubb2b	-2.38702
ENSMUSG00000044338	Aplnr	-5.65748
ENSMUSG00000039221	Rpl22l1	1.28813
ENSMUSG00000107071	Gm42420	1.06443
ENSMUSG00000049517	Rps23	1.46328
ENSMUSG00000062382	Ftl1-ps1	-1.38283
ENSMUSG00000054766	Set	0.766732
ENSMUSG00000028859	Csf3r	-7.75078
ENSMUSG00000064363	mt-Nd4	-1.89686
ENSMUSG00000023972	Ptk7	1.15823
ENSMUSG00000025204	Ndufb8	0.910704
ENSMUSG00000064090	Vrk2	0.747349
ENSMUSG00000054258	Gm5082	-19.1874
ENSMUSG00000003429	Rps11	1.28328
ENSMUSG00000109735	Gm45667	1.43415
ENSMUSG00000035242	Oaz1	0.840387
ENSMUSG00000020064	Herc4	-1.49269
ENSMUSG00000032397	Tipin	1.03446
ENSMUSG00000018585	Atox1	1.28423
ENSMUSG00000038828	Tmem214	-1.01256
ENSMUSG00000034265	Zdhhc14	-2.0963
ENSMUSG00000037188	Grhl3	-1.3429
ENSMUSG00000075415	Fnbp1	-0.81074
ENSMUSG00000104444	Gm33051	1.27921
ENSMUSG00000046432	Bex3	1.24343
ENSMUSG00000030695	Aldoa	0.722084
ENSMUSG00000002416	Ndufb2	1.09212
ENSMUSG00000028837	Psmb2	0.766965
ENSMUSG00000027435	Cd93	-3.55123
ENSMUSG00000022193	Psmb5	0.567539
ENSMUSG00000063200	Nol7	1.13193
ENSMUSG00000046330	Rpl37a	1.66796
ENSMUSG00000020801	Med31	0.922908
ENSMUSG00000046589	Lrrc8e	-1.30526
ENSMUSG00000004980	Hnrnpa2b1	0.64659
ENSMUSG00000036560	Lgi4	1.47599
ENSMUSG00000033792	Atp7a	-1.67444
ENSMUSG00000045294	Insig1	-1.63485
ENSMUSG00000102206	Pcdha11	-5.92528
ENSMUSG00000014294	Ndufa2	1.09444
ENSMUSG00000071451	Psmg4	1.09736
ENSMUSG00000029467	Atp2a2	-0.80539
ENSMUSG00000090841	Myl6	1.04121
ENSMUSG00000052293	Taf9	0.64893
ENSMUSG00000030319	Cand2	1.7696
ENSMUSG00000003038	Hmgn2	1.33494
ENSMUSG00000091471	Gm20538	0.928791
ENSMUSG00000020782	Llgl2	-1.53857
ENSMUSG00000024424	Ttc39c	-1.72576
ENSMUSG00000032436	Cmtm7	-1.31133
ENSMUSG00000036381	P2ry14	-3.34693
ENSMUSG00000093904	Tomm20	0.752287
ENSMUSG00000055553	Kxd1	1.20135
ENSMUSG00000041538	H2-Ob	-2.63746
ENSMUSG00000008976	Gabpa	0.683794
ENSMUSG00000032089	Il10ra	-2.83692
ENSMUSG00000020900	Myh10	-2.39431
ENSMUSG00000038387	Rras	0.816576
ENSMUSG00000091228	Gm20390	0.844956
ENSMUSG00000031231	Cox7b	1.26617
ENSMUSG00000063564	Col23a1	1.07844
ENSMUSG00000093424	6330562C20Rik	-5.73438
ENSMUSG00000024827	Gldc	-2.94103
ENSMUSG00000064302	Clasp1	-1.04206
ENSMUSG00000024354	Slc23a1	-4.53872
ENSMUSG00000028840	Zfp593	1.08079
ENSMUSG00000003518	Dusp3	-1.5746
ENSMUSG00000008683	Rps15a	1.39652
ENSMUSG00000031981	Capn9	-3.13196
ENSMUSG00000037060	Cavin3	1.31032
ENSMUSG00000016319	Slc25a5	0.578689
ENSMUSG00000025227	Mfsd13a	-2.35133
ENSMUSG00000022231	Sema5a	1.40197
ENSMUSG00000074342	I830077J02Rik	-2.45478
ENSMUSG00000068747	Sort1	-1.54405
ENSMUSG00000040990	Sh3kbp1	-1.65274
ENSMUSG00000024048	Myl12a	1.19434
ENSMUSG00000028367	Txn1	1.1173
ENSMUSG00000087993	Mir1982	1.05432
ENSMUSG00000120984		1.12352
ENSMUSG00000039485	Tspyl4	-1.90768
ENSMUSG00000053693	Mast1	1.20308
ENSMUSG00000075593	Gal3st4	-1.14871
ENSMUSG00000047798	Cd300lf	-5.33993
ENSMUSG00000029009	Mthfr	-1.79371
ENSMUSG00000036111	Lmo1	1.10685
ENSMUSG00000087477	Gm13822	-6.03309
ENSMUSG00000032261	Sh3bgrl2	-1.37648
ENSMUSG00000001666	Ddt	0.932185
ENSMUSG00000003824	Syce2	1.94827
ENSMUSG00000012405	Rpl15	1.05886
ENSMUSG00000034634	Ly6d	1.12695
ENSMUSG00000030084	Plxna1	0.838895
ENSMUSG00000113149	Gm49383	1.02855
ENSMUSG00000032018	Sc5d	-1.05945
ENSMUSG00000085237	Gm15406	1.62973
ENSMUSG00000036106	Prr5	-4.82177
ENSMUSG00000021917	Spcs1	0.812353
ENSMUSG00000090258	Churc1	0.94336
ENSMUSG00000003355	Fkbp11	1.27468
ENSMUSG00000017188	Coa3	0.689811
ENSMUSG00000024969	Mark2	-1.11071
ENSMUSG00000063856	Gpx1	1.26165
ENSMUSG00000102856	Gm37084	-2.8716
ENSMUSG00000092586	Ly6g6c	-1.63551
ENSMUSG00000085295	4930430E12Rik	-6.234
ENSMUSG00000090862	Rps13	1.23008
ENSMUSG00000052102	Gnpda1	-1.22479
ENSMUSG00000019782	Rwdd1	0.753891
ENSMUSG00000030188	Magohb	0.860438
ENSMUSG00000029217	Tec	-1.13581
ENSMUSG00000035885	Cox8a	0.968727
ENSMUSG00000032131	Abcg4	-1.42528
ENSMUSG00000050463	Krt78	-2.5599
ENSMUSG00000043165	Lor	-2.57544
ENSMUSG00000042306	S100a14	0.944807
ENSMUSG00000007050	Lsm2	0.794198
ENSMUSG00000052769	Gm9889	-5.86206
ENSMUSG00000053332	Gas5	1.68791
ENSMUSG00000078122	F630028O10Rik	-6.63666
ENSMUSG00000015217	Hmgb3	0.982804
ENSMUSG00000027692	Tnik	-2.38736
ENSMUSG00000021686	Ap3b1	-0.500982
ENSMUSG00000061518	Cox5b	1.08843
ENSMUSG00000040564	Apoc1	1.75079
ENSMUSG00000017778	Cox7c	1.27593
ENSMUSG00000022892	App	-0.601657
ENSMUSG00000012848	Rps5	1.04322
ENSMUSG00000110040	Gm49369	-1.1986
ENSMUSG00000056851	Pcbp2	0.715428
ENSMUSG00000006235	Epor	-2.77703
ENSMUSG00000113902	Ndufb1	1.17258
ENSMUSG00000022105	Rb1	-0.886223
ENSMUSG00000058267	Mrps14	0.815533
ENSMUSG00000025495	Ptdss2	-1.21083
ENSMUSG00000106918	Mrpl33	1.05453
ENSMUSG00000090534	Gm4675	1.06957
ENSMUSG00000058546	Rpl23a	1.25986
ENSMUSG00000026029	Casp8	-1.05392
ENSMUSG00000030713	Klk7	-2.40394
ENSMUSG00000027133	Nop10	1.07016
ENSMUSG00000114934	Gm48342	-0.669489
ENSMUSG00000074129	Rpl13a	1.40735
ENSMUSG00000012429	Mplkip	0.579678
ENSMUSG00000074826	Gm10767	1.15656
ENSMUSG00000099556	Gm28857	-1.13711
ENSMUSG00000113311	Gm47428	-1.46153
ENSMUSG00000059518	Znhit1	0.836706
ENSMUSG00000031320	Rps4x	0.981804
ENSMUSG00000060636	Rpl35a	1.70153
ENSMUSG00000121068		1.25071
ENSMUSG00000001435	Col18a1	1.51737
ENSMUSG00000031667	Aktip	-0.962768
ENSMUSG00000118642	AY036118	-1.59516
ENSMUSG00000036856	Wnt4	1.00916
ENSMUSG00000067847	Romo1	1.11429
ENSMUSG00000021939	Ctsb	-1.30006
ENSMUSG00000049709	Nlrp10	-1.36498
ENSMUSG00000078763	Slfn1	-7.87646
ENSMUSG00000064350	mt-Ty	-1.99263
ENSMUSG00000042363	Lgalsl	-1.04786
ENSMUSG00000022504	Ciita	-2.34384
ENSMUSG00000026073	Il1r2	1.72368
ENSMUSG00000035674	Ndufa3	0.874653
ENSMUSG00000047215	Rpl9	1.35777
ENSMUSG00000089989	Gm45713	1.40591
ENSMUSG00000041120	Nbl1	1.03291
ENSMUSG00000039197	Adk	0.891392
ENSMUSG00000007891	Ctsd	-1.20893
ENSMUSG00000035891	Cerk	-1.02602
ENSMUSG00000048755	Mcat	0.915485
ENSMUSG00000023020	Cox14	1.00342
ENSMUSG00000120467		-6.3665
ENSMUSG00000086763	Plxna4os1	-6.50038
ENSMUSG00000039016	Timm8b	0.990662
ENSMUSG00000110279	Gm45552	1.25948
ENSMUSG00000024986	Hhex	-1.96506
ENSMUSG00000001420	Tmem79	-0.854164
ENSMUSG00000062300	Nectin2	-0.866512
ENSMUSG00000087701	Gm13493	1.32644
ENSMUSG00000049076	Acap2	-0.715065
ENSMUSG00000031788	Kifc3	-1.68824
ENSMUSG00000066684	Pilrb1	-2.6291
ENSMUSG00000110498	A630001O12Rik	-6.40684
ENSMUSG00000058290	Espl1	-1.65357
ENSMUSG00000031146	Plp2	1.03048
ENSMUSG00000026255	Efhd1	-3.12128
ENSMUSG00000023832	Acat2	-1.05078
ENSMUSG00000104339	C130089K02Rik	-3.39015
ENSMUSG00000020368	Canx	-0.709069
ENSMUSG00000079197	Psme2	1.08502
ENSMUSG00000049751	Rpl36al	1.1091
ENSMUSG00000025794	Rpl14	1.19971
ENSMUSG00000045165	AI467606	-2.36501
ENSMUSG00000051154	Commd3	0.758229
ENSMUSG00000079505	Gm11131	1.5034
ENSMUSG00000040331	Nsmce4a	0.485199
ENSMUSG00000061477	Rps7	1.40138
ENSMUSG00000040351	Ankib1	-0.864458
ENSMUSG00000002980	Bcam	0.992446
ENSMUSG00000025876	Unc5a	-5.40684
ENSMUSG00000060126	Tpt1	1.00678
ENSMUSG00000054325	Lce3a	-7.91131
ENSMUSG00000045128	Rpl18a	1.35563
ENSMUSG00000018286	Psmb6	0.794299
ENSMUSG00000022706	Mrpl40	0.664092
ENSMUSG00000002957	Ap2a2	-1.0584
ENSMUSG00000032300	1700017B05Rik	0.988921
ENSMUSG00000027173	Depdc7	1.18461
ENSMUSG00000031246	Sh3bgrl	-1.24501
ENSMUSG00000035834	Polr3g	-0.806972
ENSMUSG00000068036	Afdn	-0.883585
ENSMUSG00000032405	Pias1	-0.570059
ENSMUSG00000054717	Hmgb2	1.23585
ENSMUSG00000064317	Gm10146	1.23533
ENSMUSG00000111082	Gm30934	1.27436
ENSMUSG00000028459	Cd72	-1.14841
ENSMUSG00000026357	Rgs18	-2.07338
ENSMUSG00000052146	Rps10	1.15525
ENSMUSG00000105913	Mir5121	1.41653
ENSMUSG00000091237	Gm17114	-0.953181
ENSMUSG00000022370	Mrpl13	1.16871
ENSMUSG00000030342	Cd9	1.10765
ENSMUSG00000073676	Hspe1	1.23048
ENSMUSG00000042541	Sem1	1.01601
ENSMUSG00000027852	Nras	-0.602208
ENSMUSG00000036850	Mrpl41	0.888131
ENSMUSG00000025287	Acot9	0.911765
ENSMUSG00000120754		-4.53029
ENSMUSG00000045019	Acer1	-1.28595
ENSMUSG00000020372	Rack1	0.815581
ENSMUSG00000040212	Emp3	-1.81307
ENSMUSG00000028195	Ccn1	1.53298
ENSMUSG00000037152	Ndufc1	0.917475
ENSMUSG00000085089	Arhgap15os	-5.61397
ENSMUSG00000020467	Efemp1	1.38861
ENSMUSG00000029407	Uso1	-0.707044
ENSMUSG00000050022	Amz1	-1.43369
ENSMUSG00000064345	mt-Nd2	-1.59194
ENSMUSG00000037805	Rpl10a	1.14262
ENSMUSG00000058558	Rpl5	1.05071
ENSMUSG00000020483	Dynll2	0.989419
ENSMUSG00000021518	Ptdss1	-0.883328
ENSMUSG00000030096	Slc6a6	0.982284
ENSMUSG00000024887	Asah2	-3.32929
ENSMUSG00000101249	Gm29216	-1.76319
ENSMUSG00000062345	Serpinb2	1.58012
ENSMUSG00000033825	Tpsb2	-9.39588
ENSMUSG00000117338	Gm49804	1.04796
ENSMUSG00000107379	Gm43126	1.22725
ENSMUSG00000032194	Kank2	-2.10103
ENSMUSG00000014361	Mertk	-1.79842
ENSMUSG00000019437	Tlcd1	1.13809
ENSMUSG00000072596	Ear2	-6.44745
ENSMUSG00000027164	Traf6	-1.18855
ENSMUSG00000054905	Stfa3	3.82577
ENSMUSG00000025795	Rassf3	-1.2554
ENSMUSG00000032171	Pin1	0.672235
ENSMUSG00000017802	Retreg3	-1.1747
ENSMUSG00000030432	Rpl28	1.07982
ENSMUSG00000028646	Rragc	-0.921723
ENSMUSG00000029030	Tprgl	-0.577741
ENSMUSG00000031819	Emc8	0.983029
ENSMUSG00000115463	Gm49356	0.887845
ENSMUSG00000045996	Polr2k	1.27361
ENSMUSG00000023861	Mpc1	0.981368
ENSMUSG00000024136	Dnase1l2	-1.45116
ENSMUSG00000117245	Gm49887	-1.26549
ENSMUSG00000118107	Gm34455	-2.68556
ENSMUSG00000026853	Crat	-1.23368
ENSMUSG00000022400	Rbx1	0.829079
ENSMUSG00000016756	Cmah	-2.98503
ENSMUSG00000018849	Wwc1	-1.05529
ENSMUSG00000018199	Ro60	-1.39474
ENSMUSG00000042043	Tbca	1.04307
ENSMUSG00000027430	Dtd1	0.617065
ENSMUSG00000026568	Mpc2	1.0401
ENSMUSG00000044042	Fmn1	-1.35849
ENSMUSG00000034744	Nagk	-0.753753
ENSMUSG00000002249	Tead3	-1.65824
ENSMUSG00000039904	Gpr37	-1.47883
ENSMUSG00000116534	Gm49731	-5.28866
ENSMUSG00000055044	Pdlim1	1.05771
ENSMUSG00000090357	Gm17077	-1.20764
ENSMUSG00000060032	H2aj	0.868807
ENSMUSG00000061887	Ssbp3	1.07784
ENSMUSG00000073616	Cops9	1.08001
ENSMUSG00000041560	Nop53	0.686805
ENSMUSG00000033373	Fntb	0.721181
ENSMUSG00000031700	Gpt2	-1.06018
ENSMUSG00000022855	Senp2	-1.18967
ENSMUSG00000078974	Sec61g	1.08121
ENSMUSG00000028643	Svbp	0.840786
ENSMUSG00000004837	Grap	-2.2259
ENSMUSG00000030869	Ndufab1	0.863509
ENSMUSG00000036402	Gng12	-0.959039
ENSMUSG00000024594	Prrc1	-0.952768
ENSMUSG00000112759	Gm47615	-5.10736
ENSMUSG00000018819	Lsp1	-1.91675
ENSMUSG00000029578	Wipi2	-0.554733
ENSMUSG00000006057	Atp5g1	0.742424
ENSMUSG00000116925	Gm49776	0.863283
ENSMUSG00000016833	Mrps18c	1.10974
ENSMUSG00000109704	Gm38414	3.81086
ENSMUSG00000024661	Fth1	1.16363
ENSMUSG00000040188	Scamp2	-0.894994
ENSMUSG00000014769	Psmb1	0.723601
ENSMUSG00000075706	Gpx4	1.08479
ENSMUSG00000017404	Rpl19	1.21744
ENSMUSG00000040690	Col16a1	1.57736
ENSMUSG00000059291	Rpl11	1.25314
ENSMUSG00000024059	Clip4	-0.974539
ENSMUSG00000051989	Smim11	0.931416
ENSMUSG00000103800	Pcdha8	-5.63824
ENSMUSG00000022551	Cyc1	0.511805
ENSMUSG00000028247	Coq3	0.745728
ENSMUSG00000026021	Sumo1	0.727907
ENSMUSG00000073888	Ccl27a	2.42518
ENSMUSG00000034854	Mfsd12	-1.27055
ENSMUSG00000001473	Tubb6	-1.63174
ENSMUSG00000021036	Sptlc2	-1.06439
ENSMUSG00000041697	Cox6a1	0.868391
ENSMUSG00000013160	Atp6v0d1	-0.734466
ENSMUSG00000040857	Erf	1.47564
ENSMUSG00000041453	Rpl21	1.25088
ENSMUSG00000063065	Mapk3	-0.767395
ENSMUSG00000031712	Il15	-1.47196
ENSMUSG00000031400	G6pdx	-1.07436
ENSMUSG00000044533	Rps2	0.94905
ENSMUSG00000039783	Kmo	-4.47752
ENSMUSG00000026234	Ncl	0.540414
ENSMUSG00000044811	Cd300c2	-4.52238
ENSMUSG00000037095	Lrg1	-7.79763
ENSMUSG00000005732	Ranbp1	0.828868
ENSMUSG00000020460	Rps27a	1.47486
ENSMUSG00000028780	Sema3c	0.933917
ENSMUSG00000065389	Gm23100	-3.98944
ENSMUSG00000022751	Nit2	0.955892
ENSMUSG00000021384	Susd3	-1.67523
ENSMUSG00000086656	Gm15701	-5.03713
ENSMUSG00000021065	Fut8	-0.896766
ENSMUSG00000055762	Eef1d	0.592517
ENSMUSG00000031273	Col4a6	1.85124
ENSMUSG00000039050	Osbpl2	-0.925345
ENSMUSG00000062328	Rpl17	1.37127
ENSMUSG00000038900	Rpl12	1.23751
ENSMUSG00000040328	Or2v1	-3.79174
ENSMUSG00000087545	Gm13966	-1.72651
ENSMUSG00000022350	Washc5	-1.08473
ENSMUSG00000021967	Mrpl57	0.872565
ENSMUSG00000061315	Naca	1.05404
ENSMUSG00000029623	Pdap1	0.792566
ENSMUSG00000047126	Cltc	-0.86509
ENSMUSG00000038274	Fau	1.22738
ENSMUSG00000030137	Tuba8	-1.26334
ENSMUSG00000034868	Myl12b	0.906083
ENSMUSG00000020121	Srgap1	-2.43283
ENSMUSG00000036814	Slc6a20a	-1.94499
ENSMUSG00000043964	Orai3	-1.52241
ENSMUSG00000038324	Trpc4ap	-1.03745
ENSMUSG00000070501	Ifi214	-5.87216
ENSMUSG00000120796		0.676281
ENSMUSG00000034786	Gpsm3	-2.02355
ENSMUSG00000020590	Snx13	-0.656184
ENSMUSG00000032534	Cep63	0.753275
ENSMUSG00000022505	Emp2	-0.658966
ENSMUSG00000028470	Hint2	0.984698
ENSMUSG00000053510	Nrd1	-0.818971
ENSMUSG00000087541	Hopxos	1.1957
ENSMUSG00000027068	Dhrs9	-2.08247
ENSMUSG00000002233	Rhoc	-2.16753
ENSMUSG00000055069	Rab39	-5.50478
ENSMUSG00000021039	Snw1	0.679547
ENSMUSG00000016995	Matn4	-2.21346
ENSMUSG00000034189	Hsdl1	-1.20778
ENSMUSG00000035960	Apex1	0.81962
ENSMUSG00000086255	Gm11534	-5.96411
ENSMUSG00000036751	Cox6b1	0.95082
ENSMUSG00000007655	Cav1	0.998766
ENSMUSG00000052760	A630001G21Rik	-4.06162
ENSMUSG00000042793	Lgr6	1.27621
ENSMUSG00000032288	Imp3	1.00316
ENSMUSG00000078202	Nrarp	-1.03021
ENSMUSG00000013236	Ptprs	0.92038
ENSMUSG00000036534	Slc38a7	-1.37204
ENSMUSG00000087478	4930506C21Rik	0.985447
ENSMUSG00000031059	Ndufb11	0.93482
ENSMUSG00000033793	Atp6v1h	-0.451811
ENSMUSG00000032060	Cryab	-1.46806
ENSMUSG00000032827	Ppp1r9a	-6.46527
ENSMUSG00000028076	Cd1d1	-2.12719
ENSMUSG00000059325	Hopx	1.0554
ENSMUSG00000024414	Mrpl27	0.954405
ENSMUSG00000080921	Rpl38-ps2	1.14475
ENSMUSG00000030281	Il17rc	-0.870701
ENSMUSG00000033102	Cdc14b	-2.22004
ENSMUSG00000117575	Gm36486	-3.47119
ENSMUSG00000110234	Gm45799	0.740985
ENSMUSG00000021243	Fcf1	1.00477
ENSMUSG00000021306	Gpr137b	-1.51981
ENSMUSG00000102299	Gm37539	-2.14718
ENSMUSG00000110593	Gm45822	-1.35594
ENSMUSG00000021103	Mnat1	0.894903
ENSMUSG00000075702	Selenom	-2.3313
ENSMUSG00000024099	Ndufv2	0.617242
ENSMUSG00000002799	Jag2	1.33916
ENSMUSG00000022982	Sod1	0.952013
ENSMUSG00000079018	Ly6c1	1.3471
ENSMUSG00000069515	Lyz1	-6.65757
ENSMUSG00000020401	Garin3	4.85196
ENSMUSG00000092474	Gm20478	2.17111
ENSMUSG00000043940	Wdfy3	-0.989571
ENSMUSG00000051579	Tceal8	0.881011
ENSMUSG00000121227		-8.56438
ENSMUSG00000062647	Rpl7a	0.8815
ENSMUSG00000056201	Cfl1	0.736705
ENSMUSG00000007659	Bcl2l1	-0.87515
ENSMUSG00000033488	Cryzl2	-2.19651
ENSMUSG00000014633	Cmc2	1.05889
ENSMUSG00000060743	H3f3a	1.06536
ENSMUSG00000068749	Psma5	0.499951
ENSMUSG00000033543	Gtf2a2	0.976097
ENSMUSG00000000563	Atp5pb	0.594819
ENSMUSG00000106247	Gm43720	-1.07756
ENSMUSG00000028716	Pdzk1ip1	-0.974576
ENSMUSG00000010406	Mrpl52	1.0802
ENSMUSG00000018446	C1qbp	0.785639
ENSMUSG00000022205	Sub1	0.94809
ENSMUSG00000070283	Ndufaf3	0.780132
ENSMUSG00000001166	Oas1c	-1.26561
ENSMUSG00000019487	Trip10	0.609076
ENSMUSG00000025651	Uqcrc1	0.761656
ENSMUSG00000113061	Rps18-ps5	1.50257
ENSMUSG00000101162	Gm26728	0.978272
ENSMUSG00000025969	Nrp2	-1.61037
ENSMUSG00000056185	Snx32	0.707654
ENSMUSG00000009090	Ap1b1	-1.23156
ENSMUSG00000022204	Ngdn	0.634716
ENSMUSG00000025784	Clec3b	-3.05714
ENSMUSG00000002107	Celf2	-1.46674
ENSMUSG00000029650	Slc46a3	-1.67946
ENSMUSG00000038872	Zfhx3	-4.35628
ENSMUSG00000025228	Actr1a	-0.864958
ENSMUSG00000090610	Gm3571	-2.05364
ENSMUSG00000044627	Swi5	0.74752
ENSMUSG00000038195	Rilp	-4.72939
ENSMUSG00000027673	Ndufb5	0.814634
ENSMUSG00000030854	Ptpn5	3.9631
ENSMUSG00000034127	Tspan8	-2.13107
ENSMUSG00000031812	Map1lc3b	0.603981
ENSMUSG00000028568	Btf3l4	0.629336
ENSMUSG00000074457	S100a16	0.643417
ENSMUSG00000001441	Npepps	-0.992418
ENSMUSG00000073702	Rpl31	1.22653
ENSMUSG00000025509	Pnpla2	-0.88316
ENSMUSG00000010663	Fads1	-2.17746
ENSMUSG00000008333	Snrpb2	0.950695
ENSMUSG00000036687	Tmem184a	-0.843066
ENSMUSG00000032002	Dcun1d5	0.617644
ENSMUSG00000028081	Rps3a1	1.12522
ENSMUSG00000055401	Fbxo6	-0.533265
ENSMUSG00000011832	Evi5l	-0.983745
ENSMUSG00000027374	Mrps5	0.553135
ENSMUSG00000059734	Ndufs8	0.778079
ENSMUSG00000107470	Gm3375	0.580682
ENSMUSG00000031007	Atp6ap2	-0.492317
ENSMUSG00000047281	Sfn	1.30049
ENSMUSG00000029771	Irf5	-1.03568
ENSMUSG00000027808	Serp1	-0.610024
ENSMUSG00000026811	St6galnac6	-3.00535
ENSMUSG00000026074	Map4k4	-1.22995
ENSMUSG00000099708	Gm29361	0.874153
ENSMUSG00000031349	Nsdhl	-0.751955
ENSMUSG00000097597	Gm26674	-1.39527
ENSMUSG00000104445	Rhbg	-1.31614
ENSMUSG00000096006	Gm21596	1.20714
ENSMUSG00000031841	Cdh13	1.11923
ENSMUSG00000028464	Tpm2	1.83306
ENSMUSG00000044712	Slc38a6	-1.57594
ENSMUSG00000029484	Anxa3	-1.20235
ENSMUSG00000024778	Fas	1.08073
ENSMUSG00000093315	Mir5114	-2.93283
ENSMUSG00000032375	Aph1b	-1.11064
ENSMUSG00000103217	Gm38287	-1.06225
ENSMUSG00000003228	Grk5	-4.54471
ENSMUSG00000061848	Gm5805	1.99904
ENSMUSG00000040600	Eps8l3	-1.58028
ENSMUSG00000105617	Gm43809	1.00324
ENSMUSG00000008822	Acyp1	1.36486
ENSMUSG00000070493	Chchd2	0.785889
ENSMUSG00000021973	Micu2	-0.943274
ENSMUSG00000037710	Cisd1	0.97883
ENSMUSG00000030042	Pole4	0.946272
ENSMUSG00000048163	Selplg	-1.97883
ENSMUSG00000085213	Gm13091	-2.90337
ENSMUSG00000029007	Agtrap	-1.07247
ENSMUSG00000045545	Krt14	2.04074
ENSMUSG00000042712	Tceal9	1.1328
ENSMUSG00000079507	H2-Q1	1.63346
ENSMUSG00000092572	Serpinb10	1.33497
ENSMUSG00000112510	Gm47566	-4.51115
ENSMUSG00000034892	Rps29	1.19158
ENSMUSG00000121201		-3.18688
ENSMUSG00000103770	Pcdha9	-4.66691
ENSMUSG00000026270	Capn10	-1.05448
ENSMUSG00000060548	Tnfrsf19	0.743573
ENSMUSG00000020282	Rhbdf1	-0.838059
ENSMUSG00000107086	Gm43808	-0.843446
ENSMUSG00000020737	Jpt1	-0.843994
ENSMUSG00000032051	Fdx1	0.752636
ENSMUSG00000078963	Hsbp1l1	-1.70992
ENSMUSG00000106737	Gm42962	-5.1977
ENSMUSG00000091625	Lsm5	1.30157
ENSMUSG00000025290	Rps24	1.44068
ENSMUSG00000046364	Rpl27a	1.115
ENSMUSG00000086582	Gm16272	1.09602
ENSMUSG00000030647	Ndufc2	0.854108
ENSMUSG00000103766	Gm38392	-1.2463
ENSMUSG00000020411	Nipal4	-1.10149
ENSMUSG00000018378	Cuedc1	0.863124
ENSMUSG00000052593	Adam17	-0.890786
ENSMUSG00000028398	Dmac1	0.609292
ENSMUSG00000036966	Spryd3	-0.877072
ENSMUSG00000000001	Gnai3	-0.731774
ENSMUSG00000030717	Nupr1	-0.914509
ENSMUSG00000058258	Idi1	-1.21553
ENSMUSG00000055839	Elob	0.863867
ENSMUSG00000022225	Cma1	-8.50533
ENSMUSG00000001134	Uxt	0.823966
ENSMUSG00000090222	Ifi203-ps	-5.64535
ENSMUSG00000097022	BC001981	0.997046
ENSMUSG00000033705	Stard9	-1.58397
ENSMUSG00000036372	Tmem258	0.986952
ENSMUSG00000021660	Btf3	0.903095
ENSMUSG00000021819	Zswim8	-1.21191
ENSMUSG00000020608	Smc6	0.873093
ENSMUSG00000029198	Grpel1	0.388335
ENSMUSG00000117603	Gm50037	0.869935
ENSMUSG00000113555	Gm10095	1.27321
ENSMUSG00000021290	Atp5mpl	1.12088
ENSMUSG00000039316	Rftn1	-1.98419
ENSMUSG00000059278	Naa38	1.0693
ENSMUSG00000079523	Tmsb10	1.495
ENSMUSG00000079480	Pin4	0.968276
ENSMUSG00000027230	Creb3l1	-2.40709
ENSMUSG00000039670	Oxld1	0.992546
ENSMUSG00000002379	Ndufa11	1.03311
ENSMUSG00000001158	Snrnp27	0.853234
ENSMUSG00000020876	Snx11	-1.01533
ENSMUSG00000021696	Elovl7	-0.646515
ENSMUSG00000022312	Eif3h	0.648844
ENSMUSG00000040389	Wdr47	-1.5651
ENSMUSG00000032750	Gab3	-2.69802
ENSMUSG00000038271	Iffo1	-2.70555
ENSMUSG00000012483	Rpa3	1.30187
ENSMUSG00002076169	Gm55635	0.911882
ENSMUSG00000074207	Adh1	-1.1418
ENSMUSG00000030677	Kif22	1.73445
ENSMUSG00000034614	Pik3ip1	0.930817
ENSMUSG00000061983	Rps12	1.32678
ENSMUSG00000045962	Wnk1	-0.750555
ENSMUSG00000066704	Cyp2b19	-1.89369
ENSMUSG00000031167	Rbm3	0.812164
ENSMUSG00000009418	Nav1	-2.70444
ENSMUSG00000090247	Bloc1s1	1.1034
ENSMUSG00000078713	Tomm5	1.05348
ENSMUSG00000117098	Gm49909	1.02814
ENSMUSG00000060143	Gm10076	1.41099
ENSMUSG00000064356	mt-Atp8	-1.6897
ENSMUSG00000121503	H2-K2	1.15166
ENSMUSG00000023886	Smoc2	1.27362
ENSMUSG00000060288	Ppih	0.95872
ENSMUSG00000028234	Rps20	1.18769
ENSMUSG00000107876	Gm43936	-3.79063
ENSMUSG00000043716	Rpl7	1.07261
ENSMUSG00000032180	Tmed1	0.88935
ENSMUSG00000022972	Cfap298	0.79598
ENSMUSG00000075570	Krt26	-5.63719
ENSMUSG00000024818	Slc25a45	-1.44583
ENSMUSG00000097077	Gm16712	-1.37627
ENSMUSG00000022940	Pigp	1.1195
ENSMUSG00000020647	Ncoa1	-0.805986
ENSMUSG00000001418	Glmp	-0.648483
ENSMUSG00000030884	Uqcrc2	0.509964
ENSMUSG00000038736	Nudcd1	0.621581
ENSMUSG00000075229	Ccdc58	1.04902
ENSMUSG00000086600	C030005K06Rik	-1.17916
ENSMUSG00000026457	Adipor1	-0.671793
ENSMUSG00000087190	D430001F17Rik	0.919918
ENSMUSG00000117924	Tmem223	0.83965
ENSMUSG00000113165	Gm47863	-3.21368
ENSMUSG00000037742	Eef1a1	0.983915
ENSMUSG00000067203	H2-K2	1.15144
ENSMUSG00000091537	Tma7	0.987262
ENSMUSG00000036199	Ndufa13	0.801116
ENSMUSG00000110841	Gpx4-ps2	1.12172
ENSMUSG00000091172	Gm17120	-2.39417
ENSMUSG00000121097		-0.899326
ENSMUSG00000032525	Nktr	-1.2481
ENSMUSG00000044359	P2ry4	-5.22529
ENSMUSG00000019738	Polr2i	0.971498
ENSMUSG00000021221	Dpf3	-3.23248
ENSMUSG00000040112	Mrps35	0.860583
ENSMUSG00000034936	Arl4d	-1.02721
ENSMUSG00000008734	Gprc5b	-2.61849
ENSMUSG00000051344	Plekhm3	-1.80046
ENSMUSG00000073402	Gm8909	1.25162
ENSMUSG00000057135	Scimp	-2.30566
ENSMUSG00000040488	Ltbp4	0.919326
ENSMUSG00000058351	Smim4	1.12696
ENSMUSG00000029299	Abcg3	-5.38235
ENSMUSG00000002981	Clptm1	-0.919254
ENSMUSG00000039193	Nlrc4	-3.06509
ENSMUSG00000074622	Mafb	-0.936923
ENSMUSG00000025350	Rdh5	1.09744
ENSMUSG00000040843	Tiprl	0.467343
ENSMUSG00000041991	Hrnr	-6.08577
ENSMUSG00000093661	Eif4e3	1.00533
ENSMUSG00000046605	B3gntl1	-0.82817
ENSMUSG00000037860	Aim2	-4.67065
ENSMUSG00000110275	Gm5905	1.27546
ENSMUSG00000021638	Ocln	-1.16839
ENSMUSG00000035273	Hpse	-2.34728
ENSMUSG00000022358	Fbxo32	0.977617
ENSMUSG00000089847	Timm10b	0.694746
ENSMUSG00000034216	Vps18	-1.41946
ENSMUSG00000031683	Lsm6	0.580223
ENSMUSG00000039115	Itga9	-4.27204
ENSMUSG00000000085	Scmh1	0.91258
ENSMUSG00000117912	Gm50383	-3.40794
ENSMUSG00000032328	Tmem30a	-0.604939
ENSMUSG00000071415	Rpl23	1.13951
ENSMUSG00000006362	Cbfa2t3	-2.68639
ENSMUSG00000024844	Banf1	0.645058
ENSMUSG00000021811	Dnajc9	0.817933
ENSMUSG00000022856	Tmem41a	-1.05516
ENSMUSG00000030050	Gkn1	1.43557
ENSMUSG00000018293	Pfn1	0.731313
ENSMUSG00000038776	Ephx1	0.869698
ENSMUSG00000033544	Angptl1	-3.57131
ENSMUSG00000054626	Xlr	-1.87738
ENSMUSG00000105388	Rpl36a-ps2	1.67655
ENSMUSG00000029918	Mrps33	0.892296
ENSMUSG00000055737	Ghr	-0.779683
ENSMUSG00000020097	Sgpl1	-1.04755
ENSMUSG00000036450	Hif1an	-0.853926
ENSMUSG00000118181	Gm53015	-0.834432
ENSMUSG00000030103	Bhlhe40	1.49034
ENSMUSG00000024404	Riok3	-0.557427
ENSMUSG00000085110	Gm13920	-6.96931
ENSMUSG00000030766	Arhgap17	-1.12222
ENSMUSG00000034157	Cipc	-1.06218
ENSMUSG00000042190	Cmklr1	-3.10448
ENSMUSG00000028639	Ybx1	0.534711
ENSMUSG00000073722	4931408C20Rik	-7.52275
ENSMUSG00000053411	Cbx7	-1.83952
ENSMUSG00000032046	Abhd12	-0.722852
ENSMUSG00000040054	Baz2a	-1.01505
ENSMUSG00000041235	Chd7	-0.802724
ENSMUSG00000019809	Pex3	-0.51584
ENSMUSG00000006169	Clint1	-0.753368
ENSMUSG00000037669	Ldah	-0.737051
ENSMUSG00000078588	Ccdc24	-0.929777
ENSMUSG00000003873	Bax	0.748247
ENSMUSG00000022956	Atp5o	0.882531
ENSMUSG00000121510		1.38788
ENSMUSG00000033187	BC016579	-2.90881
ENSMUSG00000037531	Mrpl47	0.752016
ENSMUSG00000020758	Itgb4	1.33054
ENSMUSG00000020738	Sumo2	0.672628
ENSMUSG00000116714	2210020O09Rik	-4.03649
ENSMUSG00000076138	Gm26377	1.17408
ENSMUSG00000019943	Atp2b1	-1.02753
ENSMUSG00000004552	Ctse	-2.59292
ENSMUSG00000035168	Tanc1	-0.985572
ENSMUSG00000024772	Ehd1	-0.964257
ENSMUSG00000021338	Carmil1	-1.27431
ENSMUSG00000024327	Slc39a7	-0.592161
ENSMUSG00000115232	Gm49378	-1.01483
ENSMUSG00000025809	Itgb1	0.665785
ENSMUSG00000030681	Mvp	-0.615089
ENSMUSG00000025544	Tm9sf2	-0.714059
ENSMUSG00000028744	Slc66a1	-1.39377
ENSMUSG00000032812	Arap1	-0.818811
ENSMUSG00000106375	Gm43361	-1.55303
ENSMUSG00000102234	Gm37885	-1.35278
ENSMUSG00000034226	Rhov	-0.791336
ENSMUSG00000044496	2510039O18Rik	-0.969292
ENSMUSG00000030720	Cln3	-0.86837
ENSMUSG00000046434	Hnrnpa1	0.807811
ENSMUSG00000002565	Scin	1.06274
ENSMUSG00000029642	Polr1d	0.639977
ENSMUSG00000029190	D5Ertd579e	-1.41053
ENSMUSG00000071653	1810009A15Rik	0.735582
ENSMUSG00000109244	Gm44751	-2.27059
ENSMUSG00000117916	9630028I04Rik	-2.66998
ENSMUSG00000025144	Cenpx	0.841138
ENSMUSG00000051255	Gm6563	0.811736
ENSMUSG00000046865	Fbl	0.564741
ENSMUSG00000107969	Gm44085	-1.12237
ENSMUSG00000018001	Cyth3	-0.950775
ENSMUSG00000018474	Chd3	0.966861
ENSMUSG00000097262	4933416M07Rik	-2.38666
ENSMUSG00000018167	Stard3	-0.776863
ENSMUSG00000026414	Tnnt2	-2.82942
ENSMUSG00000037824	Tspan14	-0.849169
ENSMUSG00000032340	Neo1	-1.05527
ENSMUSG00000062456	Rpl9-ps6	1.33012
ENSMUSG00000025498	Irf7	-1.85061
ENSMUSG00000050174	Nudt6	0.968043
ENSMUSG00000025198	Erlin1	-1.0553
ENSMUSG00000014301	Pam16	1.02919
ENSMUSG00000022637	Cblb	0.864549
ENSMUSG00000029177	Cenpa	1.5919
ENSMUSG00000020437	Myo1g	-2.0861
ENSMUSG00000028111	Ctsk	-5.49046
ENSMUSG00000053317	Sec61b	0.805741
ENSMUSG00000092202	Stk19-ps1	-4.66081
ENSMUSG00000025868	Higd2a	0.887865
ENSMUSG00000021024	Psma6	0.666659
ENSMUSG00000041936	Agrn	1.41564
ENSMUSG00000020219	Timm13	0.64933
ENSMUSG00000026586	Prrx1	-5.64422
ENSMUSG00000000739	Sult5a1	0.980661
ENSMUSG00000097793	Gm17259	0.844297
ENSMUSG00000029413	Naaa	-1.03108
ENSMUSG00000037072	Selenof	0.625907
ENSMUSG00000022680	Pdxdc1	-0.58583
ENSMUSG00000061904	Slc25a3	0.45743
ENSMUSG00000025224	Gbf1	-0.643065
ENSMUSG00000028088	Fmo5	-0.949595
ENSMUSG00000024658	Gm9750	-2.71522
ENSMUSG00000051669	AU021092	-5.59307
ENSMUSG00000002900	Lamb1	2.49663
ENSMUSG00000034709	Ppp1r21	-1.04248
ENSMUSG00000027342	Pcna	0.797978
ENSMUSG00000040658	Dnph1	1.21783
ENSMUSG00000022099	Dmtn	-6.02311
ENSMUSG00000031930	Wwp2	-1.08672
ENSMUSG00000057113	Npm1	0.873864
ENSMUSG00000034484	Snx2	-0.818401
ENSMUSG00000108573	Gm44986	0.89313
ENSMUSG00000033088	Triobp	-1.07712
ENSMUSG00000032667	Pon2	-0.830608
ENSMUSG00000097004	4731419I09Rik	-0.997304
ENSMUSG00000029110	Rnf4	-0.573104
ENSMUSG00000116227	Gm49513	-0.581883
ENSMUSG00000086841	2410006H16Rik	1.5299
ENSMUSG00000017767	Spata25	-1.1702
ENSMUSG00000036391	Sec24a	-1.6065
ENSMUSG00000030611	Mrps11	0.67613
ENSMUSG00000004558	Ndrg2	-1.06984
ENSMUSG00000011884	Gltp	-1.1947
ENSMUSG00000035725	Prkx	-0.826634
ENSMUSG00000006412	Pfdn2	0.763597
ENSMUSG00000022425	Enpp2	-5.7023
ENSMUSG00002076889	Gm54878	1.16495
ENSMUSG00000022817	Itgb5	-1.14222
ENSMUSG00000037548	H2-DMb2	-1.15898
ENSMUSG00000059956	Serpinb12	-1.83172
ENSMUSG00000033020	Polr2f	0.778447
ENSMUSG00000060373	Hnrnpc	0.666459
ENSMUSG00000028439	Fam219a	-1.90101
ENSMUSG00000001054	Rmnd5b	-0.784761
ENSMUSG00000021048	Mthfd1	0.902925
ENSMUSG00000032513	Gorasp1	-0.915857
ENSMUSG00000001751	Naglu	-1.17496
ENSMUSG00000114005	Gm24474	1.90737
ENSMUSG00000052459	Atp6v1a	-0.732907
ENSMUSG00000100106	Gm28856	-4.57212
ENSMUSG00000002010	Idh3g	0.700107
ENSMUSG00000042524	Sun2	-1.36914
ENSMUSG00000037337	Map4k1	-2.59916
ENSMUSG00000026203	Dnajb2	-0.900238
ENSMUSG00000025871	4833439L19Rik	-1.07082
ENSMUSG00000038301	Snx10	-1.76978
ENSMUSG00000070394	Tmem256	0.968034
ENSMUSG00000053565	Eif3k	0.815542
ENSMUSG00000030663	1110004F10Rik	0.542711
ENSMUSG00000045519	Zfp560	1.46589
ENSMUSG00000026854	Usp20	-1.36701
ENSMUSG00000010607	Pigyl	0.618324
ENSMUSG00000096145	Vkorc1	0.797822
ENSMUSG00000032872	Cyb5r4	-0.952781
ENSMUSG00000004018	Fancl	0.569544
ENSMUSG00000026600	Soat1	-2.18631
ENSMUSG00000064372	mt-Tp	-1.26494
ENSMUSG00000105504	Gbp5	-3.22496
ENSMUSG00000047040	Prr15l	-2.3085
ENSMUSG00000030774	Pak1	-0.817045
ENSMUSG00000027356	Fermt1	1.11541
ENSMUSG00000071342	Lsmem1	-3.97828
ENSMUSG00000002320	Tm9sf1	-0.673143
ENSMUSG00000004610	Etfb	0.667759
ENSMUSG00000003309	Ap1m2	-0.637238
ENSMUSG00000076870	Trdj1	2.11542
ENSMUSG00000099908	Gm28539	0.771053
ENSMUSG00000035200	Chrnb4	-2.73016
ENSMUSG00000002043	Trappc6a	0.563315
ENSMUSG00000026797	Stxbp1	-1.70482
ENSMUSG00000007041	Clic1	0.682585
ENSMUSG00000064369	mt-Te	-1.7465
[truncated: 2,478 more rows]
