# Supplementary material for: HPV8-induced STAT3 activation led keratinocyte stem cell expansion in human actinic keratoses
Source: JCI Insight. 2024 Jun 25;9(15):e177898. doi: 10.1172/jci.insight.177898 (PMC11383611; doi:10.1172/jci.insight.177898)
Supplement: Supplemental table 3 [file jciinsight-9-177898-s168.xlsx]

## Sheet: HALLMARK
HPV8-E6tg vs WT
NAME	SIZE	ES	NES	NOM p-val	FDR q-val	FWER p-val	RANK AT MAX	LEADING EDGE
HALLMARK_ALLOGRAFT_REJECTION	79	0.565327	2.39453	0	0	0	1571	tags=68%, list=27%, signal=92%
HALLMARK_EPITHELIAL_MESENCHYMAL_TRANSITION	83	0.513834	2.18182	0	0.000544118	0.001	1269	tags=55%, list=22%, signal=70%
HALLMARK_INTERFERON_ALPHA_RESPONSE	52	0.557499	2.1445	0	0.000362745	0.001	1874	tags=75%, list=32%, signal=110%
HALLMARK_KRAS_SIGNALING_UP	86	0.4809	2.04532	0	0.000961024	0.003	1210	tags=52%, list=21%, signal=65%
HALLMARK_INTERFERON_GAMMA_RESPONSE	109	0.456226	2.02885	0	0.000768819	0.003	2331	tags=76%, list=40%, signal=125%
HALLMARK_COMPLEMENT	77	0.484065	2.01476	0	0.000640683	0.003	1652	tags=57%, list=28%, signal=79%
HALLMARK_COAGULATION	56	0.504847	1.99659	0	0.000744924	0.004	1800	tags=64%, list=31%, signal=92%
HALLMARK_IL6_JAK_STAT3_SIGNALING	35	0.556595	1.99188	0.00176367	0.000651808	0.004	1434	tags=57%, list=25%, signal=75%
HALLMARK_INFLAMMATORY_RESPONSE	88	0.437842	1.9262	0	0.0014421	0.01	1455	tags=55%, list=25%, signal=72%
HALLMARK_MYOGENESIS	70	0.44662	1.87276	0	0.0031487	0.025	923	tags=36%, list=16%, signal=42%
HALLMARK_APICAL_JUNCTION	90	0.410776	1.78339	0.00173611	0.00818633	0.069	1692	tags=46%, list=29%, signal=63%
HALLMARK_ADIPOGENESIS	85	0.383239	1.65215	0.003367	0.0254631	0.215	1639	tags=38%, list=28%, signal=52%
HALLMARK_XENOBIOTIC_METABOLISM	77	0.394446	1.64954	0.00338983	0.0240802	0.219	1489	tags=38%, list=26%, signal=50%
HALLMARK_ANGIOGENESIS	19	0.528899	1.60855	0.0307971	0.0319062	0.293	893	tags=42%, list=15%, signal=50%
HALLMARK_UV_RESPONSE_DN	62	0.382028	1.54253	0.0142602	0.0529613	0.45	904	tags=26%, list=16%, signal=30%
HALLMARK_SPERMATOGENESIS	22	0.471526	1.48569	0.053286	0.0772701	0.619	251	tags=18%, list=4%, signal=19%
HALLMARK_IL2_STAT5_SIGNALING	99	0.334308	1.47153	0.0118644	0.0792974	0.648	1873	tags=52%, list=32%, signal=75%
HALLMARK_OXIDATIVE_PHOSPHORYLATION	56	0.323288	1.26639	0.130282	0.275424	0.986	3683	tags=96%, list=63%, signal=261%
HALLMARK_FATTY_ACID_METABOLISM	63	0.3038	1.23819	0.150847	0.307752	0.995	412	tags=11%, list=7%, signal=12%
HALLMARK_HYPOXIA	85	0.260816	1.13944	0.230769	0.479083	1	1856	tags=36%, list=32%, signal=53%
HALLMARK_REACTIVE_OXIGEN_SPECIES_PATHWAY	24	0.335367	1.07067	0.374781	0.616775	1	2327	tags=58%, list=40%, signal=97%
HALLMARK_NOTCH_SIGNALING	10	0.405384	1.02755	0.433393	0.703383	1	1570	tags=50%, list=27%, signal=68%
HALLMARK_GLYCOLYSIS	75	0.234346	0.997118	0.463122	0.752144	1	2207	tags=45%, list=38%, signal=72%
HALLMARK_UV_RESPONSE_UP	56	0.239371	0.948281	0.563604	0.851558	1	2244	tags=41%, list=39%, signal=66%
HALLMARK_PROTEIN_SECRETION	45	0.24847	0.93467	0.591241	0.854429	1	4066	tags=96%, list=70%, signal=316%
HALLMARK_PEROXISOME	37	0.247028	0.901026	0.607573	0.904575	1	3313	tags=78%, list=57%, signal=181%
HALLMARK_PANCREAS_BETA_CELLS	7	0.372314	0.844607	0.657609	1	1	790	tags=29%, list=14%, signal=33%
HALLMARK_HEDGEHOG_SIGNALING	12	0.299174	0.816318	0.711504	1	1	1625	tags=50%, list=28%, signal=69%
HALLMARK_ANDROGEN_RESPONSE	39	0.218241	0.804353	0.769911	1	1	2052	tags=38%, list=35%, signal=59%
HALLMARK_APICAL_SURFACE	18	0.247726	0.75234	0.810105	1	1	1665	tags=44%, list=29%, signal=62%
HALLMARK_DNA_REPAIR	41	0.185375	0.69605	0.898799	1	1	2966	tags=59%, list=51%, signal=119%
HALLMARK_APOPTOSIS	70	0.167099	0.69501	0.939024	1	1	2329	tags=44%, list=40%, signal=73%
HALLMARK_PI3K_AKT_MTOR_SIGNALING	40	0.182931	0.677938	0.924399	1	1	2429	tags=50%, list=42%, signal=85%
HALLMARK_MTORC1_SIGNALING	79	0.13233	0.561073	0.989399	1	1	973	tags=14%, list=17%, signal=16%
HALLMARK_HEME_METABOLISM	70	0.134062	0.55681	0.993432	1	1	2079	tags=31%, list=36%, signal=48%
HALLMARK_MITOTIC_SPINDLE	72	0.122594	0.507026	1	1	1	1968	tags=29%, list=34%, signal=44%
HALLMARK_P53_PATHWAY	81	0.112085	0.472987	0.996689	0.996023	1	1904	tags=28%, list=33%, signal=42%

## Sheet: BIOCARTA
HPV8-E6tg vs WT
NAME	SIZE	ES	NES	NOM p-val	FDR q-val	FWER p-val	RANK AT MAX	LEADING EDGE
BIOCARTA_COMP_PATHWAY	10	0.780697	1.97164	0	0.018712	0.016	1045	tags=90%, list=18%, signal=110%
BIOCARTA_CLASSIC_PATHWAY	8	0.821034	1.95472	0	0.0116118	0.02	1045	tags=100%, list=18%, signal=122%
BIOCARTA_NO2IL12_PATHWAY	6	0.85994	1.90018	0.00185185	0.0205673	0.053	531	tags=83%, list=9%, signal=92%
BIOCARTA_NKT_PATHWAY	10	0.718869	1.84045	0.00185185	0.0408538	0.132	1434	tags=90%, list=25%, signal=119%
BIOCARTA_ALTERNATIVE_PATHWAY	5	0.806261	1.68606	0.00182149	0.2161	0.63	685	tags=80%, list=12%, signal=91%
BIOCARTA_LECTIN_PATHWAY	4	0.851826	1.67288	0.00186567	0.209827	0.685	863	tags=100%, list=15%, signal=117%
BIOCARTA_IL5_PATHWAY	3	0.945047	1.66811	0	0.190257	0.706	321	tags=100%, list=6%, signal=106%
BIOCARTA_VOBESITY_PATHWAY	4	0.841237	1.62644	0.0130112	0.245358	0.824	664	tags=75%, list=11%, signal=85%
BIOCARTA_RAC1_PATHWAY	8	0.665483	1.5983	0.029361	0.283579	0.891	1022	tags=63%, list=18%, signal=76%
BIOCARTA_EPHA4_PATHWAY	6	0.718105	1.54186	0.0274223	0.427424	0.969	624	tags=50%, list=11%, signal=56%
BIOCARTA_RECK_PATHWAY	5	0.723192	1.53106	0.0435572	0.42652	0.98	322	tags=40%, list=6%, signal=42%
BIOCARTA_EOSINOPHILS_PATHWAY	2	0.948329	1.50996	0.00392927	0.46602	0.991	301	tags=100%, list=5%, signal=105%
BIOCARTA_MCALPAIN_PATHWAY	13	0.544247	1.49267	0.045614	0.493884	0.993	2225	tags=77%, list=38%, signal=124%
BIOCARTA_BBCELL_PATHWAY	2	0.905959	1.45964	0.0195312	0.587457	0.999	547	tags=100%, list=9%, signal=110%
BIOCARTA_TCAPOPTOSIS_PATHWAY	2	0.908715	1.44712	0.0163934	0.601691	0.999	531	tags=100%, list=9%, signal=110%
BIOCARTA_UCALPAIN_PATHWAY	7	0.623101	1.44528	0.0884477	0.572393	0.999	315	tags=29%, list=5%, signal=30%
BIOCARTA_NEUTROPHIL_PATHWAY	4	0.742218	1.44314	0.0658579	0.547526	0.999	849	tags=75%, list=15%, signal=88%
BIOCARTA_AMAN_PATHWAY	4	0.73501	1.42005	0.078712	0.610482	1	1541	tags=100%, list=27%, signal=136%
BIOCARTA_ASBCELL_PATHWAY	3	0.786391	1.41026	0.0671642	0.618115	1	1242	tags=100%, list=21%, signal=127%
BIOCARTA_CCR3_PATHWAY	9	0.574581	1.4013	0.0921739	0.62337	1	1471	tags=44%, list=25%, signal=59%
BIOCARTA_BLYMPHOCYTE_PATHWAY	5	0.67534	1.39905	0.0902394	0.601292	1	1888	tags=100%, list=33%, signal=148%
BIOCARTA_NUCLEARRS_PATHWAY	12	0.523604	1.38759	0.10397	0.619913	1	608	tags=42%, list=10%, signal=46%
BIOCARTA_MONOCYTE_PATHWAY	5	0.66923	1.38548	0.108571	0.601264	1	849	tags=60%, list=15%, signal=70%
BIOCARTA_SLRP_PATHWAY	3	0.781912	1.37918	0.0831826	0.603262	1	1268	tags=100%, list=22%, signal=128%
BIOCARTA_IL17_PATHWAY	3	0.789664	1.37791	0.0714286	0.584733	1	1223	tags=100%, list=21%, signal=127%
BIOCARTA_AGPCR_PATHWAY	7	0.596714	1.37623	0.101633	0.568257	1	1609	tags=71%, list=28%, signal=99%
BIOCARTA_NOS1_PATHWAY	5	0.655267	1.36124	0.110333	0.598149	1	1609	tags=80%, list=28%, signal=111%
BIOCARTA_BAD_PATHWAY	13	0.505764	1.34639	0.120594	0.63007	1	2052	tags=69%, list=35%, signal=107%
BIOCARTA_AKAP13_PATHWAY	5	0.646442	1.33782	0.148746	0.640399	1	1609	tags=80%, list=28%, signal=111%
BIOCARTA_ECM_PATHWAY	12	0.501174	1.32869	0.137521	0.654137	1	691	tags=25%, list=12%, signal=28%
BIOCARTA_MRP_PATHWAY	3	0.743474	1.3218	0.126374	0.65936	1	608	tags=67%, list=10%, signal=74%
BIOCARTA_PLCE_PATHWAY	6	0.612132	1.31079	0.165441	0.680146	1	1609	tags=67%, list=28%, signal=92%
BIOCARTA_BARRESTIN_SRC_PATHWAY	10	0.512687	1.3093	0.148936	0.665969	1	1369	tags=40%, list=24%, signal=52%
BIOCARTA_CSK_PATHWAY	7	0.571268	1.30398	0.150838	0.666229	1	1676	tags=71%, list=29%, signal=100%
BIOCARTA_THELPER_PATHWAY	4	0.675224	1.29998	0.16451	0.662271	1	1888	tags=100%, list=33%, signal=148%
BIOCARTA_EICOSANOID_PATHWAY	10	0.512687	1.29092	0.177331	0.678088	1	1153	tags=60%, list=20%, signal=75%
BIOCARTA_PEPI_PATHWAY	2	0.814674	1.28569	0.137996	0.679088	1	1077	tags=100%, list=19%, signal=123%
BIOCARTA_ACE2_PATHWAY	5	0.606536	1.27471	0.221818	0.699584	1	1335	tags=80%, list=23%, signal=104%
BIOCARTA_INTRINSIC_PATHWAY	5	0.623597	1.27278	0.187381	0.688924	1	636	tags=60%, list=11%, signal=67%
BIOCARTA_PLC_PATHWAY	4	0.646968	1.24706	0.201887	0.763284	1	2052	tags=100%, list=35%, signal=155%
BIOCARTA_STEM_PATHWAY	1	0.944722	1.23835	0.133621	0.77464	1	321	tags=100%, list=6%, signal=106%
BIOCARTA_EEA1_PATHWAY	1	0.912003	1.22868	0.154489	0.790067	1	511	tags=100%, list=9%, signal=110%
BIOCARTA_BCELLSURVIVAL_PATHWAY	8	0.510177	1.2076	0.227612	0.848947	1	2189	tags=75%, list=38%, signal=120%
BIOCARTA_LYMPHOCYTE_PATHWAY	4	0.623363	1.20513	0.252988	0.839129	1	2189	tags=100%, list=38%, signal=160%
BIOCARTA_TCYTOTOXIC_PATHWAY	3	0.675108	1.20221	0.250471	0.830411	1	1888	tags=100%, list=33%, signal=148%
BIOCARTA_PML_PATHWAY	5	0.573558	1.19678	0.238698	0.831667	1	1338	tags=60%, list=23%, signal=78%
BIOCARTA_PAR1_PATHWAY	5	0.567461	1.19199	0.271248	0.830851	1	1471	tags=60%, list=25%, signal=80%
BIOCARTA_PLCD_PATHWAY	2	0.746814	1.18525	0.26195	0.835286	1	1471	tags=100%, list=25%, signal=134%
BIOCARTA_ACTINY_PATHWAY	2	0.749591	1.16898	0.272727	0.871755	1	315	tags=50%, list=5%, signal=53%
BIOCARTA_PPARG_PATHWAY	6	0.529273	1.1637	0.283582	0.871153	1	664	tags=33%, list=11%, signal=38%
BIOCARTA_NDKDYNAMIN_PATHWAY	5	0.563157	1.15403	0.299413	0.886824	1	2539	tags=100%, list=44%, signal=178%
BIOCARTA_BARR_MAPK_PATHWAY	8	0.485602	1.14796	0.299435	0.8894	1	1369	tags=38%, list=24%, signal=49%
BIOCARTA_SHH_PATHWAY	5	0.560955	1.14184	0.322034	0.893299	1	1609	tags=60%, list=28%, signal=83%
BIOCARTA_HDAC_PATHWAY	10	0.446154	1.14059	0.290441	0.880714	1	2154	tags=70%, list=37%, signal=111%
BIOCARTA_CELL2CELL_PATHWAY	4	0.588033	1.1319	0.326821	0.893974	1	144	tags=25%, list=2%, signal=26%
BIOCARTA_CHEMICAL_PATHWAY	11	0.436926	1.13001	0.314488	0.884793	1	2426	tags=73%, list=42%, signal=125%
BIOCARTA_IL4_PATHWAY	6	0.513354	1.12702	0.342541	0.878085	1	2052	tags=67%, list=35%, signal=103%
BIOCARTA_IL22BP_PATHWAY	4	0.578911	1.12431	0.327402	0.871314	1	2447	tags=100%, list=42%, signal=173%
BIOCARTA_CTCF_PATHWAY	8	0.477361	1.1223	0.319859	0.862651	1	1430	tags=50%, list=25%, signal=66%
BIOCARTA_TCRA_PATHWAY	2	0.711505	1.1188	0.330754	0.858627	1	1676	tags=100%, list=29%, signal=141%
BIOCARTA_CXCR4_PATHWAY	7	0.500168	1.11859	0.335849	0.845477	1	1471	tags=43%, list=25%, signal=57%
BIOCARTA_MET_PATHWAY	15	0.381216	1.10254	0.349123	0.877854	1	691	tags=20%, list=12%, signal=23%
BIOCARTA_MPR_PATHWAY	8	0.469166	1.10096	0.352273	0.868532	1	1827	tags=50%, list=31%, signal=73%
BIOCARTA_FCER1_PATHWAY	19	0.359804	1.09746	0.342246	0.86486	1	1471	tags=42%, list=25%, signal=56%
BIOCARTA_CTLA4_PATHWAY	2	0.688499	1.08833	0.34638	0.876975	1	872	tags=50%, list=15%, signal=59%
BIOCARTA_SPRY_PATHWAY	8	0.450271	1.08797	0.36692	0.864834	1	74	tags=13%, list=1%, signal=13%
BIOCARTA_AGR_PATHWAY	11	0.413665	1.08773	0.379549	0.852536	1	902	tags=27%, list=16%, signal=32%
BIOCARTA_IL12_PATHWAY	9	0.426223	1.08177	0.377289	0.855996	1	531	tags=33%, list=9%, signal=37%
BIOCARTA_BARRESTIN_PATHWAY	6	0.490403	1.07973	0.384201	0.848868	1	1369	tags=50%, list=24%, signal=65%
BIOCARTA_NKCELLS_PATHWAY	6	0.490865	1.07789	0.368696	0.841207	1	2959	tags=100%, list=51%, signal=204%
BIOCARTA_ERK5_PATHWAY	7	0.466396	1.06861	0.381295	0.853796	1	2052	tags=57%, list=35%, signal=88%
BIOCARTA_EDG1_PATHWAY	10	0.421791	1.06707	0.395307	0.845833	1	2074	tags=60%, list=36%, signal=93%
BIOCARTA_NPP1_PATHWAY	3	0.60882	1.06364	0.386064	0.842876	1	636	tags=67%, list=11%, signal=75%
BIOCARTA_CTL_PATHWAY	2	0.674991	1.06338	0.40942	0.832185	1	1888	tags=100%, list=33%, signal=148%
BIOCARTA_AKAP95_PATHWAY	3	0.613525	1.06204	0.440741	0.824835	1	1609	tags=67%, list=28%, signal=92%
BIOCARTA_CBL_PATHWAY	6	0.479732	1.0586	0.414679	0.823482	1	1471	tags=50%, list=25%, signal=67%
BIOCARTA_EXTRINSIC_PATHWAY	2	0.667413	1.04398	0.428835	0.848753	1	1932	tags=100%, list=33%, signal=150%
BIOCARTA_CTBP1_PATHWAY	2	0.673009	1.03679	0.447761	0.855115	1	474	tags=50%, list=8%, signal=54%
BIOCARTA_ACH_PATHWAY	2	0.646745	1.03004	0.471154	0.860846	1	2052	tags=100%, list=35%, signal=155%
BIOCARTA_PLATELETAPP_PATHWAY	4	0.537435	1.0298	0.455357	0.850826	1	636	tags=50%, list=11%, signal=56%
BIOCARTA_AKAPCENTROSOME_PATHWAY	6	0.473674	1.02936	0.432916	0.841512	1	1609	tags=50%, list=28%, signal=69%
BIOCARTA_BCR_PATHWAY	18	0.334965	1.02396	0.434307	0.843646	1	1471	tags=39%, list=25%, signal=52%
BIOCARTA_SRCRPTP_PATHWAY	4	0.530753	1.01862	0.473874	0.846239	1	1471	tags=50%, list=25%, signal=67%
BIOCARTA_CACAM_PATHWAY	1	0.754951	1.00676	0.511202	0.863948	1	1423	tags=100%, list=25%, signal=132%
BIOCARTA_IFNA_PATHWAY	5	0.488196	1.00478	0.494681	0.858607	1	2974	tags=100%, list=51%, signal=205%
BIOCARTA_CCR5_PATHWAY	8	0.417013	0.991008	0.475525	0.880625	1	1471	tags=63%, list=25%, signal=84%
BIOCARTA_CB1R_PATHWAY	1	0.723265	0.983379	0.487952	0.888251	1	1607	tags=100%, list=28%, signal=138%
BIOCARTA_ERBB4_PATHWAY	1	0.746685	0.983227	0.539078	0.878469	1	1471	tags=100%, list=25%, signal=134%
BIOCARTA_ION_PATHWAY	1	0.746685	0.980497	0.539841	0.874685	1	1471	tags=100%, list=25%, signal=134%
BIOCARTA_CASPASE_PATHWAY	8	0.4131	0.978648	0.488889	0.868983	1	2163	tags=63%, list=37%, signal=99%
BIOCARTA_VITCB_PATHWAY	5	0.4747	0.970027	0.533575	0.878034	1	636	tags=40%, list=11%, signal=45%
BIOCARTA_SODD_PATHWAY	3	0.541577	0.969559	0.528029	0.869525	1	1663	tags=67%, list=29%, signal=93%
BIOCARTA_TH1TH2_PATHWAY	5	0.467722	0.968118	0.527778	0.863195	1	1434	tags=60%, list=25%, signal=80%
BIOCARTA_MELANOCYTE_PATHWAY	3	0.540791	0.962123	0.541267	0.866589	1	1827	tags=67%, list=31%, signal=97%
BIOCARTA_NOTCH_PATHWAY	1	0.732736	0.960556	0.594175	0.86061	1	1552	tags=100%, list=27%, signal=136%
BIOCARTA_MEF2D_PATHWAY	9	0.388479	0.956612	0.52037	0.859472	1	2105	tags=56%, list=36%, signal=87%
BIOCARTA_IL7_PATHWAY	5	0.472537	0.953757	0.551601	0.856302	1	1021	tags=40%, list=18%, signal=48%
BIOCARTA_MTOR_PATHWAY	8	0.397586	0.934217	0.568761	0.88561	1	3501	tags=100%, list=60%, signal=251%
BIOCARTA_ACETAMINOPHEN_PATHWAY	2	0.586699	0.933584	0.58156	0.877821	1	26	tags=50%, list=0%, signal=50%
BIOCARTA_FXR_PATHWAY	4	0.487731	0.931376	0.597496	0.873753	1	1275	tags=50%, list=22%, signal=64%
BIOCARTA_MITOCHONDRIA_PATHWAY	7	0.413914	0.9305	0.570902	0.866721	1	2426	tags=71%, list=42%, signal=123%
BIOCARTA_RAB_PATHWAY	8	0.383048	0.915439	0.575342	0.887556	1	315	tags=13%, list=5%, signal=13%
BIOCARTA_LONGEVITY_PATHWAY	8	0.390626	0.914166	0.564767	0.881524	1	765	tags=25%, list=13%, signal=29%
BIOCARTA_EIF4_PATHWAY	9	0.371221	0.902524	0.609672	0.895264	1	2154	tags=56%, list=37%, signal=88%
BIOCARTA_STAT3_PATHWAY	3	0.499569	0.900704	0.623134	0.890376	1	2907	tags=100%, list=50%, signal=200%
BIOCARTA_INTEGRIN_PATHWAY	19	0.29929	0.899953	0.612727	0.883333	1	315	tags=11%, list=5%, signal=11%
BIOCARTA_CK1_PATHWAY	5	0.427707	0.885789	0.628227	0.901495	1	1609	tags=40%, list=28%, signal=55%
BIOCARTA_TOB1_PATHWAY	4	0.443355	0.870315	0.627087	0.920693	1	2024	tags=75%, list=35%, signal=115%
BIOCARTA_CREB_PATHWAY	11	0.331818	0.867833	0.666667	0.916391	1	2154	tags=55%, list=37%, signal=87%
BIOCARTA_GSK3_PATHWAY	9	0.351612	0.865617	0.624549	0.912373	1	3768	tags=100%, list=65%, signal=284%
BIOCARTA_PGC1A_PATHWAY	3	0.489096	0.859186	0.664804	0.916096	1	1423	tags=67%, list=25%, signal=88%
BIOCARTA_TALL1_PATHWAY	7	0.375792	0.857376	0.642202	0.910972	1	1003	tags=43%, list=17%, signal=52%
BIOCARTA_SKP2E2F_PATHWAY	2	0.529465	0.83375	0.721707	0.943569	1	1542	tags=50%, list=27%, signal=68%
BIOCARTA_GPCR_PATHWAY	11	0.31795	0.82615	0.669596	0.947934	1	1609	tags=36%, list=28%, signal=50%
BIOCARTA_IFNG_PATHWAY	1	0.624935	0.824518	0.768398	0.942525	1	2178	tags=100%, list=38%, signal=160%
BIOCARTA_GATA3_PATHWAY	7	0.365659	0.818557	0.695811	0.944179	1	2581	tags=71%, list=44%, signal=128%
BIOCARTA_GH_PATHWAY	12	0.295292	0.806312	0.742287	0.954977	1	1918	tags=42%, list=33%, signal=62%
BIOCARTA_IL2RB_PATHWAY	14	0.283217	0.799017	0.75	0.958637	1	2052	tags=50%, list=35%, signal=77%
BIOCARTA_PTDINS_PATHWAY	7	0.341324	0.785402	0.738657	0.972316	1	2052	tags=57%, list=35%, signal=88%
BIOCARTA_EPONFKB_PATHWAY	5	0.369084	0.768245	0.771375	0.989782	1	402	tags=20%, list=7%, signal=21%
BIOCARTA_RHO_PATHWAY	10	0.301519	0.757491	0.771379	0.997539	1	2225	tags=50%, list=38%, signal=81%
BIOCARTA_IGF1MTOR_PATHWAY	11	0.282732	0.74293	0.811252	1	1	4168	tags=100%, list=72%, signal=353%
BIOCARTA_CFTR_PATHWAY	5	0.363565	0.742343	0.794783	1	1	1609	tags=40%, list=28%, signal=55%
BIOCARTA_SUMO_PATHWAY	1	0.560703	0.735234	0.894942	1	1	2551	tags=100%, list=44%, signal=178%
BIOCARTA_GCR_PATHWAY	7	0.310318	0.719593	0.818841	1	1	2524	tags=57%, list=43%, signal=101%
BIOCARTA_RANBP2_PATHWAY	2	0.453324	0.71293	0.885553	1	1	3175	tags=100%, list=55%, signal=221%
BIOCARTA_RAS_PATHWAY	9	0.29005	0.705464	0.814879	1	1	4125	tags=100%, list=71%, signal=345%
BIOCARTA_FMLP_PATHWAY	15	0.248728	0.702665	0.868468	1	1	1423	tags=27%, list=25%, signal=35%
BIOCARTA_ARF_PATHWAY	4	0.362992	0.701252	0.849265	1	1	1542	tags=50%, list=27%, signal=68%
BIOCARTA_DREAM_PATHWAY	5	0.342998	0.699938	0.851103	1	1	1609	tags=40%, list=28%, signal=55%
BIOCARTA_ATRBRCA_PATHWAY	4	0.36561	0.699263	0.84058	0.99506	1	3685	tags=100%, list=63%, signal=273%
BIOCARTA_P35ALZHEIMERS_PATHWAY	4	0.351309	0.697572	0.83574	0.989662	1	3768	tags=100%, list=65%, signal=285%
BIOCARTA_D4GDI_PATHWAY	7	0.307713	0.695307	0.857923	0.98483	1	2163	tags=57%, list=37%, signal=91%
BIOCARTA_CALCINEURIN_PATHWAY	7	0.305427	0.682484	0.847902	0.991882	1	1674	tags=43%, list=29%, signal=60%
BIOCARTA_PS1_PATHWAY	4	0.351309	0.673904	0.876364	0.993887	1	3768	tags=100%, list=65%, signal=285%
BIOCARTA_NFAT_PATHWAY	23	0.209532	0.67098	0.875	0.989579	1	1028	tags=22%, list=18%, signal=26%
BIOCARTA_TSP1_PATHWAY	5	0.310562	0.641162	0.876384	1	1	412	tags=20%, list=7%, signal=22%
BIOCARTA_HCMV_PATHWAY	9	0.255906	0.631103	0.904494	1	1	4323	tags=100%, list=74%, signal=391%
BIOCARTA_MCM_PATHWAY	5	0.301396	0.62811	0.912811	1	1	4058	tags=100%, list=70%, signal=332%
BIOCARTA_CARM1_PATHWAY	6	0.286691	0.625346	0.889085	1	1	1609	tags=33%, list=28%, signal=46%
BIOCARTA_PRION_PATHWAY	3	0.353252	0.623525	0.916515	0.994752	1	1100	tags=33%, list=19%, signal=41%
BIOCARTA_MAL_PATHWAY	11	0.233092	0.606474	0.932234	1	1	1022	tags=18%, list=18%, signal=22%
BIOCARTA_ARAP_PATHWAY	5	0.291401	0.603386	0.924956	0.995573	1	4116	tags=100%, list=71%, signal=343%
BIOCARTA_P53_PATHWAY	4	0.321864	0.602803	0.937956	0.989011	1	2426	tags=75%, list=42%, signal=129%
BIOCARTA_STATHMIN_PATHWAY	7	0.242272	0.565931	0.928571	1	1	2088	tags=43%, list=36%, signal=67%
BIOCARTA_FBW7_PATHWAY	3	0.312317	0.552842	0.969407	1	1	3994	tags=100%, list=69%, signal=320%
BIOCARTA_ETS_PATHWAY	8	0.230475	0.534465	0.962672	1	1	1542	tags=25%, list=27%, signal=34%
BIOCARTA_P27_PATHWAY	3	0.301292	0.524429	0.967568	1	1	4058	tags=100%, list=70%, signal=332%
BIOCARTA_IGF1R_PATHWAY	11	0.200443	0.516954	0.960503	1	1	3276	tags=82%, list=56%, signal=187%
BIOCARTA_TPO_PATHWAY	12	0.178768	0.476099	0.98917	1	1	3345	tags=83%, list=58%, signal=196%
BIOCARTA_IL3_PATHWAY	10	0.176662	0.444462	0.989091	1	1	3276	tags=80%, list=56%, signal=183%
BIOCARTA_HER2_PATHWAY	10	0.158606	0.41057	0.991597	1	1	691	tags=10%, list=12%, signal=11%
BIOCARTA_TFF_PATHWAY	11	0.138883	0.358085	0.998239	0.999665	1	4029	tags=91%, list=69%, signal=296%

## Sheet: WIKIPATHWAYS
HPV8-E6tg vs WT
NAME	SIZE	ES	NES	NOM p-val	FDR q-val	FWER p-val	RANK AT MAX	LEADING EDGE
WP_MICROGLIA_PATHOGEN_PHAGOCYTOSIS_PATHWAY	32	0.66688	2.3456	0	0	0	1315	tags=75%, list=23%, signal=96%
WP_TYROBP_CAUSAL_NETWORK_IN_MICROGLIA	38	0.621329	2.23165	0	0	0	1233	tags=68%, list=21%, signal=86%
WP_GPCRS_CLASS_A_RHODOPSIN_LIKE	42	0.561065	2.08976	0	0.000857816	0.002	1042	tags=64%, list=18%, signal=78%
WP_FOCAL_ADHESION_PI3K_AKT_MTOR_SIGNALING_PATHWAY	108	0.468045	2.08953	0	0.000643362	0.002	918	tags=34%, list=16%, signal=40%
WP_COMPLEMENT_ACTIVATION_CLASSICAL_PATHWAY	10	0.821318	2.07861	0	0.00051469	0.002	1045	tags=100%, list=18%, signal=122%
WP_CHEMOKINE_SIGNALING_PATHWAY	85	0.479015	2.04796	0	0.00130747	0.006	1554	tags=55%, list=27%, signal=74%
WP_FOCAL_ADHESION	77	0.481048	1.98177	0	0.00252683	0.014	886	tags=34%, list=15%, signal=39%
WP_GPCRS_PEPTIDE	16	0.635503	1.84495	0.00718133	0.0202224	0.122	1042	tags=81%, list=18%, signal=99%
WP_GPCRS_NON_ODORANT	57	0.453738	1.79411	0	0.0354462	0.225	1042	tags=49%, list=18%, signal=59%
WP_INFLAMMATORY_RESPONSE_PATHWAY	13	0.639784	1.79308	0	0.0321545	0.227	915	tags=54%, list=16%, signal=64%
WP_TYPE_II_INTERFERON_SIGNALING_IFNG	13	0.649699	1.78097	0.00540541	0.0330298	0.251	1019	tags=54%, list=18%, signal=65%
WP_RETINOL_METABOLISM	17	0.600959	1.7661	0.00340136	0.0350776	0.283	761	tags=47%, list=13%, signal=54%
WP_MACROPHAGE_MARKERS	8	0.740517	1.76311	0.00715563	0.0335498	0.291	1512	tags=100%, list=26%, signal=135%
WP_OXIDATIVE_DAMAGE_RESPONSE	23	0.516382	1.69346	0.0122164	0.065883	0.528	1377	tags=52%, list=24%, signal=68%
WP_MYOMETRIAL_RELAXATION_AND_CONTRACTION_PATHWAYS	57	0.42691	1.69334	0.010084	0.0616543	0.529	1502	tags=49%, list=26%, signal=66%
WP_FIBRIN_COMPLEMENT_RECEPTOR_3_SIGNALING_PATHWAY	21	0.530588	1.68917	0.00544465	0.0601355	0.544	1757	tags=62%, list=30%, signal=88%
WP_DYSREGULATED_MIRNA_TARGETING_IN_INSULIN_PI3K_AKT_SIGNALING	12	0.616857	1.6588	0.0106195	0.0765217	0.653	636	tags=42%, list=11%, signal=47%
WP_CALCIUM_REGULATION_IN_CARDIAC_CELLS	56	0.416086	1.65852	0.00347222	0.0725481	0.654	1686	tags=50%, list=29%, signal=70%
WP_GLUTATHIONE_METABOLISM	8	0.690797	1.65761	0.0162455	0.0693128	0.657	589	tags=50%, list=10%, signal=56%
WP_SELENIUM_MICRONUTRIENT_NETWORK	10	0.654212	1.63617	0.0162162	0.0825668	0.734	1323	tags=70%, list=23%, signal=90%
WP_BURN_WOUND_HEALING	9	0.651192	1.59211	0.0241379	0.118182	0.859	315	tags=44%, list=5%, signal=47%
WP_GLYCOLYSIS_AND_GLUCONEOGENESIS	12	0.57867	1.57578	0.040493	0.130416	0.903	339	tags=25%, list=6%, signal=26%
WP_REGULATION_OF_ACTIN_CYTOSKELETON	51	0.398487	1.53461	0.0123675	0.174398	0.955	1446	tags=37%, list=25%, signal=49%
WP_OSTEOBLAST_SIGNALING	2	0.966931	1.53098	0.00373832	0.171031	0.956	193	tags=100%, list=3%, signal=103%
WP_PPAR_SIGNALING_PATHWAY	27	0.450205	1.52914	0.0310881	0.166538	0.96	922	tags=37%, list=16%, signal=44%
WP_EXERCISE_INDUCED_CIRCADIAN_REGULATION	19	0.499804	1.52503	0.0389171	0.165339	0.962	382	tags=21%, list=7%, signal=22%
WP_ACE_INHIBITOR_PATHWAY	2	0.956941	1.50626	0.0115163	0.185468	0.981	251	tags=100%, list=4%, signal=104%
WP_GPCRS_ORPHAN	5	0.734079	1.47918	0.0615942	0.217719	0.994	115	tags=40%, list=2%, signal=41%
WP_MONOAMINE_GPCRS	3	0.832282	1.47126	0.0418944	0.222243	0.995	554	tags=67%, list=10%, signal=74%
WP_ADIPOGENESIS_GENES	51	0.379886	1.45886	0.0311987	0.234468	0.996	887	tags=24%, list=15%, signal=28%
WP_NUCLEAR_RECEPTORS_IN_LIPID_METABOLISM_AND_TOXICITY	11	0.545139	1.42024	0.0890052	0.29471	1	608	tags=45%, list=10%, signal=51%
WP_MATRIX_METALLOPROTEINASES	9	0.572386	1.41146	0.0970696	0.302286	1	1347	tags=56%, list=23%, signal=72%
WP_IL_5_SIGNALING_PATHWAY	39	0.382955	1.41091	0.0628183	0.294085	1	2447	tags=62%, list=42%, signal=106%
WP_PURINE_METABOLISM	52	0.362005	1.40038	0.0548885	0.304739	1	2903	tags=71%, list=50%, signal=141%
WP_HEDGEHOG_SIGNALING_PATHWAY	4	0.712614	1.38369	0.109123	0.327752	1	623	tags=50%, list=11%, signal=56%
WP_COMPREHENSIVE_IL_17A_SIGNALING	40	0.375494	1.38353	0.0814558	0.319128	1	1269	tags=33%, list=22%, signal=41%
WP_KIT_RECEPTOR_SIGNALING_PATHWAY	33	0.394044	1.37744	0.0814558	0.322586	1	1918	tags=61%, list=33%, signal=90%
WP_ALZHEIMER_39_S_DISEASE	18	0.461842	1.37621	0.0960854	0.316284	1	2163	tags=67%, list=37%, signal=106%
WP_TRYPTOPHAN_METABOLISM	8	0.578205	1.36662	0.117978	0.326406	1	26	tags=13%, list=0%, signal=13%
WP_EICOSANOID_METABOLISM_VIA_LIPOXYGENASES_LOX	14	0.488643	1.36651	0.116814	0.318372	1	1422	tags=43%, list=24%, signal=57%
WP_LUNG_FIBROSIS	14	0.484873	1.36392	0.125	0.315259	1	1492	tags=57%, list=26%, signal=77%
WP_FATTY_ACID_OMEGA_OXIDATION	2	0.850912	1.33828	0.0810811	0.354579	1	26	tags=50%, list=0%, signal=50%
WP_PTF1A_RELATED_REGULATORY_PATHWAY	4	0.679682	1.3292	0.134191	0.364447	1	19	tags=25%, list=0%, signal=25%
WP_ESTROGEN_METABOLISM	7	0.578693	1.30035	0.174721	0.416973	1	2450	tags=100%, list=42%, signal=173%
WP_PROTEASOME_DEGRADATION	14	0.467607	1.29648	0.175627	0.416663	1	597	tags=14%, list=10%, signal=16%
WP_BMP_SIGNALING_PATHWAY_IN_EYELID_DEVELOPMENT	5	0.635227	1.28146	0.162162	0.44237	1	19	tags=20%, list=0%, signal=20%
WP_ROBO4_AND_VEGF_SIGNALING_PATHWAYS_CROSSTALK	3	0.706578	1.27826	0.155894	0.439805	1	4	tags=33%, list=0%, signal=33%
WP_STATIN_PATHWAY	9	0.503409	1.27727	0.176796	0.432527	1	1690	tags=67%, list=29%, signal=94%
WP_METAPATHWAY_BIOTRANSFORMATION	51	0.33001	1.274	0.127148	0.431056	1	857	tags=24%, list=15%, signal=27%
WP_HEART_DEVELOPMENT	13	0.46665	1.26862	0.196262	0.43378	1	42	tags=15%, list=1%, signal=15%
WP_GPCRS_CLASS_C_METABOTROPIC_GLUTAMATE_PHEROMONE	2	0.780055	1.25906	0.161793	0.445306	1	1278	tags=100%, list=22%, signal=128%
WP_FACTORS_AND_PATHWAYS_AFFECTING_INSULIN_LIKE_GROWTH_FACTOR_IGF1_AKT_SIGNALING	12	0.469051	1.2572	0.215686	0.440677	1	765	tags=33%, list=13%, signal=38%
WP_INTEGRIN_MEDIATED_CELL_ADHESION	45	0.334446	1.25537	0.162437	0.436387	1	2225	tags=49%, list=38%, signal=79%
WP_GLUCURONIDATION	8	0.525388	1.24299	0.205374	0.455779	1	2290	tags=88%, list=39%, signal=144%
WP_GPCRS_SMALL_LIGAND	8	0.501332	1.23061	0.231858	0.473875	1	756	tags=63%, list=13%, signal=72%
WP_ETHANOL_METABOLISM_RESULTING_IN_PRODUCTION_OF_ROS_BY_CYP2E1	4	0.633152	1.21224	0.25	0.504468	1	26	tags=25%, list=0%, signal=25%
WP_TRIACYLGLYCERIDE_SYNTHESIS	5	0.580217	1.20132	0.271218	0.5203	1	2440	tags=100%, list=42%, signal=172%
WP_OXIDATIVE_STRESS_AND_REDOX_PATHWAY	42	0.320906	1.19466	0.20654	0.526033	1	2150	tags=52%, list=37%, signal=83%
WP_WHITE_FAT_CELL_DIFFERENTIATION	15	0.42343	1.19416	0.244288	0.518392	1	986	tags=33%, list=17%, signal=40%
WP_APOE_AND_MIR_146_IN_INFLAMMATION_AND_ATHEROSCLEROSIS	6	0.546087	1.19221	0.284926	0.514174	1	1270	tags=50%, list=22%, signal=64%
WP_IL_3_SIGNALING_PATHWAY	52	0.308221	1.18464	0.203297	0.522892	1	2178	tags=52%, list=38%, signal=82%
WP_GPCRS_ODORANT	18	0.383176	1.16574	0.271777	0.557663	1	448	tags=28%, list=8%, signal=30%
WP_G_PROTEIN_SIGNALING_PATHWAYS	35	0.329873	1.16065	0.245704	0.560979	1	1686	tags=43%, list=29%, signal=60%
WP_SPINAL_CORD_INJURY	33	0.325259	1.15711	0.253033	0.559813	1	1269	tags=36%, list=22%, signal=46%
WP_GDNF_RET_SIGNALING_AXIS	6	0.522311	1.14361	0.329091	0.580175	1	70	tags=17%, list=1%, signal=17%
WP_DELTA_NOTCH_SIGNALING_PATHWAY	33	0.324439	1.14346	0.278066	0.571704	1	20	tags=6%, list=0%, signal=6%
WP_NOTCH_SIGNALING_PATHWAY	16	0.376014	1.13433	0.286496	0.583167	1	1570	tags=38%, list=27%, signal=51%
WP_BLOOD_CLOTTING_CASCADE	3	0.633833	1.11986	0.356261	0.606169	1	164	tags=33%, list=3%, signal=34%
WP_FOLIC_ACID_NETWORK	11	0.440854	1.11617	0.344086	0.604992	1	1323	tags=36%, list=23%, signal=47%
WP_DRAVET_SYNDROME_SCN1A_A1783V_POINT_MUTATION_MODEL	14	0.396945	1.11556	0.325823	0.5977	1	2108	tags=57%, list=36%, signal=89%
WP_FATTY_ACID_BETA_OXIDATION	8	0.464963	1.11415	0.343119	0.592234	1	1601	tags=50%, list=28%, signal=69%
WP_TCA_CYCLE	12	0.424086	1.11129	0.305206	0.590278	1	3349	tags=100%, list=58%, signal=236%
WP_LEPTIN_INSULIN_SIGNALING_OVERLAP	6	0.488051	1.08095	0.409259	0.647259	1	2052	tags=67%, list=35%, signal=103%
WP_GPCRS_CLASS_B_SECRETIN_LIKE	6	0.502061	1.07426	0.416364	0.653107	1	1796	tags=83%, list=31%, signal=121%
WP_G13_SIGNALING_PATHWAY	19	0.353372	1.07143	0.361111	0.650767	1	1496	tags=37%, list=26%, signal=49%
WP_PARKINSON_39_S_DISEASE	17	0.351996	1.07007	0.372943	0.64487	1	2340	tags=53%, list=40%, signal=88%
WP_TOLL_LIKE_RECEPTOR_SIGNALING	16	0.368779	1.06737	0.394316	0.642332	1	2183	tags=56%, list=38%, signal=90%
WP_OXIDATIVE_STRESS_RESPONSE	16	0.359845	1.06118	0.388235	0.645535	1	2390	tags=63%, list=41%, signal=106%
WP_NUCLEOTIDE_GPCRS	5	0.48633	1.0154	0.482821	0.735206	1	1466	tags=60%, list=25%, signal=80%
WP_GLYCEROLIPIDS_AND_GLYCEROPHOSPHOLIPIDS_WP4345	7	0.444366	1.01453	0.445652	0.727699	1	2801	tags=86%, list=48%, signal=165%
WP_AFLATOXIN_B1_METABOLISM	3	0.569368	1.0103	0.479279	0.727726	1	1839	tags=67%, list=32%, signal=98%
WP_GLYCEROLIPIDS_AND_GLYCEROPHOSPHOLIPIDS_WP5296	7	0.444366	1.0014	0.487572	0.7384	1	2801	tags=86%, list=48%, signal=165%
WP_FATTY_ACID_OXIDATION	1	0.755468	0.99527	0.529762	0.742688	1	1420	tags=100%, list=24%, signal=132%
WP_SIGNAL_TRANSDUCTION_OF_S1P_RECEPTOR	10	0.397157	0.994624	0.482042	0.735226	1	2208	tags=60%, list=38%, signal=97%
WP_IL_9_SIGNALING_PATHWAY	11	0.380781	0.983671	0.457944	0.748565	1	3157	tags=91%, list=54%, signal=199%
WP_PROSTAGLANDIN_SYNTHESIS_AND_REGULATION	15	0.339708	0.961183	0.519928	0.786909	1	1000	tags=47%, list=17%, signal=56%
WP_SYNTHESIS_AND_DEGRADATION_OF_KETONE_BODIES	1	0.723782	0.959302	0.553279	0.781741	1	1604	tags=100%, list=28%, signal=138%
WP_DOPAMINERGIC_NEUROGENESIS	4	0.488392	0.943155	0.558491	0.805772	1	1269	tags=75%, list=22%, signal=96%
WP_EICOSANOID_SYNTHESIS	8	0.395822	0.933933	0.557034	0.813702	1	1422	tags=63%, list=24%, signal=83%
WP_GPCRS_OTHER	11	0.346743	0.915606	0.55914	0.840725	1	1572	tags=45%, list=27%, signal=62%
WP_IL_2_SIGNALING_PATHWAY	30	0.270979	0.912805	0.59596	0.837016	1	2178	tags=53%, list=38%, signal=85%
WP_SIDS_SUSCEPTIBILITY_PATHWAYS	19	0.294323	0.90733	0.603978	0.838483	1	353	tags=16%, list=6%, signal=17%
WP_ID_SIGNALING_PATHWAY	16	0.30822	0.902667	0.614159	0.838511	1	765	tags=25%, list=13%, signal=29%
WP_KENNEDY_PATHWAY	3	0.51783	0.896835	0.639042	0.840455	1	2801	tags=100%, list=48%, signal=193%
WP_ALANINE_AND_ASPARTATE_METABOLISM	5	0.427596	0.870275	0.658273	0.882075	1	1601	tags=40%, list=28%, signal=55%
WP_CYTOKINES_AND_INFLAMMATORY_RESPONSE	5	0.412834	0.862861	0.654479	0.88673	1	1269	tags=80%, list=22%, signal=102%
WP_ONE_CARBON_METABOLISM	7	0.382394	0.858335	0.639194	0.885344	1	2526	tags=71%, list=43%, signal=126%
WP_EGFR1_SIGNALING_PATHWAY	67	0.210077	0.857906	0.705779	0.877111	1	2204	tags=46%, list=38%, signal=74%
WP_MITOCHONDRIAL_GENE_EXPRESSION	1	0.648872	0.852015	0.726916	0.878844	1	2039	tags=100%, list=35%, signal=154%
WP_PRIMARY_FOCAL_SEGMENTAL_GLOMERULOSCLEROSIS_FSGS	37	0.233942	0.851543	0.69338	0.871023	1	1485	tags=24%, list=26%, signal=32%
WP_GLYCOGEN_METABOLISM	12	0.322636	0.843719	0.673321	0.876155	1	3937	tags=100%, list=68%, signal=310%
WP_OXIDATION_BY_CYTOCHROME_P450	11	0.301908	0.807465	0.710951	0.928166	1	1343	tags=36%, list=23%, signal=47%
WP_SPLICING_FACTOR_NOVA_REGULATED_SYNAPTIC_PROTEINS	14	0.288155	0.80283	0.721591	0.927051	1	688	tags=14%, list=12%, signal=16%
WP_APOPTOSIS_MODULATION_BY_HSP70	6	0.372214	0.800183	0.718919	0.922724	1	2163	tags=67%, list=37%, signal=106%
WP_PENTOSE_PHOSPHATE_PATHWAY	4	0.411785	0.786973	0.751786	0.934552	1	3417	tags=100%, list=59%, signal=243%
WP_OMEGA_9_FATTY_ACID_SYNTHESIS	3	0.42351	0.752094	0.784787	0.977877	1	812	tags=33%, list=14%, signal=39%
WP_AMINO_ACID_METABOLISM	28	0.220757	0.750917	0.835069	0.970392	1	279	tags=7%, list=5%, signal=7%
WP_PEROXIREDOXIN_2_INDUCED_OVARIAN_FAILURE	4	0.385941	0.740604	0.806104	0.974722	1	3567	tags=100%, list=61%, signal=259%
WP_NUCLEAR_RECEPTORS	11	0.281722	0.739295	0.808989	0.967391	1	485	tags=18%, list=8%, signal=20%
WP_IL_6_SIGNALING_PATHWAY	48	0.182612	0.701809	0.921739	1	1	824	tags=15%, list=14%, signal=17%
WP_MRNA_PROCESSING	106	0.15598	0.690956	0.975	1	1	4822	tags=99%, list=83%, signal=573%
WP_MAPK_SIGNALING_PATHWAY	62	0.166744	0.681078	0.94974	1	1	1866	tags=34%, list=32%, signal=49%
WP_SREBF_AND_MIR33_IN_CHOLESTEROL_AND_LIPID_HOMEOSTASIS	6	0.308835	0.671836	0.837887	1	1	418	tags=17%, list=7%, signal=18%
WP_MITOCHONDRIAL_LONG_CHAIN_FATTY_ACID_BETA_OXIDATION	2	0.424139	0.670652	0.889943	1	1	1420	tags=50%, list=24%, signal=66%
WP_CHOLESTEROL_METABOLISM_WITH_BLOCH_AND_KANDUTSCH_RUSSELL_PATHWAYS	15	0.230578	0.670191	0.875236	0.993615	1	1690	tags=33%, list=29%, signal=47%
WP_ESC_PLURIPOTENCY_PATHWAYS	35	0.188905	0.662538	0.929982	0.992147	1	886	tags=14%, list=15%, signal=17%
WP_SEROTONIN_AND_ANXIETY_RELATED_EVENTS	4	0.335909	0.659066	0.87796	0.986662	1	1471	tags=50%, list=25%, signal=67%
WP_MAPK_CASCADE	10	0.25595	0.648906	0.904505	0.986836	1	4323	tags=100%, list=74%, signal=390%
WP_EPO_RECEPTOR_SIGNALING	13	0.231819	0.640957	0.907638	0.984342	1	691	tags=15%, list=12%, signal=17%
WP_OMEGA_3_OMEGA_6_FATTY_ACID_SYNTHESIS	5	0.304762	0.624285	0.892308	0.988809	1	812	tags=20%, list=14%, signal=23%
WP_SEROTONIN_AND_ANXIETY	5	0.283687	0.580118	0.920956	1	1	1471	tags=40%, list=25%, signal=54%
WP_ENDOCHONDRAL_OSSIFICATION	25	0.171332	0.564011	0.971332	1	1	1465	tags=28%, list=25%, signal=37%
WP_SPHINGOLIPID_METABOLISM_OVERVIEW	13	0.187724	0.51461	0.968421	1	1	2275	tags=46%, list=39%, signal=76%
WP_MICRORNAS_IN_CARDIOMYOCYTE_HYPERTROPHY	32	0.134272	0.48171	0.992727	1	1	1501	tags=22%, list=26%, signal=29%
WP_INSULIN_SIGNALING	57	0.118117	0.469948	0.996491	1	1	2204	tags=33%, list=38%, signal=53%
WP_SPHINGOLIPID_METABOLISM_INTEGRATED_PATHWAY	14	0.164934	0.460284	0.98741	1	1	2275	tags=43%, list=39%, signal=70%
WP_TGF_BETA_SIGNALING_PATHWAY	22	0.141341	0.440677	0.99654	1	1	2273	tags=41%, list=39%, signal=67%
WP_MECP2_AND_ASSOCIATED_RETT_SYNDROME	13	0.143945	0.399138	1	0.998004	1	2053	tags=38%, list=35%, signal=59%
