# Supplementary material for: HPV8-induced STAT3 activation led keratinocyte stem cell expansion in human actinic keratoses
Source: JCI Insight. 2024 Jun 25;9(15):e177898. doi: 10.1172/jci.insight.177898 (PMC11383611; doi:10.1172/jci.insight.177898)
Supplement: Supporting data values [file jciinsight-9-177898-s169.xls]

## Sheet: Figure 1B
	WT	HPV8-CERtg
	0.87	0.22
	0.47	0.33
	0.51	0.25
	0.64	0.3
		0.38
		0.31
		0.32

## Sheet: Figure 1J
	WT	HPV8-CERtg
	4.581	0.015
	1.601	0.782
	0.908	1.611
	0.99

## Sheet: Figure 2D
	STAT3α	STAT3β
	1.12	1.1
	1.2	0.9
	0.94	0.98

## Sheet: Figure 2E
	pSTAT3 Y705	pSTAT3 S727
	2.46	1.12
	2.38	1.2
	2.09	0.94
	1.93	1

## Sheet: Figure 2F
	BCAM	MAML1	NDST2	PTMS	TAOK2	TSC22D4
	1.535	3.836	1.733	2.034	1.239	1.817
	1.921	1.78	3.482	2.54	1.578	1.907
	1.009	1.39	1.835	2.223	1.215	0.893
	1.401		1.534	5.715	1.296
	2.307			1.714
				2.888

## Sheet: Figure 2H
	STAT3 +/- HPV8+
	1.013
	0.977
	1.122

## Sheet: Figure 2I
	STAT3 +/- HPV8+	WT
	1.07	1.12
	0.88	0.93
	1.27	1.05

## Sheet: Figure 3A
	Hair follicle length							Number of cell layers in infundibulum
	WT	HPV8 CER	HPV8 E2	HPV8 E6	HPV8 E7			WT	HPV8 CER	HPV8 E2	HPV8 E6	HPV8 E7
	403.32	411.97	398.894	428.14	456.28			2	5	3.6	4.7	2
	411.01	431.05	427.872	427.32	412.032			3	4	3.2	4	3
	440.26	400.122	410.007	433.222	422.98			2	5	2.6	5	3

## Sheet: Figure 3B
	Volume Lrig1 +ve							Lrig1+ cells proliferating (%)
	WT	HPV8 CER	HPV8 E2	HPV8 E6	HPV8 E7			WT	HPV8 CER	HPV8 E2	HPV8 E6	HPV8 E7
	186.684	318.498	189.97	223.373	165.099			7.6	15	8	14.5	6.88
	157.346	294.932	209.47	259.313	121.46			9.4	17.8	5.1	13.7	4.1
	162.344	207.122	184.651	264.133	170.332			6.2	12.8	11.3	15.9	7.1

## Sheet: Figure 3C
	WT	HPV8 CER	HPV8 E2	HPV8 E6	HPV8 E7
	6.08	1.94	4.12	5.94	1.45
	4.43	9.2	1.63	8.01	0.81
	2.15	2.28	0.76	4.42
	0.71	2.47	1.73	5.37
	0.39	4.23	3.09	10.6
	2.92	11.1	0.57	9.46
	4.69	3.07		4.81
	5.38	7.16		6.1
	7.33	3.4
	1.1	13.66
	1.19
	0.25
	2.97

[truncated: 50 more sheets: Figure 3D, Figure 3E, Figure 3F, Figure 3G, Figure 3H, Figure 4A, Figure 4C, Figure 4D, Figure 4I, Figure 4J, Figure 5A, Figure 5B, Figure 5C, Figure 5D, Figure 5E, Figure 5F, Figure 5H, Figure 5I, Figure 5J, Figure 5K …]
